# Supplementary material for: Triptolide targets super-enhancer networks in pancreatic cancer cells and cancer-associated fibroblasts
Source: Oncogenesis. 2020 Nov 9;9(11):100. doi: 10.1038/s41389-020-00285-9 (PMC7653036; doi:10.1038/s41389-020-00285-9)
Supplement: Supplementary file 3 — Table S1 [file 41389_2020_285_MOESM3_ESM.xlsx]

## Sheet: Sheet1
Table S1. Super-enhancers (SEs) identifeid in pancreatic cancer cell lines and CAFs (1 = SE; 0 = not a SE)
Gene	Gene ID	Chr	Start	End	B009B	BF1	B010A	B011C	CW1	PS1	CAF08	CW5	MiaPaCa2	Panc1	PSN1	P4057	BXPC3	Patu8902	Capan1	ASPC1	Patu899S
GRAMD3	ENSG00000155324	chr5	125758315	125819367	0	1	1	1	0	0	0	0	1	0	0	0	0	0	0	0	0
CD34	ENSG00000174059	chr1	208038965	208043001	0	0	1	0	0	0	0	0	0	0	0	0	0	0	0	0	0
AMOTL2	ENSG00000114019	chr3	134027351	134054900	1	1	1	1	1	1	1	1	1	1	0	1	0	0	1	0	0
ATP8B1	ENSG00000081923	chr18	55443639	55488213	0	0	1	1	0	1	0	0	1	0	0	0	0	0	0	0	1
GADD45A	ENSG00000116717	chr1	68171918	68237545	1	1	1	1	1	1	1	0	0	0	1	0	1	0	1	0	1
SLC4A3	ENSG00000114923	chr2	220548766	220565549	0	0	0	0	0	0	0	0	0	0	0	0	0	0	1	0	0
MORF4L1	ENSG00000185787	chr15	79147639	79174138	0	0	0	1	0	0	0	0	0	0	0	0	1	0	0	0	0
MYO18B	ENSG00000133454	chr22	26140571	26172334	0	0	0	0	0	0	1	0	0	0	0	0	0	0	0	0	0
COL14A1	ENSG00000187955	chr8	121073374	121097600	1	0	0	0	1	0	0	0	0	0	0	0	0	0	0	0	0
KRT34	ENSG00000131737	chr17	39532816	39540495	0	1	0	0	0	0	0	0	0	0	0	0	0	0	0	0	0
TMEM200A	ENSG00000164484	chr6	130686104	130825466	1	1	0	0	0	0	0	0	0	0	0	0	0	0	0	0	0
HAND2	ENSG00000164107	chr4	174427900	174460237	1	1	0	0	1	1	1	1	0	0	0	0	0	0	0	0	0
KIF13A	ENSG00000137177	chr6	17924067	18005960	1	1	1	1	0	1	1	0	0	0	0	0	0	0	0	0	0
MEX3B	ENSG00000183496	chr15	82414575	82453527	0	0	1	0	0	1	1	0	0	0	0	0	0	0	0	0	0
TPM4	ENSG00000167460	chr19	16180911	16192768	1	1	1	1	1	1	1	1	0	0	1	1	1	1	1	1	1
MIR145	ENSG00000269936	chr5	148818674	148869001	1	0	0	0	0	1	0	0	0	1	0	0	0	0	0	1	0
SPEG	ENSG00000072195	chr2	220306073	220319171	0	0	0	0	0	0	0	1	0	0	0	0	0	0	0	0	0
LMO7	ENSG00000136153	chr13	76207120	76212495	1	1	1	1	0	0	1	1	0	0	0	0	1	1	1	1	1
LBH	ENSG00000213626	chr2	30448792	30462772	0	0	0	0	0	0	0	1	0	0	0	0	0	0	0	0	0
HSPB7	ENSG00000173641	chr1	16339690	16353899	0	0	0	0	0	0	0	1	0	0	0	0	0	0	0	0	0
LARP6	ENSG00000166173	chr15	71118078	71163002	1	1	1	0	0	0	1	0	0	0	0	0	0	0	0	0	0
CNN3	ENSG00000117519	chr1	95364099	95413672	0	0	1	0	0	0	0	0	0	0	0	0	0	0	0	0	0
WDR1	ENSG00000071127	chr4	10092356	10112860	1	1	1	0	1	0	0	1	0	0	0	0	0	0	0	0	0
MYH9	ENSG00000100345	chr22	36718173	36771523	1	1	1	1	1	1	1	1	0	1	1	0	1	1	1	1	1
FLNA	ENSG00000196924	chrX	153569435	153600834	0	0	0	0	0	0	0	1	0	0	1	0	0	0	0	0	0
DBN1	ENSG00000113758	chr5	176879146	176897836	1	1	1	1	0	0	1	0	0	0	0	0	0	1	0	1	0
CENPT	ENSG00000102901	chr16	67888112	67898150	1	1	1	1	0	1	0	0	0	0	0	0	1	1	0	0	0
DSTN	ENSG00000125868	chr20	17536651	17562229	1	0	1	0	1	0	0	0	0	1	1	0	1	1	0	1	1
ENAH	ENSG00000154380	chr1	225834413	225845956	0	0	0	0	1	0	1	0	0	0	0	0	0	0	0	0	0
FAM200B	ENSG00000237765	chr4	15675261	15697737	1	1	1	1	0	1	1	0	0	0	0	0	1	0	0	0	0
CAMK2D	ENSG00000145349	chr4	114356663	114397025	0	0	0	0	0	1	0	0	0	0	0	0	0	0	0	0	0
KCTD10	ENSG00000110906	chr12	109881955	109910346	1	1	1	1	1	1	0	0	0	0	0	0	0	0	0	0	0
GLS	ENSG00000115419	chr2	191699236	191827345	0	1	0	0	0	0	0	0	0	0	0	0	0	0	0	0	0
LIMA1	ENSG00000050405	chr12	50633949	50692276	0	1	1	1	1	1	1	0	0	0	0	0	1	1	0	1	1
PDGFA	ENSG00000197461	chr7	542730	562761	0	0	0	0	0	0	0	0	0	0	0	1	0	0	0	0	0
MBNL2	ENSG00000139793	chr13	97863038	97913468	1	1	0	0	1	1	1	0	1	1	1	1	1	1	1	1	1
KCNS2	ENSG00000156486	chr8	99370459	99380134	0	0	0	0	1	0	0	1	0	0	0	0	0	0	0	0	0
NFIX	ENSG00000008441	chr19	13112318	13151505	1	1	0	0	1	1	1	1	1	1	0	0	0	1	0	1	0
ST5	ENSG00000166444	chr11	8828175	8859660	0	0	1	1	0	1	0	0	0	0	0	0	0	0	0	0	0
FCGR2A	ENSG00000143226	chr1	161411337	161442479	0	0	0	0	0	0	0	1	0	0	0	0	0	0	0	0	0
NBPF14	ENSG00000122497	chr1	147918193	147933513	0	0	0	0	0	0	0	0	0	0	1	1	1	0	1	0	0
PAWR	ENSG00000177425	chr12	80005365	80087793	0	1	0	0	0	1	0	0	0	0	0	0	0	0	0	0	1
LRRFIP2	ENSG00000093167	chr3	37202998	37226841	0	1	0	1	0	0	0	0	0	0	0	0	1	0	0	0	0
EEA1	ENSG00000102189	chr12	93407334	93416893	0	0	0	0	0	0	0	0	0	0	0	0	0	0	0	0	1
CDR2	ENSG00000140743	chr16	22363401	22386821	0	1	0	1	0	0	0	0	0	0	0	0	0	0	0	0	0
ZMYND11	ENSG00000015171	chr10	343243	398821	0	0	0	0	0	0	0	0	0	0	0	0	0	0	0	1	0
PIK3R1	ENSG00000145675	chr5	67510757	67562092	1	0	0	0	0	0	0	0	0	0	0	0	0	0	0	0	0
JUN	ENSG00000177606	chr1	59219896	59249707	1	1	0	0	0	1	1	0	0	0	1	0	1	0	1	1	0
SETD1B	ENSG00000139718	chr12	122234411	122250493	0	0	0	0	0	0	0	1	0	0	0	0	0	0	0	0	0
PDXDC1	ENSG00000179889	chr16	15067576	15094571	0	0	0	0	0	0	0	0	0	0	0	0	0	0	0	1	0
IFT140	ENSG00000187535	chr16	1659804	1665793	0	0	0	0	0	0	0	0	0	0	0	0	1	0	0	1	0
SHB	ENSG00000107338	chr9	38007971	38047846	1	1	1	1	1	1	1	1	0	1	1	0	1	1	1	1	1
CTTN	ENSG00000085733	chr11	70242987	70247150	0	0	0	0	0	0	0	0	0	0	0	0	0	0	0	1	0
KLF10	ENSG00000155090	chr8	103652367	103675619	0	0	1	1	0	1	1	0	0	0	1	0	1	1	1	1	1
ERBB2IP	ENSG00000112851	chr5	65210618	65225131	0	0	0	0	0	0	0	0	0	0	0	0	0	0	0	1	0
ABR	ENSG00000159842	chr17	962696	1026971	0	0	0	0	0	1	0	0	0	0	0	1	0	0	1	1	1
SBF2	ENSG00000133812	chr11	10311119	10330337	0	0	0	0	0	0	0	0	0	1	0	0	0	0	0	1	0
RPTOR	ENSG00000141564	chr17	78518071	78561955	0	0	0	0	0	0	1	0	0	0	0	0	0	0	0	0	0
ASAP2	ENSG00000151693	chr2	9368875	9403814	1	1	1	1	1	1	1	1	1	1	1	1	0	1	1	1	0
IBTK	ENSG00000005700	chr6	82687515	82733489	0	0	0	0	0	0	1	0	0	0	0	0	0	0	0	0	0
ATXN1	ENSG00000124788	chr6	16670116	16771169	1	1	1	1	1	1	1	0	0	1	1	0	1	0	0	1	1
PRSS23	ENSG00000150687	chr11	86447761	86459296	1	1	0	0	0	1	0	1	0	1	0	0	0	0	0	0	0
ASAP1	ENSG00000153317	chr8	131407001	131461653	1	1	1	1	1	0	1	0	0	0	0	0	0	0	0	0	0
QKI	ENSG00000112531	chr6	163826715	163846955	0	1	1	1	0	1	0	0	0	0	0	0	0	0	0	0	0
KCTD7	ENSG00000243335	chr7	66118886	66121520	0	0	1	0	0	0	0	1	0	0	1	0	1	0	0	1	0
WWC2	ENSG00000151718	chr4	184015622	184040848	0	0	1	0	0	0	0	0	0	0	0	0	0	0	0	0	0
ARHGEF12	ENSG00000196914	chr11	120195666	120211456	0	1	1	1	0	0	1	0	0	0	0	0	0	0	0	0	0
TGFB3	ENSG00000119699	chr14	76326778	76353059	0	0	0	0	0	1	1	0	0	0	0	0	0	0	0	0	0
C20orf135	ENSG00000268858	chr20	62484426	62498184	0	0	0	0	0	0	0	0	0	0	1	0	0	0	1	0	0
BEND6	ENSG00000151917	chr6	56703840	56734818	0	1	1	1	0	1	1	0	0	0	0	0	0	0	0	0	0
RANBP9	ENSG00000010017	chr6	13694520	13713470	0	0	0	1	0	0	0	0	0	0	0	0	0	0	1	0	0
PLD1	ENSG00000075651	chr3	171506054	171556571	1	1	0	0	1	1	1	0	0	1	1	0	0	0	0	0	1
WASF2	ENSG00000158195	chr1	27863954	27882582	0	0	0	0	0	1	0	1	1	0	0	0	1	0	0	1	0
FSIP1	ENSG00000150667	chr15	40080372	40128387	0	0	1	0	0	0	0	0	0	0	0	0	0	0	0	0	0
CSNK1A1	ENSG00000113712	chr5	148926387	148944559	1	1	1	1	0	1	1	0	0	1	1	0	1	0	1	1	1
REV3L	ENSG00000009413	chr6	111783926	111808603	0	1	1	1	0	0	0	0	0	0	0	0	0	0	0	0	0
ARMC2	ENSG00000118690	chr6	109263246	109289181	0	0	0	0	0	0	1	0	0	0	0	0	0	0	0	0	0
EHD1	ENSG00000110047	chr11	64614787	64655888	1	1	1	1	1	1	1	0	0	1	1	0	0	0	0	0	0
PPFIBP1	ENSG00000110841	chr12	27687456	27793846	1	1	1	1	1	1	1	0	0	0	0	0	1	0	0	0	0
USP9X	ENSG00000124486	chrX	40942876	40947662	0	0	0	0	0	0	0	0	0	0	1	0	0	0	0	0	0
ZFX	ENSG00000005889	chrX	24163136	24172641	1	0	1	1	0	0	0	0	0	0	0	0	0	0	0	0	0
RAB10	ENSG00000084733	chr2	26214053	26267914	0	0	0	0	0	0	0	0	0	0	0	0	1	0	1	1	1
ATXN2	ENSG00000204842	chr12	112023017	112039207	1	1	1	1	0	0	0	0	0	0	1	0	0	0	0	1	0
SNAP23	ENSG00000092531	chr15	42781998	42804291	1	1	1	1	0	0	0	0	0	0	0	0	1	0	0	0	0
SPG20	ENSG00000133104	chr13	36887092	36921351	0	0	1	0	0	0	0	0	0	0	0	0	0	0	0	0	0
ZBTB17	ENSG00000116809	chr1	16212358	16293296	1	1	1	1	1	1	1	0	0	0	0	0	0	0	0	0	0
NF2	ENSG00000186575	chr22	30002100	30032574	0	1	1	0	0	1	0	0	1	1	0	0	0	0	0	0	0
GAB3	ENSG00000160219	chrX	153947340	153967189	0	1	1	1	0	0	1	0	0	0	0	0	0	0	0	0	0
TRDMT1	ENSG00000107614	chr10	17215956	17281962	0	0	0	0	0	0	0	0	1	1	0	0	0	0	0	0	0
BMI1	ENSG00000168283	chr10	22604300	22630697	0	0	0	0	0	0	0	0	0	0	0	0	0	0	0	0	1
BIRC2	ENSG00000110330	chr11	102214566	102222434	0	0	0	0	0	1	0	0	0	1	0	0	0	0	0	0	0
RIC8A	ENSG00000177963	chr11	204316	211785	1	1	1	1	0	0	0	0	0	0	0	0	0	0	0	0	1
PKIG	ENSG00000168734	chr20	43199036	43239365	0	0	0	0	0	1	1	0	0	0	0	0	0	0	0	0	0
RIPK1	ENSG00000137275	chr6	3054203	3069204	0	0	0	0	0	1	1	0	0	0	0	1	0	0	0	0	0
ARHGAP17	ENSG00000140750	chr16	24988302	25027345	1	1	1	1	1	1	1	0	0	1	0	0	0	0	0	0	0
BAG3	ENSG00000151929	chr10	121410409	121447109	1	1	1	1	0	1	1	0	0	1	1	0	1	1	0	0	0
CLIP1	ENSG00000130779	chr12	122879086	122902588	1	1	1	1	0	0	1	0	1	1	0	0	1	1	0	0	1
UTRN	ENSG00000152818	chr6	144605867	144608370	0	0	0	0	0	0	0	1	0	0	0	0	0	1	0	0	0
LUZP1	ENSG00000169641	chr1	23423767	23448204	0	0	1	0	0	0	0	0	0	0	0	0	0	0	0	0	0
KPNA6	ENSG00000025800	chr1	32566589	32617392	0	0	1	1	0	0	0	0	0	0	0	0	0	0	0	0	0
UBAP1	ENSG00000165006	chr9	34157917	34187030	0	0	0	0	0	0	0	0	0	0	0	0	1	0	0	0	0
PTPN14	ENSG00000152104	chr1	214559858	214651455	1	1	1	1	1	1	1	0	0	1	0	0	0	0	0	0	0
APP	ENSG00000142192	chr21	27487546	27540292	0	1	1	0	0	0	0	0	0	0	0	0	0	0	0	0	0
CD44	ENSG00000026508	chr11	35156354	35216714	1	1	1	1	1	1	1	0	1	1	1	0	1	0	0	0	0
GJC1	ENSG00000182963	chr17	42856604	42907665	0	0	0	0	0	0	1	0	0	0	0	0	0	0	0	0	0
ZNF281	ENSG00000162702	chr1	200305960	200415162	1	1	1	0	0	1	1	0	0	0	0	0	0	0	0	0	0
FHOD3	ENSG00000134775	chr18	33874378	33896623	1	1	1	0	0	0	1	0	0	0	0	0	0	0	0	0	0
WDR26	ENSG00000162923	chr1	224684614	224733421	0	0	0	0	0	0	1	0	0	0	1	0	0	0	0	0	0
RERE	ENSG00000142599	chr1	8432582	8481434	1	1	1	1	1	1	1	0	0	0	0	0	0	0	0	0	0
LRRFIP1	ENSG00000124831	chr2	238596730	238629344	1	1	1	1	1	1	1	1	0	0	1	1	1	0	1	1	0
ANKRD12	ENSG00000101745	chr18	9093699	9148101	0	1	1	1	0	0	0	0	0	0	0	0	0	0	1	0	1
SENP2	ENSG00000163904	chr3	185347746	185380029	0	0	1	0	0	0	0	0	0	0	0	0	0	0	0	0	0
SPAG9	ENSG00000008294	chr17	49195052	49201050	0	0	0	0	0	0	0	0	0	0	0	0	0	0	1	1	0
ANKRD40	ENSG00000154945	chr17	48734448	48778205	0	0	0	0	0	0	0	0	0	0	0	0	0	0	1	0	1
GPX4	ENSG00000167468	chr19	1097282	1108310	1	0	1	1	0	0	1	0	0	0	1	0	0	0	0	1	0
HOXB7	ENSG00000260027	chr17	46645258	46662899	0	0	0	0	0	0	0	0	0	0	0	0	0	0	0	1	0
ZBED5	ENSG00000236287	chr11	10863777	10882509	0	0	0	0	0	0	0	0	0	0	0	0	0	0	0	0	1
LYST	ENSG00000143669	chr1	236065931	236087325	0	0	0	0	0	1	0	0	0	1	0	0	0	0	0	0	0
EIF4G2	ENSG00000110321	chr11	10828007	10832296	0	0	0	0	0	0	0	0	0	0	0	0	0	0	0	0	1
SEPT9	ENSG00000184640	chr17	75274326	75362765	1	1	1	1	1	1	1	1	1	1	1	1	1	0	0	1	0
DNAJB6	ENSG00000105993	chr7	157061071	157095673	0	0	0	0	0	0	0	0	0	1	0	1	1	0	1	1	0
KCNC4	ENSG00000116396	chr1	110745765	110783965	0	0	0	0	0	0	1	0	0	0	0	0	0	0	0	0	0
SOCS6	ENSG00000170677	chr18	68023827	68055693	0	0	0	0	0	0	0	0	1	1	0	0	0	0	0	1	0
PGD	ENSG00000142657	chr1	10434047	10476969	1	1	0	0	0	0	0	0	0	0	0	0	0	0	0	0	0
POMP	ENSG00000132963	chr13	29129890	29186449	0	0	0	0	1	1	1	0	0	0	0	0	0	0	0	0	0
BTBD10	ENSG00000148925	chr11	13481231	13486082	0	0	0	0	0	0	0	0	0	0	0	0	0	0	0	0	1
CCDC93	ENSG00000125633	chr2	118716180	118741558	0	0	0	0	0	0	1	0	0	0	0	0	0	0	0	0	0
CALM1	ENSG00000198668	chr14	90848376	90851205	0	0	0	0	0	0	0	0	0	0	0	0	1	0	0	0	1
RASA2	ENSG00000155903	chr3	141079512	141176094	1	1	1	1	1	0	1	0	1	0	0	0	0	0	0	0	0
PAPD5	ENSG00000121274	chr16	50200779	50245042	1	0	0	0	0	1	0	0	0	0	0	0	0	0	0	0	0
ABHD10	ENSG00000144827	chr3	111614349	111666400	1	1	0	0	0	1	0	0	1	0	0	0	0	0	0	0	0
C14orf166	ENSG00000087302	chr14	52463172	52519797	1	0	0	0	0	0	0	0	0	0	0	0	0	0	0	0	0
CTAGE1	ENSG00000212710	chr18	19904053	19930349	1	1	0	0	1	1	1	0	0	0	1	0	1	1	0	1	1
SLC6A6	ENSG00000131389	chr3	14444070	14531243	1	0	1	1	0	0	1	0	0	0	1	0	0	1	0	0	0
ARHGEF7	ENSG00000102606	chr13	111846541	111906520	1	0	0	0	0	0	0	0	0	0	0	0	0	0	0	0	0
UPF3A	ENSG00000169062	chr13	115012562	115054759	0	0	1	0	0	0	0	0	0	0	0	0	0	0	0	0	0
SH3RF1	ENSG00000154447	chr4	170168247	170193088	1	1	1	1	0	1	1	0	0	0	0	0	0	0	1	1	0
AFF1	ENSG00000172493	chr4	87932177	88040748	1	1	1	1	0	0	0	0	0	0	0	0	1	0	0	0	0
ZFAND5	ENSG00000107372	chr9	74966785	74981591	1	1	1	1	0	0	1	0	0	0	1	0	1	0	1	0	0
TMEM2	ENSG00000135048	chr9	74330140	74381646	0	1	1	1	0	0	0	0	0	0	0	0	0	0	0	0	1
SCN3B	ENSG00000166257	chr11	123451042	123474187	0	0	0	0	0	0	0	0	0	0	0	0	0	0	0	1	0
RHOA	ENSG00000067560	chr3	49414400	49454948	0	0	0	1	0	0	0	0	0	0	0	0	0	0	0	1	0
TCTA	ENSG00000145022	chr3	49442768	49459583	0	0	0	1	0	0	0	0	0	0	0	0	0	0	0	0	0
KLF12	ENSG00000118922	chr13	74707017	74710995	0	0	0	0	0	1	0	0	0	0	0	0	1	0	0	0	0
FOXP1	ENSG00000114861	chr3	71628475	71637416	1	1	1	0	0	1	1	0	0	0	0	0	1	0	0	0	1
PALM2	ENSG00000243444	chr9	112545518	112584139	1	1	1	1	0	1	0	0	0	0	0	0	0	0	0	0	0
THRA	ENSG00000126351	chr17	38221043	38232731	0	0	0	0	0	0	0	0	0	0	0	0	0	0	1	0	0
PPP1CB	ENSG00000213639	chr2	28832857	28887168	0	0	0	0	0	0	0	0	0	0	0	0	1	0	1	1	0
ZBTB1	ENSG00000126804	chr14	64967370	64978065	0	0	0	1	0	0	0	0	0	0	1	0	1	0	1	1	0
RARA	ENSG00000131759	chr17	38468116	38502197	1	1	1	1	1	1	1	1	0	1	1	0	1	0	1	1	0
FNIP2	ENSG00000052795	chr4	159695719	159747203	0	1	1	0	1	1	1	0	0	0	0	0	0	0	1	0	0
GMPR	ENSG00000137198	chr6	16316659	16352594	0	1	1	1	1	1	1	0	0	0	0	0	0	0	0	0	0
MAPK1	ENSG00000100030	chr22	22151184	22192709	0	0	1	1	0	0	0	0	0	0	0	0	0	0	0	0	0
NBR1	ENSG00000188554	chr17	41320676	41325181	0	0	0	0	0	0	0	0	0	0	0	0	1	0	1	0	0
TMEM170B	ENSG00000205269	chr6	11607341	11618809	0	0	1	1	0	1	0	0	0	0	0	0	0	1	0	0	0
TMEM165	ENSG00000134851	chr4	56261296	56283570	1	0	0	0	1	0	1	0	0	0	0	0	0	0	0	0	0
MAP4K5	ENSG00000012983	chr14	50964116	50999925	0	1	0	0	0	1	0	0	0	0	0	0	0	0	1	0	0
PNPLA8	ENSG00000135241	chr7	108164679	108171261	0	0	0	0	0	0	0	0	0	0	0	0	0	0	1	0	0
SKIL	ENSG00000136603	chr3	170062381	170091336	1	0	0	0	0	0	0	0	0	0	1	0	0	0	1	0	0
LRIG1	ENSG00000144749	chr3	66521387	66551581	0	1	0	0	1	1	1	0	0	0	0	0	0	0	1	0	0
FBXO32	ENSG00000156804	chr8	124475651	124502780	0	0	1	0	0	0	0	0	0	0	0	1	0	0	1	0	0
JKAMP	ENSG00000050130	chr14	59946874	59957838	0	0	1	0	0	0	0	0	0	0	0	0	0	0	0	0	0
ZFHX3	ENSG00000140836	chr16	73077717	73117313	1	1	1	1	1	1	1	1	0	0	0	1	1	0	0	1	1
FOXO3	ENSG00000118689	chr6	108884579	108949622	1	1	1	1	0	1	1	0	0	0	0	0	1	0	0	1	0
C22orf26	ENSG00000182257	chr22	46448040	46467120	1	1	1	1	1	1	0	0	0	1	1	0	1	0	0	1	1
TEAD1	ENSG00000187079	chr11	12694852	12720146	1	1	1	1	1	1	1	0	0	0	1	1	0	0	1	1	1
BBS12	ENSG00000181004	chr4	123659955	123721664	1	1	1	1	0	1	0	0	0	0	0	0	0	0	0	0	0
TIPARP	ENSG00000163659	chr3	156391271	156427475	1	1	1	1	0	0	1	0	0	0	0	0	0	1	1	1	0
ELN	ENSG00000049540	chr7	73406160	73428580	0	0	0	0	0	0	0	1	0	0	0	0	0	0	0	0	0
AKNAD1	ENSG00000162641	chr1	109357133	109375243	1	1	1	1	0	1	0	0	0	0	0	0	0	0	0	0	0
ITGA1	ENSG00000213949	chr5	52094280	52108033	1	1	1	1	0	1	0	0	0	0	0	0	0	0	0	0	0
TGM2	ENSG00000198959	chr20	36751454	36802722	0	0	1	1	0	1	1	0	0	0	1	1	1	1	1	1	0
CHMP1B	ENSG00000255112	chr18	11849184	11861364	0	1	0	1	0	0	1	0	0	0	0	0	0	0	0	0	0
LIF	ENSG00000128342	chr22	30591710	30605764	1	1	1	1	1	1	1	1	1	1	1	1	1	1	1	1	1
NR4A2	ENSG00000153234	chr2	157175629	157200434	1	1	1	1	1	1	1	0	0	0	1	1	1	1	1	1	1
SYNJ2	ENSG00000078269	chr6	158440577	158493325	1	1	1	1	1	1	1	1	0	1	1	0	1	1	0	0	0
DTWD1	ENSG00000104047	chr15	50138787	50171263	0	1	0	0	0	0	0	0	0	0	0	0	0	0	0	0	0
RASA4	ENSG00000105808	chr7	102244727	102254254	0	0	0	0	1	1	1	0	0	0	0	0	0	0	0	0	0
CLEC2L	ENSG00000236279	chr7	139303519	139379382	1	0	0	1	0	0	0	0	0	0	0	0	0	0	0	0	0
CYSLTR2	ENSG00000152207	chr13	49300077	49326129	0	0	0	0	0	0	1	0	0	0	0	0	0	0	0	0	0
CSGALNACT1	ENSG00000147408	chr8	19435219	19590140	1	1	0	0	1	1	1	0	0	0	0	0	0	0	0	0	0
PDE7B	ENSG00000171408	chr6	136221337	136263468	0	0	0	0	0	0	1	0	0	0	0	0	0	0	0	0	0
GAP43	ENSG00000172020	chr3	115485601	115524420	0	0	0	0	1	1	1	0	0	0	1	0	1	1	0	0	1
ATP8B4	ENSG00000104043	chr15	50425473	50438518	1	1	0	0	0	0	0	0	0	0	0	0	0	0	0	0	0
PDLIM5	ENSG00000163110	chr4	95410741	95497692	1	0	0	1	0	1	0	0	0	0	0	0	1	0	0	1	0
MARCKS	ENSG00000155130	chr6	114175526	114195606	1	1	0	0	1	1	1	0	0	0	0	0	1	0	0	1	0
VCAN	ENSG00000038427	chr5	82767166	82824393	1	1	0	0	0	0	0	0	0	0	0	0	0	0	0	0	0
ANTXR2	ENSG00000163297	chr4	80927683	80999932	0	1	0	0	1	0	0	0	0	0	0	0	0	0	0	0	0
LAMA4	ENSG00000112769	chr6	112523329	112571469	0	1	0	0	1	1	1	0	0	0	0	0	0	0	0	0	0
SMAD7	ENSG00000101665	chr18	46449005	46482775	1	1	1	1	1	1	1	1	0	1	0	0	1	0	0	0	0
FAM46A	ENSG00000112773	chr6	82459355	82471421	0	0	0	0	0	1	0	0	0	0	0	0	0	0	0	0	1
TMEM100	ENSG00000166292	chr17	53644018	53662620	0	0	0	0	0	0	0	0	0	0	0	0	0	0	1	0	0
INHBA	ENSG00000122641	chr7	41728832	41750496	1	1	1	0	1	1	1	0	0	0	0	0	0	0	0	0	0
ID2	ENSG00000115738	chr2	8816422	8826041	0	1	0	0	1	0	1	1	0	0	0	1	0	0	0	0	0
PLEKHA2	ENSG00000169499	chr8	38782025	38796529	1	1	1	1	1	1	1	1	0	0	0	1	0	0	0	0	0
SGSM3	ENSG00000100359	chr22	40888610	40909638	0	0	0	0	0	0	1	0	0	0	0	0	0	0	0	0	0
NFIL3	ENSG00000165030	chr9	94245115	94259141	1	1	1	1	1	0	1	1	0	0	0	0	0	0	0	0	0
LIMS3	ENSG00000256977	chr2	110652869	110685414	1	0	1	1	1	0	1	0	0	0	0	0	0	0	0	0	0
HIF1A	ENSG00000100644	chr14	62009933	62054170	1	1	1	1	1	1	1	1	1	0	1	1	0	0	1	0	0
TK2	ENSG00000166548	chr16	66540868	66560154	0	0	0	0	0	0	0	0	0	0	0	0	0	0	1	0	0
PTP4A1	ENSG00000112245	chr6	64280941	64284438	0	0	0	0	1	0	1	0	1	0	0	0	1	0	1	1	1
IMPAD1	ENSG00000104331	chr8	57785810	57808165	0	0	0	0	0	0	1	0	0	0	0	0	0	0	0	0	0
B4GALT1	ENSG00000086062	chr9	33150747	33168705	1	1	1	1	1	0	1	0	0	0	1	0	1	1	1	1	0
VEGFA	ENSG00000112715	chr6	43736825	43751816	1	1	1	0	1	1	1	0	0	0	0	1	1	0	1	1	1
PDK4	ENSG00000004799	chr7	95223352	95241873	0	0	0	0	0	0	0	0	0	0	0	0	0	0	0	1	0
ARRDC3	ENSG00000113369	chr5	90676085	90680780	0	0	0	0	0	0	0	0	0	0	0	0	1	0	0	0	0
PICALM	ENSG00000073921	chr11	85751866	85781975	1	1	1	1	0	0	1	0	0	0	0	0	1	1	1	1	1
TACR2	ENSG00000075073	chr10	71087609	71169100	0	0	1	0	0	0	1	0	0	0	0	0	0	0	0	0	0
MIAT	ENSG00000225783	chr22	27501897	27531190	1	1	0	0	1	1	1	1	0	0	0	0	0	0	0	0	0
NR4A3	ENSG00000119508	chr9	102580737	102586651	1	1	1	0	1	1	1	0	0	0	0	0	1	0	0	0	0
CCR7	ENSG00000126353	chr17	38666979	38717243	0	1	1	1	1	0	1	0	0	0	0	0	0	0	0	0	0
C11orf96	ENSG00000187479	chr11	43925847	43967060	0	0	0	0	0	0	1	0	0	0	0	0	0	0	0	0	0
NR2F2	ENSG00000185551	chr15	96864532	96903690	1	1	1	1	1	1	1	1	1	1	0	0	0	1	1	1	1
KIAA1644	ENSG00000138944	chr22	44755225	44760819	0	0	0	0	0	0	1	1	0	0	0	0	0	0	0	0	0
IL6	ENSG00000136244	chr7	22757413	22769826	1	0	1	1	1	1	1	1	0	0	0	0	0	0	0	0	0
NTF3	ENSG00000185652	chr12	5537742	5616494	0	0	0	1	0	0	0	0	0	0	0	0	0	0	0	0	0
CSRNP1	ENSG00000144655	chr3	39183101	39196423	1	1	1	1	1	1	1	0	0	0	1	1	1	0	1	1	1
SFXN3	ENSG00000107819	chr10	102790472	102803758	0	0	0	0	0	0	0	0	0	0	0	0	0	0	0	1	0
RAPGEF2	ENSG00000109756	chr4	160148476	160230768	0	0	1	0	0	1	1	0	0	0	0	0	0	0	0	0	0
SLC30A7	ENSG00000162695	chr1	101359032	101363156	0	0	0	0	0	0	0	0	0	0	1	0	0	0	0	0	0
PPP3CA	ENSG00000138814	chr4	102076890	102161211	0	1	0	0	0	0	0	0	0	0	0	0	0	0	0	0	0
NUMB	ENSG00000133961	chr14	73919352	73935479	0	1	0	0	1	0	0	0	0	0	0	0	0	0	0	0	0
PBX1	ENSG00000185630	chr1	164716992	164764255	0	1	1	0	0	1	1	0	0	0	0	0	0	0	0	0	0
PMS2P11	ENSG00000241350	chr7	76583499	76596660	0	0	0	0	0	0	0	0	0	0	0	0	1	0	1	0	0
PTGS2	ENSG00000073756	chr1	186647158	186652666	0	0	0	0	0	0	0	0	0	0	0	0	1	0	0	0	0
BHLHE40	ENSG00000134107	chr3	5014876	5037220	1	1	1	1	1	1	1	1	1	1	1	1	1	1	1	1	1
MCC	ENSG00000171444	chr5	112556438	112618951	0	0	0	0	0	0	1	0	0	0	0	0	0	0	0	0	0
TMEM50A	ENSG00000183726	chr1	25636032	25709420	1	0	0	0	0	0	0	0	0	0	0	0	0	0	0	0	0
ARPC5	ENSG00000162704	chr1	183577771	183605643	0	0	0	0	0	0	0	0	0	0	0	0	0	1	0	1	0
CCNI	ENSG00000118816	chr4	77897489	77998289	0	1	0	0	0	0	1	0	0	0	0	0	0	0	0	0	0
MIR3689B	ENSG00000264163	chr9	137697043	137713694	0	0	0	0	0	0	0	1	0	0	0	0	0	0	0	0	0
PTGS1	ENSG00000095303	chr9	125137045	125169131	1	1	0	0	0	1	0	0	0	0	0	0	0	0	0	0	0
GAS7	ENSG00000007237	chr17	9999000	10039857	1	0	0	0	0	0	0	0	0	0	0	0	0	0	0	0	0
NOX4	ENSG00000086991	chr11	89067145	89116737	0	0	1	0	0	0	0	0	0	0	0	0	0	0	0	0	0
NAB2	ENSG00000166886	chr12	57463455	57496417	0	1	1	1	1	1	1	0	0	0	0	0	0	0	0	0	1
RNF152	ENSG00000176641	chr18	59485429	59550484	1	0	0	0	0	0	0	0	0	0	0	0	0	0	0	0	0
MEF2D	ENSG00000116604	chr1	156459676	156475147	1	1	1	1	1	1	1	1	1	0	1	1	1	1	1	1	0
STK10	ENSG00000072786	chr5	171601216	171615977	0	0	0	1	0	0	0	0	0	0	0	0	0	0	0	1	0
ARHGEF2	ENSG00000116584	chr1	155931337	155958940	1	1	1	1	1	1	1	1	0	0	1	0	1	0	0	1	0
FAM156B	ENSG00000179304	chrX	52921651	52988782	0	0	0	0	0	0	0	0	0	0	0	0	0	0	0	0	0
LSP1	ENSG00000130592	chr11	1883783	1902517	0	0	0	0	0	0	0	0	0	0	1	0	0	0	0	0	0
SARDH	ENSG00000123453	chr9	136701695	136758866	0	0	0	0	0	1	1	0	0	0	0	0	0	0	0	1	0
TGFB2	ENSG00000092969	chr1	218632835	218674676	1	1	1	1	0	1	1	0	0	1	0	0	0	1	1	0	0
TFPI	ENSG00000003436	chr2	188389616	188419995	0	0	0	0	0	0	1	0	1	1	0	0	0	0	0	0	0
MXI1	ENSG00000119950	chr10	111966830	111983407	0	0	0	0	0	0	1	0	0	0	0	0	0	0	0	0	0
NR2F1	ENSG00000175745	chr5	92913884	92925412	1	0	0	1	0	0	1	0	0	0	0	0	0	0	0	0	0
USP44	ENSG00000136014	chr12	95985105	96048302	0	0	0	0	0	1	1	0	0	0	0	0	0	1	0	0	0
PGM5P2	ENSG00000227558	chr9	69106545	69151911	0	0	1	0	0	0	0	0	0	0	0	0	0	0	0	0	0
ARSJ	ENSG00000180801	chr4	114864807	114901375	0	0	1	1	0	1	0	0	0	1	0	0	0	0	0	0	0
ZNF532	ENSG00000074657	chr18	56516017	56583152	0	0	0	0	0	0	1	0	0	0	0	0	0	0	0	0	0
HIPK2	ENSG00000064393	chr7	139364894	139368950	1	1	1	1	1	1	1	1	0	0	0	0	0	0	0	0	0
NID1	ENSG00000116962	chr1	236134447	236185423	0	1	0	0	0	0	1	0	0	0	0	0	0	0	0	0	0
LPAR1	ENSG00000198121	chr9	113640292	113714715	1	1	1	1	0	0	0	0	0	0	0	0	0	0	0	0	0
TNFRSF11B	ENSG00000164761	chr8	119908736	119942917	0	0	1	1	0	0	0	0	0	0	0	0	0	0	0	0	0
RHOC	ENSG00000155366	chr1	113229372	113250675	0	0	0	0	0	1	0	0	0	0	0	0	1	0	0	0	0
ATP10D	ENSG00000145246	chr4	47525859	47540725	0	1	1	1	0	0	0	0	0	0	0	0	0	0	0	0	0
DLGAP4	ENSG00000080845	chr20	35092703	35129135	1	1	1	1	1	0	1	0	0	0	0	0	0	0	0	0	0
ZHX3	ENSG00000174306	chr20	39841925	39922898	1	1	1	1	0	1	1	0	0	0	0	0	0	0	0	0	0
CHIC2	ENSG00000109220	chr4	54916634	54933517	1	1	1	1	0	0	0	0	0	0	0	0	0	0	0	0	0
SASH1	ENSG00000111961	chr6	148812399	148888155	1	1	1	1	1	1	1	0	0	0	0	0	0	0	0	0	0
FRMPD4	ENSG00000169933	chrX	12373826	12440869	0	1	0	0	0	0	0	0	0	0	0	0	0	0	0	0	0
MIR34A	ENSG00000207865	chr1	9242165	9243579	0	0	0	0	0	0	1	0	0	0	0	1	0	0	0	0	0
ANO3	ENSG00000134343	chr11	26241279	26269854	1	1	0	0	0	1	1	0	0	0	0	0	0	0	0	0	0
NCKAP5	ENSG00000176771	chr2	134569630	134602499	0	0	0	0	1	0	1	0	0	0	0	0	0	0	0	0	0
PTPRO	ENSG00000151490	chr12	15743050	15817842	1	1	1	0	0	0	1	0	0	0	0	0	0	0	0	0	0
RPL21P44	ENSG00000229585	chr4	54765582	54804585	1	1	0	0	0	0	1	0	0	0	0	0	0	0	0	0	0
BLK	ENSG00000136573	chr8	11330054	11382808	1	1	1	1	1	0	1	0	0	0	0	0	0	0	0	0	0
RRAS2	ENSG00000133818	chr11	14296680	14362939	1	0	1	1	0	0	0	0	0	0	0	0	0	0	0	0	0
KLHL29	ENSG00000119771	chr2	23634377	23649358	0	0	0	0	0	1	0	0	0	0	0	0	0	0	0	0	0
MTHFD1L	ENSG00000120254	chr6	151324612	151403607	1	1	1	1	1	0	1	0	0	1	0	0	1	1	0	1	0
APOLD1	ENSG00000178878	chr12	12857094	12913602	1	1	0	1	1	1	1	0	1	1	0	1	0	1	0	1	0
PGPEP1L	ENSG00000183571	chr15	99395543	99422391	1	1	1	1	1	1	1	1	1	1	0	1	1	0	0	0	0
CHRDL2	ENSG00000054938	chr11	74382365	74408974	1	0	0	0	1	0	1	0	0	0	0	0	0	0	0	0	0
SESN1	ENSG00000080546	chr6	109328921	109336757	0	0	0	0	0	0	0	0	0	0	0	0	0	0	0	0	1
EPAS1	ENSG00000116016	chr2	46523414	46543894	0	1	0	0	1	1	1	0	0	1	0	0	0	0	0	1	1
CMYA5	ENSG00000164309	chr5	78971305	79004261	0	0	0	0	0	0	0	0	0	0	0	0	0	0	1	0	0
ADM	ENSG00000148926	chr11	10320207	10351670	0	0	0	1	0	0	1	0	0	1	0	0	1	0	0	1	1
PLXND1	ENSG00000004399	chr3	129311843	129346992	1	1	1	1	0	1	1	1	1	1	0	0	0	0	0	0	0
ZBTB16	ENSG00000109906	chr11	114002897	114052170	1	1	1	1	0	0	1	0	0	0	0	0	0	0	0	0	0
PCBP3	ENSG00000183570	chr21	47280693	47301112	0	0	0	0	0	0	1	0	0	0	0	0	0	0	0	0	0
CD248	ENSG00000174807	chr11	66073197	66096118	1	1	1	1	1	1	1	1	0	0	0	0	0	0	0	0	0
PPP1R3C	ENSG00000119938	chr10	93338959	93450483	0	1	0	0	0	0	0	0	0	0	0	0	0	0	0	0	0
OVCH1	ENSG00000187950	chr12	29769104	29795427	0	0	0	0	0	0	0	0	0	0	1	0	0	0	0	0	0
PAPPA	ENSG00000182752	chr9	118906049	118924902	1	0	0	0	1	0	1	0	0	0	0	0	0	0	0	0	0
ACTL7B	ENSG00000148156	chr9	111229478	111241666	0	0	0	0	1	1	0	0	0	0	0	0	0	0	0	0	0
SEMA3D	ENSG00000153993	chr7	84265777	84335754	0	0	0	0	0	0	0	0	1	0	0	0	0	0	0	0	0
GNA14	ENSG00000156049	chr9	80321675	80368462	0	1	1	0	0	1	0	0	0	0	0	0	0	0	0	0	0
KCNT2	ENSG00000162687	chr1	195554006	195578144	0	0	0	0	0	1	0	0	0	0	0	0	0	0	0	0	0
CLEC3B	ENSG00000163815	chr3	45082985	45109075	0	0	1	1	0	0	0	0	0	0	0	0	0	0	0	0	0
RHO	ENSG00000163914	chr3	129200375	129214945	0	0	0	0	0	0	0	0	0	0	0	0	0	0	0	0	0
MYF6	ENSG00000111046	chr12	80961435	80993332	0	1	1	1	0	1	0	0	0	0	0	0	0	0	0	0	0
MIR635	ENSG00000207561	chr17	66373349	66381972	0	0	1	1	0	0	1	0	0	0	1	0	0	0	1	0	0
LRTM1	ENSG00000144771	chr3	55177421	55239157	1	1	1	1	1	1	1	0	0	0	0	0	0	0	0	0	0
C15orf53	ENSG00000175779	chr15	39172457	39191680	1	1	0	0	0	0	0	1	0	0	0	0	0	0	0	0	0
NDRG1	ENSG00000104419	chr8	134385781	134420235	0	0	0	0	1	0	1	0	0	0	0	0	0	0	0	0	0
KCTD20	ENSG00000112078	chr6	36390399	36414464	0	0	0	0	1	0	1	0	0	0	0	0	0	0	0	0	0
FGD4	ENSG00000139132	chr12	32685921	32723052	0	1	0	1	0	0	0	0	0	0	0	0	0	0	0	0	0
CYTH3	ENSG00000008256	chr7	6287890	6302350	0	0	0	0	1	0	0	0	0	0	0	0	0	0	0	0	0
LDB3	ENSG00000122367	chr10	88471045	88472055	0	0	0	0	0	1	1	0	0	0	0	0	0	0	0	0	0
COL21A1	ENSG00000124749	chr6	56193392	56240593	0	0	0	0	0	0	1	0	0	0	0	0	0	0	0	0	0
NTN4	ENSG00000074527	chr12	96153142	96203654	0	0	0	0	0	0	1	0	0	0	0	0	0	1	1	0	0
AFF3	ENSG00000144218	chr2	100453355	100501399	0	0	0	0	0	0	1	0	0	0	0	0	0	0	0	0	0
WSB1	ENSG00000109046	chr17	25646690	25712593	0	0	0	0	0	0	1	0	0	0	0	0	0	0	0	0	0
COBLL1	ENSG00000082438	chr2	165682836	165701280	0	0	0	0	0	0	0	0	0	0	0	0	0	0	0	0	1
ENDOD1	ENSG00000149218	chr11	94880246	94885485	0	0	0	0	0	0	0	0	0	0	0	0	0	0	0	0	1
GSG1	ENSG00000111305	chr12	13249481	13257116	1	1	1	1	0	1	1	0	0	0	1	1	1	1	1	1	1
RGS4	ENSG00000117152	chr1	163003886	163061089	0	1	0	0	1	0	1	0	1	0	0	0	0	0	0	0	0
PFKFB3	ENSG00000170525	chr10	6198290	6282239	0	0	0	0	0	0	1	0	0	0	0	0	0	0	0	0	0
RCAN1	ENSG00000159200	chr21	35892822	35927878	1	1	0	0	0	0	0	0	1	0	0	0	0	0	1	0	0
GBE1	ENSG00000114480	chr3	81766332	81814542	1	1	1	1	0	1	1	0	0	0	0	0	0	0	0	0	0
FYN	ENSG00000010810	chr6	112064675	112147524	1	0	0	0	0	0	1	0	0	0	0	0	0	0	0	0	0
NID2	ENSG00000087303	chr14	52538777	52549047	0	0	0	0	0	0	1	0	0	0	0	0	1	0	0	0	0
TGFBR1	ENSG00000106799	chr9	101780383	101839670	0	0	0	0	1	0	1	0	0	0	0	0	0	0	0	0	0
NEK7	ENSG00000151414	chr1	198123385	198189657	1	1	1	0	0	1	0	0	0	0	0	0	0	0	0	0	0
SLC8A3	ENSG00000100678	chr14	70462200	70468326	0	0	0	0	0	1	0	0	0	0	0	0	0	0	0	0	0
TNFAIP8L3	ENSG00000183578	chr15	51358024	51437306	1	1	0	0	0	0	1	0	0	0	0	0	0	0	0	0	0
PLIN2	ENSG00000147872	chr9	19114158	19185265	1	1	1	1	0	0	1	0	0	0	0	0	0	0	0	0	0
ANGPTL4	ENSG00000167772	chr19	8417358	8436246	1	1	1	1	0	0	0	0	0	0	0	0	0	0	0	0	0
NOTCH2NL	ENSG00000213240	chr1	145186516	145299723	1	1	1	1	1	1	1	0	0	0	1	0	0	1	1	0	0
NPTX1	ENSG00000171246	chr17	78471758	78487981	1	1	0	0	0	0	0	0	0	0	0	1	0	0	0	0	0
CAPN3	ENSG00000092529	chr15	42623156	42643573	1	1	0	0	0	0	1	0	0	0	0	0	0	0	0	0	0
RORA	ENSG00000069667	chr15	61233249	61274971	0	1	0	0	1	0	1	0	0	0	0	0	0	0	0	0	0
PER1	ENSG00000179094	chr17	8023715	8064040	1	1	1	1	0	1	1	0	0	0	1	0	1	0	0	1	0
SLA	ENSG00000155926	chr8	134028787	134067553	1	1	0	1	0	0	0	0	0	0	0	0	0	0	0	0	0
SNX33	ENSG00000173548	chr15	75943741	75969560	1	1	1	1	1	1	1	1	0	0	0	0	1	1	0	0	1
PAG1	ENSG00000076641	chr8	81933583	81982621	0	0	1	1	0	0	0	0	0	0	0	0	0	0	0	0	1
NAALADL2	ENSG00000177694	chr3	174654377	174675992	1	1	1	1	0	0	0	0	0	0	0	0	0	0	0	0	1
SLC35E1	ENSG00000127526	chr19	16679248	16720055	1	0	0	0	0	0	0	0	0	0	0	0	0	0	0	0	0
SLC38A4	ENSG00000139209	chr12	47163499	47183447	0	1	1	0	0	0	0	0	0	0	0	0	0	0	0	0	0
RASGRP1	ENSG00000172575	chr15	38808595	38852890	0	0	0	0	0	0	1	0	0	0	0	0	0	0	0	0	0
C2orf27A	ENSG00000197927	chr2	132426136	132446043	0	0	1	0	0	0	0	0	0	0	0	0	0	0	0	0	0
HHAT	ENSG00000054392	chr1	210609809	210621706	0	0	1	0	0	0	0	0	0	0	0	0	0	0	0	0	0
CCND1	ENSG00000110092	chr11	69451369	69459600	1	1	1	1	1	0	1	1	0	0	1	1	1	1	1	1	1
P4HB	ENSG00000185624	chr17	79814230	79830449	0	1	1	1	0	0	0	0	0	0	1	0	0	0	0	0	0
CPEB4	ENSG00000113742	chr5	173190734	173252935	0	0	0	0	0	0	0	0	0	0	0	0	0	0	1	0	0
KDM5B	ENSG00000117139	chr1	202774343	202780508	0	0	0	0	0	1	0	0	0	0	1	0	0	0	0	0	0
UGP2	ENSG00000169764	chr2	64012340	64020794	1	1	0	0	0	0	0	0	0	0	0	0	0	0	0	0	0
ARF4	ENSG00000168374	chr3	57540502	57586058	0	0	0	0	0	0	0	0	0	0	1	0	0	0	0	0	1
ZSWIM6	ENSG00000130449	chr5	60625316	60630067	1	1	1	1	0	1	1	0	0	0	0	1	1	0	0	1	0
CHD9	ENSG00000177200	chr16	53163104	53166623	1	1	1	0	0	1	1	0	0	0	0	0	1	0	0	1	0
MLXIP	ENSG00000175727	chr12	122500391	122530638	1	1	1	1	1	1	1	0	0	0	0	0	1	0	0	0	0
DST	ENSG00000151914	chr6	56534591	56637369	1	1	1	1	0	1	1	0	1	1	0	0	0	0	0	0	1
RAB23	ENSG00000112210	chr6	57106450	57132965	1	1	1	0	0	0	1	0	0	0	0	0	0	0	0	0	0
CCL2	ENSG00000108691	chr17	32565248	32582610	0	0	0	0	0	1	1	0	0	0	0	0	0	0	0	0	0
SEMA3C	ENSG00000075223	chr7	80460887	80575393	0	1	0	0	0	1	0	0	0	1	0	0	0	0	1	0	1
CHSY1	ENSG00000131873	chr15	101707752	101763031	1	1	1	1	1	1	1	0	0	0	0	0	0	0	0	0	0
ATP6V1D	ENSG00000100554	chr14	67810811	67828373	0	0	0	0	0	0	0	0	0	0	0	0	1	0	0	0	0
HIVEP2	ENSG00000010818	chr6	143246282	143274760	1	1	1	1	1	1	1	0	0	0	1	1	1	1	1	0	0
PRKAR1A	ENSG00000108946	chr17	66507480	66530184	1	0	0	0	0	0	0	0	0	0	0	0	1	0	0	0	0
STK17B	ENSG00000081320	chr2	197096682	197144300	1	1	1	1	0	1	1	0	0	0	0	0	0	1	1	0	0
HIVEP1	ENSG00000095951	chr6	12007047	12014339	0	1	1	1	0	1	1	0	0	0	0	0	1	1	1	1	1
ZC3H7A	ENSG00000122299	chr16	11874422	11895880	0	0	0	1	0	0	0	0	0	0	0	0	0	0	0	0	0
ANKRD28	ENSG00000206560	chr3	15767173	15857090	1	1	1	1	0	1	1	0	0	0	0	0	0	0	0	0	0
DYNC1H1	ENSG00000197102	chr14	102413560	102447731	1	1	1	1	0	0	1	0	0	0	0	0	0	0	1	0	0
RBPJ	ENSG00000168214	chr4	26321262	26348251	0	1	1	1	0	0	0	0	0	0	0	0	0	0	0	0	0
TBC1D16	ENSG00000167291	chr17	77960190	77980217	0	0	0	0	0	0	0	0	0	0	0	0	0	0	1	0	0
CNST	ENSG00000162852	chr1	246731886	246797109	1	0	1	1	0	0	0	0	0	0	0	0	0	0	0	0	0
ARHGAP21	ENSG00000107863	chr10	25004355	25022498	1	1	1	1	0	0	1	0	0	0	0	0	1	0	0	1	0
SH3BP4	ENSG00000130147	chr2	235889201	235915293	1	1	1	1	1	1	1	1	0	1	0	0	0	0	1	0	1
AXL	ENSG00000167601	chr19	41727417	41733013	1	1	1	0	1	1	1	1	0	0	0	0	0	0	0	0	0
RBFOX2	ENSG00000100320	chr22	36353298	36419260	0	1	0	0	0	0	0	0	0	0	0	0	0	0	0	0	0
ANKRD13A	ENSG00000076513	chr12	110439714	110493515	1	0	1	1	0	0	0	0	0	0	0	0	0	0	0	0	0
CORO1C	ENSG00000110880	chr12	109114478	109130665	1	1	0	0	1	1	1	0	0	0	1	0	1	1	1	1	1
BNC2	ENSG00000173068	chr9	16702483	16728398	1	1	0	0	0	1	1	0	0	0	0	0	0	0	0	0	0
MAN1A2	ENSG00000198162	chr1	117900803	117912615	0	0	0	0	0	0	0	0	0	0	0	0	1	0	0	0	0
FRS2	ENSG00000166225	chr12	69861396	69966171	1	1	1	0	0	0	0	0	0	0	0	0	0	0	0	0	0
PLS3	ENSG00000102024	chrX	114959689	115005511	1	0	1	1	1	0	0	1	0	0	0	0	1	0	0	0	0
UGCG	ENSG00000148154	chr9	114658318	114728651	1	1	1	1	1	1	1	0	0	1	0	0	1	0	0	0	0
MBNL1	ENSG00000152601	chr3	151975353	152053878	1	0	1	1	0	1	1	0	0	0	1	0	1	0	1	0	1
CBLB	ENSG00000114423	chr3	105489540	105555873	1	1	0	0	0	0	1	0	0	0	0	0	0	0	0	0	0
C5orf27	ENSG00000236882	chr5	95170116	95206693	1	1	1	0	1	1	1	0	0	0	0	0	0	0	0	0	0
CALM2	ENSG00000143933	chr2	47390698	47458268	1	1	1	1	0	0	0	0	0	0	1	0	0	1	1	1	1
RAB14	ENSG00000119396	chr9	123955140	123976062	0	0	0	0	0	0	0	0	0	0	0	0	1	0	0	0	0
FER	ENSG00000151422	chr5	108082691	108090180	0	0	0	0	0	0	0	0	0	0	0	0	0	0	0	1	0
PRPF18	ENSG00000165630	chr10	13845829	13936877	1	1	1	1	1	1	1	0	0	0	0	0	0	0	0	0	0
CCNY	ENSG00000108100	chr10	35614691	35630379	1	1	0	0	0	1	1	0	0	0	0	0	0	0	0	0	0
CREB5	ENSG00000146592	chr7	28445889	28450324	0	0	0	0	0	0	1	0	0	0	0	0	0	0	0	0	0
AP2M1	ENSG00000161203	chr3	183875884	183899127	0	0	0	0	1	0	1	0	0	0	0	0	0	0	0	0	0
ELL2	ENSG00000118985	chr5	95291524	95310009	1	1	0	0	0	1	0	0	0	0	0	0	0	0	0	0	0
RTN4	ENSG00000115310	chr2	55273418	55279893	1	1	1	1	0	1	1	0	0	1	1	0	1	0	0	1	1
MAP7D1	ENSG00000116871	chr1	36617502	36626895	0	1	1	1	1	1	1	1	0	0	1	0	1	0	1	1	0
CAP1	ENSG00000131236	chr1	40495421	40510016	0	0	0	0	0	0	0	0	0	0	0	0	1	0	0	0	0
SPRED1	ENSG00000166068	chr15	38543747	38568306	0	0	1	0	0	0	0	0	0	0	0	0	0	0	0	0	0
ZSCAN20	ENSG00000121903	chr1	33875658	33927087	0	0	0	0	0	0	1	0	0	0	0	0	0	0	0	0	0
CEP170	ENSG00000143702	chr1	243366146	243432515	0	1	1	1	0	0	0	0	0	0	0	0	0	0	0	1	0
PRKCA	ENSG00000154229	chr17	64452182	64472735	1	1	1	1	0	1	0	0	0	0	0	0	0	0	0	0	0
PSD3	ENSG00000156011	chr8	18984375	19001648	0	1	0	0	0	0	0	0	1	0	1	0	0	1	0	1	0
MGST1	ENSG00000008394	chr12	16499700	16513917	0	0	1	0	0	0	0	0	0	0	0	0	0	0	0	0	0
FOSL2	ENSG00000075426	chr2	28612840	28631764	1	1	1	1	1	1	1	1	1	0	1	1	1	1	1	1	1
SERP2	ENSG00000151778	chr13	44874352	44897881	0	1	0	0	1	1	1	0	0	0	1	0	1	0	0	0	0
GPR88	ENSG00000181656	chr1	101086786	101097819	0	0	1	0	0	0	0	0	0	0	0	0	0	0	0	0	0
KIAA0355	ENSG00000166398	chr19	34760898	34784900	0	0	0	0	0	1	0	1	0	0	0	0	0	0	0	0	0
SNX25	ENSG00000109762	chr4	186140617	186207997	0	0	1	1	0	0	0	0	0	0	0	0	0	0	0	0	0
NEXN	ENSG00000162614	chr1	78340056	78371970	0	0	0	1	0	0	0	0	0	0	0	0	0	0	0	0	0
CALD1	ENSG00000122786	chr7	134408989	134434192	1	1	1	1	1	1	1	1	0	0	0	0	0	0	0	0	0
ARID5B	ENSG00000150347	chr10	63786533	63856482	1	1	1	1	1	1	0	0	0	0	0	0	0	0	0	0	0
SYNC	ENSG00000162520	chr1	33149531	33170878	0	0	1	0	0	0	1	0	0	0	0	0	0	0	0	0	0
STC2	ENSG00000113739	chr5	172738022	172756977	1	1	1	1	1	1	1	1	0	0	1	0	0	0	0	0	0
ITGA11	ENSG00000137809	chr15	68639324	68714568	0	0	0	0	0	0	1	0	0	0	0	0	0	0	0	0	0
TIMP3	ENSG00000100234	chr22	33139978	33200010	0	0	0	0	0	0	0	0	0	0	0	0	0	1	0	0	0
SULF1	ENSG00000137573	chr8	69979368	69993753	1	1	1	1	1	1	1	0	0	0	0	0	0	0	0	0	0
HSPB6	ENSG00000004776	chr19	36244973	36250014	0	0	0	0	0	0	0	0	0	0	0	0	0	0	0	0	0
RXFP2	ENSG00000133105	chr13	32316437	32350971	1	1	1	1	1	1	1	0	0	0	0	0	0	0	0	0	0
ATP2B4	ENSG00000058668	chr1	203524166	203539439	0	1	1	1	1	1	1	1	0	0	0	0	0	0	0	0	0
CCDC80	ENSG00000091986	chr3	112356546	112374970	1	1	1	1	1	1	1	1	0	0	0	0	0	0	0	0	0
NGF	ENSG00000134259	chr1	115838634	115878580	0	1	0	0	1	1	0	0	0	0	0	0	0	0	0	0	0
GLIS3	ENSG00000107249	chr9	4292321	4303245	1	1	1	1	1	1	1	0	0	0	0	0	0	0	0	0	0
CRIM1	ENSG00000150938	chr2	36581314	36626505	1	1	1	1	1	1	1	0	1	1	0	0	0	0	0	1	0
FERMT2	ENSG00000073712	chr14	53300554	53415133	1	1	1	1	0	0	0	0	0	0	0	0	0	0	0	0	0
KANK1	ENSG00000107104	chr9	684083	717402	0	1	1	1	0	1	0	0	0	0	0	0	0	0	0	0	0
RHOBTB1	ENSG00000072422	chr10	62697843	62725755	0	0	0	1	0	0	0	0	0	0	0	0	0	0	0	0	0
ZEB2	ENSG00000169554	chr2	145201176	145282486	1	1	1	1	1	1	1	0	0	0	0	0	0	0	0	0	0
PKD2	ENSG00000118762	chr4	88923702	88951344	0	1	0	0	0	0	0	0	0	0	0	0	0	0	0	0	0
IFFO1	ENSG00000010295	chr12	6646567	6662347	0	0	0	0	0	0	0	1	0	0	0	0	0	0	0	0	0
FBLN2	ENSG00000163520	chr3	13567494	13591292	0	0	0	0	0	0	1	0	0	0	0	0	0	0	0	0	0
THBS2	ENSG00000186340	chr6	169558457	169573303	1	1	0	0	1	1	1	1	1	0	0	0	0	0	0	0	0
ADAM12	ENSG00000148848	chr10	127858644	127953593	1	1	1	0	1	1	1	0	0	0	0	0	0	0	0	0	0
KRT33B	ENSG00000131738	chr17	39521147	39536337	0	0	0	0	0	0	0	1	0	0	0	0	0	0	0	0	0
ENPP2	ENSG00000136960	chr8	120547180	120599635	0	1	0	0	0	0	0	0	0	0	0	0	0	0	0	0	0
KCTD16	ENSG00000183775	chr5	143518529	143585825	0	1	0	0	0	0	1	0	0	0	0	0	0	0	0	0	0
EFEMP1	ENSG00000115380	chr2	56084156	56129286	1	1	1	1	1	0	1	0	0	0	0	0	0	0	0	0	0
PLAC9	ENSG00000189129	chr10	81905092	81938392	0	1	1	1	1	0	0	0	0	0	0	0	0	0	0	0	0
MN1	ENSG00000169184	chr22	28171333	28194949	1	1	1	1	0	0	1	0	0	0	0	0	0	0	0	0	0
OSMR	ENSG00000145623	chr5	38832166	38878373	1	1	1	1	0	0	1	0	0	0	0	0	1	0	0	0	0
RPS6KA2	ENSG00000071242	chr6	166966391	167013954	1	1	0	0	0	0	1	0	0	0	0	0	0	0	0	0	0
CA12	ENSG00000074410	chr15	63602359	63674757	0	0	0	0	0	0	1	0	0	0	0	0	0	0	0	0	0
PNRC1	ENSG00000146278	chr6	89788499	89793294	1	0	0	0	0	0	1	0	0	0	0	0	0	0	0	0	0
LRRC43	ENSG00000158113	chr12	122580578	122624168	0	0	0	0	0	0	0	0	0	0	0	0	1	0	0	1	1
A4GALT	ENSG00000128274	chr22	43140264	43145402	0	0	0	0	0	0	1	0	0	0	0	0	0	0	0	0	0
LMCD1	ENSG00000071282	chr3	8523613	8581481	0	0	0	1	1	0	0	0	0	0	0	0	0	0	0	0	0
VGLL3	ENSG00000206538	chr3	86986068	87046354	1	1	1	1	1	1	1	0	0	0	0	0	0	0	0	0	0
DAB2	ENSG00000153071	chr5	39394361	39426835	0	1	1	1	0	1	1	0	0	0	0	0	0	0	0	0	0
CITED2	ENSG00000164442	chr6	139690902	139697827	0	0	0	1	0	1	0	0	0	0	0	0	0	0	0	0	0
C10orf10	ENSG00000165507	chr10	45470172	45489623	0	0	0	0	0	0	0	1	0	0	0	0	0	0	0	0	0
FSTL1	ENSG00000163430	chr3	120121727	120168378	1	1	1	1	1	1	1	0	0	0	0	0	0	0	0	0	0
CLIC4	ENSG00000169504	chr1	25030903	25130058	1	1	1	1	0	1	1	0	0	0	0	0	0	0	0	0	0
RECK	ENSG00000122707	chr9	36016873	36075446	0	1	0	0	0	0	0	0	0	0	0	0	0	0	0	0	0
MXRA7	ENSG00000182534	chr17	74667362	74720769	1	1	1	1	1	0	1	0	0	0	0	0	0	0	0	0	0
PLOD2	ENSG00000152952	chr3	145811670	145885586	1	1	1	1	0	1	0	0	0	0	0	0	0	0	0	0	0
ERCC6	ENSG00000225830	chr10	50756906	50778162	1	1	0	0	1	0	0	1	1	0	0	0	0	0	0	0	0
BMPER	ENSG00000164619	chr7	34075912	34147506	1	1	1	1	1	1	1	0	0	0	0	0	1	0	0	0	0
COL8A1	ENSG00000144810	chr3	99360421	99433110	1	1	1	1	0	1	1	0	0	0	0	0	0	0	0	0	0
SLC8A1	ENSG00000183023	chr2	40319866	40356298	0	1	1	1	0	0	0	0	0	0	0	0	0	0	0	0	0
LOXL2	ENSG00000134013	chr8	23151712	23269755	1	0	1	1	0	0	0	0	1	0	0	0	0	0	0	0	0
PDGFRB	ENSG00000113721	chr5	149516439	149540252	1	1	1	1	1	1	1	1	0	0	0	0	0	0	0	0	0
FILIP1L	ENSG00000168386	chr3	99551062	99644817	1	1	1	1	0	0	1	0	0	0	0	0	0	0	0	0	0
THBS1	ENSG00000137801	chr15	39870774	39890670	0	0	1	1	0	0	0	0	0	0	0	0	0	0	0	0	0
CPEB2	ENSG00000137449	chr4	15002665	15007335	1	0	1	1	1	1	1	0	0	0	0	1	1	0	0	1	1
SAMD4A	ENSG00000020577	chr14	55029280	55043879	1	1	1	1	1	1	1	0	0	0	0	1	1	0	1	1	0
LATS2	ENSG00000150457	chr13	21570977	21655025	1	1	1	1	0	0	0	0	1	0	0	0	0	0	0	0	0
TRIOBP	ENSG00000100106	chr22	38137431	38152131	0	1	1	1	0	0	1	0	0	0	0	0	1	0	0	0	0
PGRMC2	ENSG00000164040	chr4	129438525	129450157	1	1	1	1	0	0	0	1	0	0	0	0	0	0	0	0	0
HEG1	ENSG00000173706	chr3	124691351	124786278	1	1	1	1	1	1	1	0	0	0	0	0	0	0	0	0	0
MAP1B	ENSG00000131711	chr5	71425237	71487475	1	1	1	0	1	1	1	0	0	0	0	0	0	0	0	0	0
PALLD	ENSG00000129116	chr4	169613175	169738674	1	1	1	1	0	1	1	0	0	0	0	0	0	0	0	0	0
HILS1	ENSG00000188662	chr17	48250269	48261972	0	0	1	0	0	0	0	0	0	0	0	0	0	0	0	0	0
ATP6V1E1	ENSG00000131100	chr22	18083498	18138830	0	0	0	0	0	0	0	0	1	0	0	0	0	0	0	0	0
F2R	ENSG00000181104	chr5	76011150	76038637	0	0	0	1	0	0	0	0	0	0	0	0	0	0	0	0	0
CDK2AP1	ENSG00000111328	chr12	123754156	123756723	0	0	0	0	0	0	1	0	0	0	0	0	0	0	0	0	0
TMEM184B	ENSG00000198792	chr22	38613656	38655173	0	0	0	0	0	0	0	0	0	0	0	0	1	0	0	0	0
CTTNBP2NL	ENSG00000143079	chr1	112931340	112969509	1	1	1	1	0	1	1	0	0	0	0	0	0	0	0	0	0
RNF11	ENSG00000123091	chr1	51700592	51704560	0	0	0	0	0	0	0	0	0	0	0	0	1	0	0	0	0
FNDC3B	ENSG00000075420	chr3	171651866	171686687	1	1	1	1	1	1	1	0	0	1	1	0	1	0	1	1	1
EVI5	ENSG00000067208	chr1	93248716	93300486	0	1	0	0	0	0	0	0	0	0	0	0	0	0	0	0	0
TACC1	ENSG00000147526	chr8	38613449	38652463	0	0	0	0	0	0	0	0	0	0	0	0	0	0	0	0	1
PTPRG	ENSG00000144724	chr3	61545735	61562431	1	0	0	1	0	0	0	0	0	0	0	0	0	0	0	0	0
LAMC1	ENSG00000135862	chr1	182994584	183083691	1	1	1	1	1	1	1	0	0	0	1	0	0	0	0	0	0
AKAP2	ENSG00000241978	chr9	112777690	112923217	1	1	1	1	1	1	1	0	0	0	0	0	0	0	0	0	0
FBXL5	ENSG00000118564	chr4	15654445	15682525	0	0	0	0	0	0	0	0	0	0	0	0	0	1	1	0	0
AKT3	ENSG00000117020	chr1	243707046	243763017	0	1	1	1	1	1	1	0	0	0	0	0	0	0	0	0	0
MCFD2	ENSG00000180398	chr2	47180458	47215850	1	1	1	1	0	1	0	0	1	0	1	0	1	1	1	1	1
KLF9	ENSG00000119138	chr9	73025052	73036687	1	1	1	1	1	1	1	1	0	0	1	0	0	0	1	0	0
ATOH8	ENSG00000168874	chr2	85963367	85972131	0	0	0	0	1	0	1	0	0	0	0	0	0	0	0	0	0
MYOCD	ENSG00000141052	chr17	12502407	12541969	0	1	1	0	1	0	1	0	0	0	0	0	0	0	0	0	0
GJA1	ENSG00000152661	chr6	121824469	121845121	0	0	0	0	0	1	1	0	0	0	0	0	0	0	0	0	0
GREM1	ENSG00000166923	chr15	33116321	33154270	1	1	1	1	1	1	1	1	0	0	0	0	0	0	0	0	0
SCARB2	ENSG00000138760	chr4	77114855	77135700	0	0	1	0	0	0	0	0	0	0	0	0	0	0	0	0	0
EDNRA	ENSG00000151617	chr4	148403453	148483010	0	0	0	0	0	1	1	0	0	0	0	0	0	0	0	0	0
GNG12	ENSG00000172380	chr1	68258293	68300138	1	1	0	0	0	0	0	0	0	0	0	0	0	0	0	1	0
TMTC3	ENSG00000139324	chr12	88691786	88733942	0	0	1	0	0	1	1	0	0	0	0	0	0	0	0	0	0
MALAT1	ENSG00000251562	chr11	65238960	65273138	1	1	1	1	1	1	1	1	1	1	1	1	1	1	1	1	1
NFIB	ENSG00000147862	chr9	14294251	14324172	0	0	0	0	0	0	0	0	0	0	0	0	0	0	1	0	0
RAPGEF4	ENSG00000091428	chr2	173503807	173521369	0	0	1	1	0	0	0	0	0	0	0	0	0	0	0	0	0
C1orf198	ENSG00000119280	chr1	230980545	231001850	0	0	0	1	0	0	0	1	0	0	0	0	0	0	0	0	0
CCDC81	ENSG00000149201	chr11	86184917	86238083	0	0	0	0	0	1	1	0	0	0	0	0	0	0	0	1	1
MRVI1	ENSG00000072952	chr11	10677344	10698346	0	0	0	1	0	1	0	1	0	0	0	0	0	0	0	0	0
KCNE4	ENSG00000152049	chr2	223898072	223974977	1	0	1	0	1	0	1	0	0	0	0	0	0	0	0	0	0
IL1R1	ENSG00000115594	chr2	102622856	102783417	1	1	1	1	0	1	1	0	0	0	0	0	0	0	0	0	0
EBF1	ENSG00000164330	chr5	158522222	158525763	0	0	0	0	1	0	0	1	0	0	0	0	0	0	0	0	0
SLC7A14	ENSG00000013293	chr3	170406986	170472747	1	1	1	0	0	1	0	0	0	0	0	0	0	0	0	0	0
ZNF423	ENSG00000102935	chr16	49653805	49698227	0	0	0	0	0	0	0	1	0	0	0	0	0	0	0	0	0
CYP1B1	ENSG00000138061	chr2	38300622	38347088	1	0	0	0	1	0	0	0	1	1	1	0	1	0	1	0	0
DDAH1	ENSG00000153904	chr1	86041218	86048960	1	1	1	1	1	1	1	1	0	1	0	0	0	0	0	0	0
LDHA	ENSG00000134333	chr11	18404077	18431083	0	0	0	0	0	0	0	0	0	0	0	0	0	0	0	1	1
ADAMTS15	ENSG00000166106	chr11	130498509	130509021	0	0	0	0	0	0	0	0	0	0	1	0	0	0	0	0	0
ROR1	ENSG00000185483	chr1	64178589	64214374	0	0	0	0	0	0	1	0	0	0	0	0	0	0	0	0	0
NFE2L1	ENSG00000082641	chr17	46120761	46164036	1	1	1	1	1	0	1	0	0	0	0	0	0	1	1	0	0
STAT1	ENSG00000115415	chr2	191884578	191917061	0	1	0	0	0	0	0	0	0	0	0	0	0	0	0	0	0
PNMA2	ENSG00000240694	chr8	26305805	26324063	0	0	0	0	0	0	1	1	0	0	0	1	1	1	1	1	0
MYL12A	ENSG00000101608	chr18	3245675	3257431	0	0	0	0	0	0	0	0	0	0	1	0	1	0	0	1	1
RABGAP1	ENSG00000011454	chr9	125698271	125718581	0	0	0	0	0	0	0	0	0	0	0	0	0	0	0	0	1
MEF2A	ENSG00000068305	chr15	99964580	100001901	0	0	0	0	0	0	0	0	0	0	0	1	1	0	1	0	0
NCOA7	ENSG00000111912	chr6	126101482	126140326	1	0	0	0	1	0	1	0	0	0	0	0	0	0	0	0	0
USP25	ENSG00000155313	chr21	17101310	17135924	0	0	0	0	0	0	0	0	0	0	0	0	0	0	0	0	1
CAST	ENSG00000153113	chr5	96034920	96064146	1	1	0	0	0	0	0	0	0	0	0	0	1	1	0	1	0
ADIPOR1	ENSG00000159346	chr1	202921465	202936430	0	0	0	0	0	0	0	0	0	0	0	0	1	0	0	0	0
LASP1	ENSG00000002834	chr17	37020057	37065278	0	0	1	1	0	0	0	0	0	0	0	0	0	0	1	0	0
SGMS2	ENSG00000164023	chr4	108744498	108749552	0	0	0	0	0	0	0	0	0	0	0	0	1	0	0	1	0
ADAM9	ENSG00000168615	chr8	38854388	38900170	1	1	1	1	0	1	1	0	0	0	0	0	0	0	0	1	0
RND3	ENSG00000115963	chr2	151333314	151343429	1	1	1	1	1	1	1	1	0	0	1	1	1	1	1	1	1
ARNT2	ENSG00000172379	chr15	80770557	80800755	0	1	1	1	0	0	0	1	0	0	0	0	0	0	0	0	0
ROCK1	ENSG00000067900	chr18	18510895	18520456	0	0	0	0	0	0	0	0	0	0	0	0	0	0	1	0	0
HOOK3	ENSG00000168172	chr8	42745568	42773125	0	0	0	0	0	0	0	0	0	0	0	0	0	0	0	0	1
FIG4	ENSG00000112367	chr6	110110982	110117706	0	0	0	0	0	1	0	0	0	0	0	0	0	0	0	0	0
EGLN1	ENSG00000135766	chr1	231524129	231558556	1	1	0	0	1	1	1	0	0	0	0	0	0	0	1	0	0
MDM2	ENSG00000135679	chr12	69181156	69204803	0	0	0	0	0	0	0	0	0	0	0	0	0	0	0	0	1
RALB	ENSG00000144118	chr2	120987003	121016204	0	0	0	0	0	0	0	0	0	0	0	0	0	0	0	1	0
SDCCAG8	ENSG00000054282	chr1	243401973	243436088	1	1	1	0	0	0	1	0	1	0	1	0	0	0	0	1	0
PFKP	ENSG00000067057	chr10	3108621	3165755	1	1	1	1	1	0	1	0	0	0	0	0	0	0	0	1	1
SLC39A14	ENSG00000104635	chr8	22215111	22257377	1	1	1	0	1	1	1	0	0	0	0	0	0	0	0	0	0
TGFBR2	ENSG00000163513	chr3	30618813	30673689	1	1	1	1	0	0	0	0	0	0	0	0	0	0	1	1	1
LHFPL2	ENSG00000145685	chr5	77769632	77941367	1	1	1	1	1	1	1	0	0	0	0	0	0	0	0	0	0
STAMBPL1	ENSG00000138134	chr10	90639443	90663726	0	0	0	0	0	0	0	0	0	0	0	0	0	0	0	0	1
CRADD	ENSG00000169372	chr12	94166467	94213791	1	1	1	1	1	1	1	0	0	0	0	0	0	0	0	0	0
APPL2	ENSG00000136044	chr12	105592867	105631033	0	1	0	1	0	0	0	0	0	0	0	0	0	0	0	1	0
ZBTB20	ENSG00000181722	chr3	114935983	114968060	0	0	0	0	0	0	1	0	0	0	0	0	0	0	0	0	0
ZNF438	ENSG00000183621	chr10	31273512	31323750	0	0	0	0	0	0	0	0	0	0	0	0	0	0	0	1	0
ANO6	ENSG00000177119	chr12	45608458	45630047	0	1	0	1	0	1	1	0	0	1	0	0	0	0	0	0	0
C1QTNF1	ENSG00000173918	chr17	77016493	77038532	0	0	0	0	0	0	1	0	0	0	0	0	0	0	0	0	0
KLF6	ENSG00000067082	chr10	3844200	3878539	1	1	1	1	1	1	1	0	1	1	1	1	1	1	1	1	1
CLIP2	ENSG00000106665	chr7	73676802	73740170	0	0	0	0	0	1	1	0	0	0	1	0	0	0	1	1	0
POMZP3	ENSG00000146707	chr7	76196976	76250730	0	0	0	0	0	0	0	0	0	0	0	0	0	0	0	1	0
CXXC5	ENSG00000171604	chr5	139032729	139050994	1	1	1	1	1	1	1	1	1	1	1	1	0	0	0	0	1
SYNGAP1	ENSG00000197283	chr6	33382662	33401824	0	0	0	0	1	1	1	0	0	0	0	0	0	0	0	0	0
WSB2	ENSG00000176871	chr12	118472594	118502834	0	0	0	0	0	0	0	0	0	0	0	0	0	0	1	1	1
TIGD6	ENSG00000164296	chr5	149388104	149447528	1	1	1	1	0	1	1	0	0	0	0	0	0	0	0	0	0
HERC4	ENSG00000148634	chr10	69830876	69866105	0	1	1	1	0	0	0	0	0	1	0	0	0	0	0	0	0
HOXB4	ENSG00000182742	chr17	46646850	46661190	1	0	0	1	0	0	0	0	0	0	0	0	0	0	0	0	0
PSAP	ENSG00000197746	chr10	73590838	73626286	0	0	0	0	1	0	1	0	0	1	0	0	0	0	0	0	0
COL18A1	ENSG00000182871	chr21	46783453	46788770	0	0	1	1	1	1	1	1	0	1	1	0	0	0	0	0	0
C17orf70	ENSG00000185504	chr17	79524594	79582880	1	1	1	1	0	0	0	0	0	1	0	0	0	0	0	0	0
POPDC3	ENSG00000132429	chr6	105612379	105659834	0	1	0	0	0	0	1	0	0	0	0	0	0	0	0	0	0
BET1L	ENSG00000177951	chr11	200966	211493	1	0	0	0	0	0	0	0	0	0	0	0	0	0	0	1	0
ABCC4	ENSG00000125257	chr13	95918716	95948908	1	1	1	1	0	0	0	0	0	0	0	0	1	0	0	0	1
C1orf200	ENSG00000179840	chr1	9746935	9780283	0	0	0	1	0	0	0	0	0	0	0	0	0	0	0	0	0
HSF2BP	ENSG00000160207	chr21	44985044	45034322	1	1	1	1	0	1	1	0	0	0	0	0	0	0	0	0	0
TSPYL5	ENSG00000180543	chr8	98063605	98106989	0	0	0	0	0	0	1	0	0	0	0	0	0	0	0	0	0
GRAPL	ENSG00000189152	chr17	18964427	19016739	0	0	0	1	0	0	1	0	0	1	0	0	1	0	0	0	0
ERRFI1	ENSG00000116285	chr1	8063061	8160073	1	1	1	1	1	1	1	0	1	1	1	1	1	1	1	1	1
KLHL5	ENSG00000109790	chr4	39036325	39049597	0	0	0	1	0	0	1	0	0	0	0	0	0	0	0	0	0
JAK1	ENSG00000162434	chr1	65346669	65422808	1	1	1	1	0	1	1	0	0	0	0	0	0	0	0	0	0
UACA	ENSG00000137831	chr15	71070672	71095845	1	1	1	1	1	1	1	1	0	1	1	1	1	1	0	1	1
GALNT2	ENSG00000143641	chr1	230209314	230261661	1	1	1	1	1	1	1	0	0	0	0	0	0	0	1	0	0
TBC1D2B	ENSG00000167202	chr15	78339974	78379047	1	1	1	1	1	1	1	0	0	0	0	0	0	0	0	0	0
AGAP9	ENSG00000198035	chr10	48252583	48278659	1	1	1	1	1	1	1	0	0	0	0	0	0	0	0	0	0
RHOBTB3	ENSG00000164292	chr5	95047885	95130835	0	1	0	0	0	0	0	0	0	0	0	0	0	0	0	0	0
MAFK	ENSG00000198517	chr7	1572708	1579053	1	1	1	1	1	1	1	1	1	1	1	1	1	1	1	1	0
AHNAK2	ENSG00000185567	chr14	105432728	105445788	0	0	0	0	0	0	0	0	0	0	0	1	1	1	0	1	1
REEP3	ENSG00000165476	chr10	65386163	65398414	0	0	0	0	0	0	1	0	0	0	0	0	0	0	0	1	0
TUFT1	ENSG00000143367	chr1	151506845	151522529	0	0	0	0	0	1	0	0	0	0	0	0	0	0	0	1	0
TMEM217	ENSG00000172738	chr6	37206246	37214550	1	1	1	1	1	1	1	0	0	0	0	0	0	0	0	0	0
FANK1	ENSG00000203780	chr10	127729918	127781056	1	1	1	0	1	1	1	0	0	0	0	0	0	0	0	0	0
SYNPO	ENSG00000171992	chr5	150004392	150027835	0	0	0	0	0	0	1	1	0	0	0	0	0	0	0	0	0
BMP6	ENSG00000153162	chr6	7669737	7708674	0	0	0	0	0	0	1	0	0	0	0	0	0	0	0	0	0
IGF2R	ENSG00000197081	chr6	160356264	160431956	0	0	0	0	0	0	1	0	0	0	0	0	0	0	0	0	0
BFAR	ENSG00000103429	chr16	14722162	14736234	0	0	0	0	0	0	0	0	0	0	1	0	1	0	0	1	1
TMEM120B	ENSG00000188735	chr12	122219032	122244964	0	1	0	0	0	0	0	0	0	0	0	0	0	0	0	0	0
NCOR2	ENSG00000196498	chr12	125073110	125124553	1	1	1	1	1	0	1	0	0	1	1	0	1	1	1	1	1
STEAP3	ENSG00000115107	chr2	119988227	120014724	0	1	1	0	0	0	0	0	0	0	0	0	0	0	0	0	0
CDK17	ENSG00000059758	chr12	96810736	96842665	1	1	1	1	1	1	1	0	0	0	1	0	1	0	0	0	0
SRGAP1	ENSG00000196935	chr12	64307676	64407484	1	1	1	1	0	1	0	0	1	1	0	0	0	1	0	0	0
GNA12	ENSG00000146535	chr7	2768306	2913913	1	1	1	1	1	1	1	0	0	1	0	0	0	0	0	0	0
KIF3C	ENSG00000084731	chr2	26214125	26241778	0	0	0	0	0	0	0	0	0	0	0	0	0	0	0	0	1
CDK15	ENSG00000138395	chr2	202710830	202725767	0	0	0	1	0	0	0	0	0	0	0	0	0	0	0	0	0
KIRREL	ENSG00000183853	chr1	157973332	157995778	1	1	1	1	1	1	1	1	1	1	0	0	0	0	0	0	0
ANPEP	ENSG00000166825	chr15	90352330	90403787	1	1	1	1	0	1	1	0	0	0	0	0	0	0	0	0	0
ANKRD42	ENSG00000137494	chr11	82866266	82907473	0	0	0	0	0	0	0	0	0	0	0	0	0	0	0	1	0
ABL2	ENSG00000143322	chr1	179046893	179124931	1	1	1	1	0	1	0	0	0	0	0	0	0	0	0	0	0
PANX1	ENSG00000110218	chr11	93853663	93886256	0	1	1	1	0	1	1	0	0	0	0	0	1	0	0	0	0
TRIO	ENSG00000038382	chr5	14142392	14317690	1	1	1	1	1	1	1	0	0	1	1	0	1	0	1	0	0
UBASH3B	ENSG00000154127	chr11	122502650	122679506	1	1	1	1	0	1	1	0	0	0	0	0	0	0	0	0	0
FOXF2	ENSG00000137273	chr6	1382235	1408139	0	0	0	1	0	0	0	0	0	0	0	0	0	0	0	0	0
PLXNA2	ENSG00000076356	chr1	208333020	208428774	1	1	1	1	0	0	1	0	0	0	0	0	0	0	0	0	0
NBPF3	ENSG00000142794	chr1	21754381	21795689	0	0	1	0	0	0	0	0	0	0	0	0	0	0	0	0	0
MKRN9P	ENSG00000258128	chr12	88171888	88222135	0	0	1	0	0	0	0	0	0	0	0	0	0	0	0	0	0
PC	ENSG00000173599	chr11	66695885	66749647	0	0	0	0	0	0	1	0	0	0	0	0	0	0	0	0	0
CSNK1E	ENSG00000213923	chr22	38679142	38732705	1	1	1	1	1	1	1	0	0	0	0	0	1	1	1	0	0
CLN8	ENSG00000182372	chr8	1692295	1714726	0	0	0	1	0	0	0	0	0	0	0	0	0	0	0	0	0
S100A16	ENSG00000188643	chr1	153569107	153597024	0	0	1	1	0	0	0	0	0	0	1	0	1	0	0	0	0
SEC14L2	ENSG00000100003	chr22	30787287	30822691	1	1	0	0	0	0	0	0	0	0	0	0	0	0	0	0	0
FSCN1	ENSG00000075618	chr7	5620370	5649475	0	1	0	1	0	0	0	0	0	0	0	0	1	0	0	1	0
PHYHD1	ENSG00000175287	chr9	131654367	131676211	0	0	0	0	0	1	0	0	0	0	0	0	0	0	0	0	0
TBC1D2	ENSG00000095383	chr9	101116870	101143187	1	1	1	1	0	0	1	0	0	0	0	0	0	0	0	0	0
SERINC2	ENSG00000168528	chr1	31885427	31900369	0	0	0	0	0	0	0	0	0	0	0	0	1	0	0	0	0
ZFP36L1	ENSG00000185650	chr14	69245637	69264179	1	1	1	1	1	1	1	0	1	0	1	1	1	1	0	1	1
PDLIM1	ENSG00000107438	chr10	96989109	97055568	1	1	1	1	0	1	1	0	0	1	0	0	1	0	0	1	1
FKBP5	ENSG00000096060	chr6	35693271	35701519	1	1	1	1	0	0	1	0	0	0	0	0	0	0	0	0	0
C12orf75	ENSG00000235162	chr12	105710325	105777351	0	1	0	1	0	0	0	0	0	0	0	0	0	0	0	0	0
UNC5B	ENSG00000107731	chr10	72976545	73032484	1	1	0	0	0	0	1	0	0	0	0	0	0	0	0	1	0
WNK4	ENSG00000126562	chr17	40927966	40947651	0	0	0	0	0	0	0	0	0	0	0	0	0	0	0	0	0
H6PD	ENSG00000049239	chr1	9240781	9272003	1	1	0	1	1	0	1	0	0	0	0	0	0	0	0	0	0
SRPX2	ENSG00000102359	chrX	99901119	99940759	1	1	1	0	0	0	0	0	0	0	0	0	1	0	0	0	0
HERPUD1	ENSG00000051108	chr16	56964774	56981480	1	0	0	0	0	0	0	0	0	0	0	0	0	0	0	0	0
GPR68	ENSG00000119714	chr14	91691600	91731258	0	1	1	1	0	0	0	0	0	0	0	0	0	0	0	0	0
SEMA7A	ENSG00000138623	chr15	74687463	74721335	1	1	1	1	1	1	1	1	0	0	0	0	0	0	0	0	0
S1PR2	ENSG00000267534	chr19	10336268	10349792	0	0	0	0	0	0	0	0	0	0	0	0	0	0	0	0	0
CD151	ENSG00000177697	chr11	832246	835813	0	0	0	0	0	0	0	0	0	0	0	0	0	0	0	1	0
CD63	ENSG00000135404	chr12	56116581	56132797	0	0	1	1	0	0	0	0	0	0	0	0	0	0	0	1	0
SH3BGRL3	ENSG00000142669	chr1	26602141	26611748	0	0	0	0	1	0	0	1	0	0	0	0	1	0	0	1	0
SNORA80B	ENSG00000206633	chr2	10571256	10593766	0	0	0	0	0	0	0	0	0	0	0	0	0	0	0	1	0
CLIC1	ENSG00000213719	chr6	31694696	31710013	0	0	0	0	0	0	0	0	0	0	0	0	1	0	0	1	0
TUBB	ENSG00000196230	chr6	30683787	30694723	0	0	0	0	0	0	1	0	0	0	0	0	0	0	0	0	0
SLC46A3	ENSG00000139508	chr13	29281817	29303792	1	1	1	0	0	1	0	0	0	0	0	0	0	0	0	0	0
ARHGEF40	ENSG00000165801	chr14	21537681	21557430	0	1	1	0	0	0	0	0	0	0	0	0	0	0	0	0	0
PRR5L	ENSG00000135362	chr11	36375217	36455253	0	1	0	0	0	1	0	0	0	0	0	0	0	0	0	0	0
SLC15A4	ENSG00000139370	chr12	129281616	129304971	0	0	0	0	1	0	0	0	0	0	0	0	0	0	0	0	0
ARHGAP1	ENSG00000175220	chr11	46669552	46737694	1	1	1	1	0	0	0	0	0	0	0	0	0	0	0	0	0
HLCS	ENSG00000159267	chr21	38276133	38300704	1	1	0	0	0	1	0	0	0	0	0	0	0	0	0	0	0
TRAPPC10	ENSG00000160218	chr21	45425046	45447067	0	0	1	0	0	0	0	0	0	0	0	0	0	0	0	0	0
ELK3	ENSG00000111145	chr12	96587450	96636818	1	1	1	1	1	1	1	0	0	0	0	0	0	1	0	1	0
ANKRD30BL	ENSG00000163046	chr2	133018693	133038769	0	0	0	0	0	0	0	0	0	0	0	1	0	0	1	0	0
RASA3	ENSG00000185989	chr13	114826198	114832848	1	1	1	1	1	1	1	1	0	1	1	0	0	0	0	1	0
SPHK1	ENSG00000176170	chr17	74364276	74383838	1	1	1	1	1	1	1	0	0	0	0	0	0	0	0	0	0
AMIGO2	ENSG00000139211	chr12	47468745	47491827	1	1	1	1	0	1	1	0	1	0	1	0	1	0	1	1	1
ASB1	ENSG00000065802	chr2	239342032	239349750	1	1	1	1	1	1	1	1	0	0	0	0	0	0	0	1	0
RHBDD1	ENSG00000144468	chr2	227750316	227781306	0	0	1	0	0	0	0	0	0	0	0	0	0	0	0	0	0
KCTD4	ENSG00000180332	chr13	45736101	45828337	0	0	0	1	0	1	0	0	0	0	0	0	0	0	0	0	0
PRDM1	ENSG00000057657	chr6	106529812	106551923	0	0	0	1	0	0	0	0	0	0	0	0	0	0	0	0	0
HGF	ENSG00000019991	chr7	81226784	81270314	0	0	0	0	0	1	1	0	0	0	0	0	0	0	0	0	0
KLHL38	ENSG00000175946	chr8	124680873	124707078	0	0	0	0	0	1	0	0	0	0	0	0	0	0	1	0	0
MUSK	ENSG00000030304	chr9	113387765	113422319	0	1	1	1	0	1	0	0	0	0	0	0	0	0	0	0	0
MGAT5	ENSG00000152127	chr2	135016184	135190329	0	0	0	1	0	0	0	0	0	0	0	0	0	0	0	0	0
POMT2	ENSG00000009830	#N/A	#N/A	#N/A	0	1	0	0	0	0	0	0	0	0	0	0	0	0	0	0	0
RAF1	ENSG00000132155	chr3	12666541	12703186	0	0	1	0	0	0	0	0	0	0	0	0	0	0	0	0	0
ATG7	ENSG00000197548	chr3	11320207	11334030	0	0	1	1	0	0	0	0	0	0	0	0	0	0	0	0	0
ABHD5	ENSG00000011198	chr3	43734834	43808257	1	1	1	0	0	1	1	0	0	0	0	0	0	0	0	0	0
DRAM1	ENSG00000136048	chr12	102311799	102333326	1	1	0	0	0	0	1	0	0	0	0	0	0	0	0	0	0
SORT1	ENSG00000134243	chr1	109911061	109938998	0	0	0	1	0	0	0	0	0	0	0	0	0	0	0	0	0
C3orf55	ENSG00000174899	#N/A	#N/A	#N/A	0	0	0	0	0	0	0	0	1	0	0	0	0	0	0	0	0
ITM2C	ENSG00000135916	chr2	231638171	231678702	0	0	0	1	0	0	0	0	0	0	0	0	0	0	0	0	0
NAGLU	ENSG00000108784	chr17	40670003	40678346	0	1	1	1	1	1	0	1	0	0	1	1	0	1	1	1	0
COPS8	ENSG00000198612	chr2	238079801	238174094	1	1	1	1	1	1	1	0	0	0	0	0	0	0	0	0	0
INSIG1	ENSG00000186480	chr7	155048429	155093021	1	1	0	0	1	1	1	0	0	0	0	0	0	0	1	1	0
SLC19A2	ENSG00000117479	chr1	169452492	169464515	1	1	0	0	0	0	0	0	0	0	0	0	0	0	1	0	1
TTYH3	ENSG00000136295	chr7	2661876	2686660	1	1	1	1	1	1	1	0	0	0	1	0	0	0	1	1	0
MYADM	ENSG00000179820	chr19	54367091	54383478	0	1	0	0	0	1	0	0	0	1	1	0	1	1	0	1	1
ITGB1BP1	ENSG00000119185	chr2	9510350	9522050	0	0	0	0	0	1	0	0	0	0	0	0	0	0	0	0	0
DFNA5	ENSG00000105928	chr7	24755530	24798231	0	1	0	0	1	0	1	0	0	0	0	0	1	0	1	0	1
SKI	ENSG00000157933	chr1	2160125	2262924	1	1	1	1	1	0	1	0	0	0	0	0	1	0	0	0	0
SLC9A1	ENSG00000090020	chr1	27425431	27449625	1	1	1	1	0	1	0	0	0	0	0	0	0	0	0	0	0
MMP14	ENSG00000157227	chr14	23291386	23322943	1	1	1	1	1	1	1	0	0	0	0	0	1	0	0	0	0
CD59	ENSG00000085063	chr11	33710057	33758818	1	0	1	1	1	1	0	0	0	1	0	0	1	1	0	0	0
WDFY2	ENSG00000139668	chr13	52182021	52222400	1	1	1	1	0	1	0	0	0	0	1	0	0	0	0	0	0
RPSAP52	ENSG00000241749	chr12	66217477	66356988	1	1	1	1	1	0	1	0	0	1	0	0	0	1	0	0	0
AHNAK	ENSG00000124942	chr11	62306419	62324299	1	1	1	1	1	1	1	1	0	1	1	1	1	1	1	1	1
ZNF516	ENSG00000101493	chr18	74156685	74208078	1	1	0	0	0	0	1	0	0	0	0	0	0	0	0	0	0
NOMO2	ENSG00000185164	chr16	18493799	18496504	0	0	0	0	0	0	1	0	0	0	0	0	0	0	0	0	0
IGF1R	ENSG00000140443	chr15	99191650	99233291	1	0	0	0	0	0	1	0	0	0	0	0	1	0	0	0	0
GPC1	ENSG00000063660	chr2	241309006	241327744	0	0	1	1	0	0	0	1	0	0	1	0	1	0	1	1	1
ARHGEF17	ENSG00000110237	chr11	73022121	73038628	1	1	1	1	1	1	1	1	1	0	0	0	0	0	0	1	0
FOXN3	ENSG00000053254	chr14	89793533	89845765	0	0	1	0	0	0	0	0	0	0	0	0	1	0	0	0	0
SSH1	ENSG00000084112	chr12	109191828	109248841	1	1	1	1	1	1	1	1	0	1	1	0	1	1	0	1	0
KCTD11	ENSG00000213859	chr17	7252878	7257768	0	0	0	0	0	0	1	0	0	0	0	0	1	0	0	0	0
PHLDA3	ENSG00000174307	chr1	201419590	201482603	0	1	1	1	1	1	1	0	0	0	0	0	1	1	1	0	1
LAMB1	ENSG00000091136	chr7	107574841	107641426	1	0	1	0	0	1	0	0	0	0	0	0	0	0	0	0	0
KLC1	ENSG00000126214	chr14	104089567	104102943	1	1	1	1	1	0	1	0	0	0	0	0	0	0	0	1	0
COL12A1	ENSG00000111799	chr6	75905564	75918810	0	1	1	1	0	0	0	0	0	0	0	0	0	0	0	0	0
CREB3	ENSG00000107175	chr9	35722640	35735314	0	1	1	1	0	1	0	0	0	0	0	0	0	0	0	1	0
AMZ1	ENSG00000174945	chr7	2767740	2803918	1	1	1	0	0	0	0	0	0	0	0	0	0	0	0	0	0
TEAD3	ENSG00000007866	chr6	35452635	35462493	1	1	1	1	0	0	0	1	0	0	0	0	0	0	1	0	0
MYO1C	ENSG00000197879	chr17	1387240	1397727	0	0	0	0	0	0	0	0	1	0	0	0	0	0	0	1	0
RNF185	ENSG00000138942	chr22	31550796	31589321	0	0	1	1	0	0	0	0	0	0	0	0	0	0	0	0	0
RBPMS	ENSG00000157110	chr8	30244328	30311510	1	1	1	1	0	0	0	0	0	0	0	0	0	0	1	0	0
LPP	ENSG00000145012	chr3	187978438	188016640	1	1	1	1	1	1	1	0	0	0	0	0	0	0	1	0	1
KCTD21	ENSG00000188997	chr11	77873296	77904235	1	0	0	0	0	0	0	0	0	0	0	0	0	0	0	0	0
VPS53	ENSG00000141252	chr17	584586	607725	0	1	1	1	0	0	0	0	0	0	0	0	0	0	0	0	0
March10	ENSG00000173838	chr17	60855153	60905754	1	1	1	1	0	1	1	0	0	0	0	0	0	0	0	0	0
FZD7	ENSG00000155760	chr2	202896518	202904749	0	0	0	0	0	0	0	0	0	0	0	0	0	0	1	0	0
TANC2	ENSG00000170921	chr17	61043101	61045936	0	0	0	0	0	0	1	0	0	0	0	0	0	0	0	0	0
ABLIM3	ENSG00000173210	chr5	148513403	148555746	1	1	1	1	1	1	1	0	0	0	0	0	0	1	0	0	0
PLEKHO2	ENSG00000241839	chr15	65115284	65197817	1	0	1	1	0	1	0	0	0	0	0	0	0	0	0	0	0
RAB11FIP5	ENSG00000135631	chr2	73313958	73341638	1	0	1	1	0	0	0	0	0	0	0	0	0	0	0	0	0
FAM129B	ENSG00000136830	chr9	130280567	130337163	1	1	1	1	1	1	1	1	1	1	1	1	1	1	1	1	1
ALCAM	ENSG00000170017	chr3	105053217	105089783	1	1	1	1	0	1	1	0	0	0	0	0	1	1	1	0	0
MAP1LC3B	ENSG00000140941	chr16	87412996	87448185	0	0	0	0	0	0	0	0	0	0	0	0	0	0	1	1	0
NUDT18	ENSG00000173566	chr8	21950103	21995183	0	0	0	0	0	0	0	0	0	0	0	0	0	0	0	1	0
TSPAN9	ENSG00000011105	chr12	3169918	3247809	0	1	0	0	0	0	1	0	0	0	0	0	0	0	0	0	0
BPGM	ENSG00000172331	chr7	134333968	134378811	0	1	1	1	0	1	1	0	0	0	0	0	0	0	0	0	0
COL4A2	ENSG00000134871	chr13	110951108	111014754	1	1	1	1	1	1	1	1	0	0	1	0	1	0	0	0	0
COL4A1	ENSG00000187498	chr13	110865874	110916706	0	1	1	1	1	0	0	0	0	0	0	0	0	0	0	0	0
SGIP1	ENSG00000118473	chr1	66987300	67050761	0	1	1	1	0	1	0	0	0	0	0	0	0	0	0	0	0
SEMA6D	ENSG00000137872	chr15	47700880	47737426	0	1	0	0	0	0	0	0	0	0	0	0	0	0	0	0	0
ECE1	ENSG00000117298	chr1	21643616	21665104	1	1	1	1	1	1	1	1	1	1	1	0	0	0	0	0	0
C8orf58	ENSG00000241852	chr8	22442098	22454963	0	0	0	0	0	0	0	1	0	0	0	0	0	0	0	0	0
C4orf6	ENSG00000082929	chr4	5366063	5385948	0	0	0	0	0	1	0	0	0	0	0	0	0	0	0	0	0
PSG2	ENSG00000242221	chr19	43608701	43654785	0	0	1	0	0	1	0	0	0	0	0	0	0	0	0	0	0
PSG1	ENSG00000231924	chr19	43377646	43405396	0	0	0	1	0	1	0	0	0	0	0	0	0	0	0	0	0
RRAS	ENSG00000126458	chr19	50115756	50148645	1	0	0	0	0	0	0	0	0	0	0	0	1	0	0	1	1
GSN	ENSG00000148180	chr9	124034552	124051999	0	1	1	1	0	1	1	1	1	0	0	0	1	0	0	0	1
IGFBP3	ENSG00000146674	chr7	46550658	46644701	0	1	0	0	0	0	0	0	0	0	1	1	1	1	1	1	0
LOX	ENSG00000113083	chr5	121399897	121439313	1	1	1	1	0	0	1	0	0	0	0	0	0	0	0	0	0
PAMR1	ENSG00000149090	chr11	35532580	35585149	1	1	1	1	0	0	1	0	0	0	0	0	0	0	0	0	0
TEK	ENSG00000120156	chr9	27085978	27129906	0	1	0	0	0	0	0	0	0	0	0	0	0	0	0	0	0
GABARAPL1	ENSG00000139112	chr12	10334783	10368375	0	0	0	1	0	0	1	0	0	0	0	0	0	0	0	0	0
BMP1	ENSG00000168487	chr8	22025074	22086533	1	1	0	0	1	1	1	0	0	0	0	0	0	0	0	1	0
TSC22D3	ENSG00000157514	chrX	106915751	106927076	1	1	1	1	0	0	0	0	0	0	0	0	1	0	0	0	0
FSTL3	ENSG00000070404	chr19	658891	682020	0	1	1	0	0	0	0	0	0	0	0	0	0	0	0	1	1
KCNJ6	ENSG00000157542	chr21	39220279	39244962	0	1	1	1	0	0	0	0	0	0	0	0	0	0	0	0	0
FBN1	ENSG00000166147	chr15	48647082	48939213	1	1	1	1	1	1	1	0	0	0	0	0	0	0	0	0	0
SCN9A	ENSG00000169432	chr2	167083921	167119988	0	0	1	1	0	0	0	0	0	0	0	0	0	0	0	0	0
HSPG2	ENSG00000142798	chr1	22220923	22266835	1	1	1	1	1	1	1	1	0	1	0	0	0	0	0	1	0
PKD1	ENSG00000008710	chr16	2167593	2177567	1	1	1	1	1	1	0	1	0	0	0	0	0	0	0	0	0
RRBP1	ENSG00000125844	chr20	17635736	17663675	1	1	1	1	1	0	0	0	0	0	0	1	1	0	0	1	0
NKX2-3	ENSG00000119919	chr10	101280002	101297096	0	1	1	1	0	0	0	1	0	0	0	0	0	0	0	0	0
KCND2	ENSG00000184408	chr7	119691250	119705536	0	0	1	1	0	0	0	0	0	0	0	0	0	0	0	0	0
ACTG1	ENSG00000184009	chr17	79480025	79486511	0	0	0	0	0	1	1	1	1	0	1	1	1	1	1	1	1
DUSP14	ENSG00000161326	chr17	35777519	35854983	1	1	1	1	1	1	1	0	0	0	0	0	0	0	0	0	0
RAI14	ENSG00000039560	chr5	34659262	34764555	1	1	1	1	1	1	1	0	0	0	0	0	1	0	0	0	0
PTPRM	ENSG00000173482	chr18	7572422	7627979	0	1	0	0	0	0	0	0	0	0	0	0	0	0	0	0	0
HERC3	ENSG00000138641	chr4	89520086	89552639	1	1	1	1	0	1	1	0	0	0	0	0	0	0	0	0	0
ZCCHC24	ENSG00000165424	chr10	81157977	81212572	0	0	1	1	0	0	1	0	0	0	0	0	0	0	0	0	0
RUNX1	ENSG00000159216	chr21	36257771	36263695	1	1	1	1	1	1	1	1	0	0	1	1	1	1	1	1	1
ABCA1	ENSG00000165029	chr9	107815013	107836030	1	1	1	0	1	1	1	0	0	0	0	0	0	0	0	0	0
RNF24	ENSG00000101236	chr20	4006658	4090187	0	0	0	1	1	1	1	0	0	0	1	0	0	0	0	0	0
HSPA5	ENSG00000044574	chr9	127995335	128007161	1	0	1	0	0	0	0	0	0	0	0	0	0	0	0	0	0
EDEM1	ENSG00000134109	chr3	5228245	5240484	0	0	0	0	0	0	0	0	0	0	0	0	1	0	1	0	0
ADAMTS12	ENSG00000151388	chr5	33787828	33856197	1	1	1	1	1	1	1	0	0	0	0	0	0	1	0	0	0
PPAPDC1A	ENSG00000203805	chr10	122218579	122268719	1	0	0	0	0	0	1	0	0	0	0	0	0	0	0	0	0
PXK	ENSG00000168297	chr3	58306933	58340268	0	0	0	0	0	0	1	0	0	0	0	0	0	0	0	0	0
NOTCH2	ENSG00000134250	chr1	120524121	120633705	1	1	1	1	1	1	1	0	0	0	0	0	0	0	0	0	0
IL6ST	ENSG00000134352	chr5	55265969	55309620	1	1	0	0	0	0	0	0	0	0	0	0	0	0	0	0	0
DPYSL3	ENSG00000113657	chr5	146835487	146890304	1	1	1	1	1	1	0	0	0	0	0	0	0	0	0	0	0
CORO2B	ENSG00000103647	chr15	68755838	68852094	0	0	0	0	0	0	0	0	0	0	0	0	0	0	0	0	0
NALCN	ENSG00000102452	chr13	101899359	101963343	1	1	1	0	0	0	0	0	0	0	0	0	0	0	0	0	0
NUAK1	ENSG00000074590	chr12	106472068	106534039	1	1	1	0	1	0	1	0	0	1	0	0	0	0	0	0	0
CYR61	ENSG00000142871	chr1	86072527	86095164	1	1	1	1	1	1	1	1	0	0	0	0	0	0	0	0	0
BASP1	ENSG00000176788	chr5	17222258	17260041	1	1	1	1	0	1	0	0	0	0	0	0	0	0	0	0	0
FHL2	ENSG00000115641	chr2	105992067	106026800	1	1	1	1	1	1	1	1	0	1	0	0	1	1	1	1	1
CCDC107	ENSG00000159884	chr9	35655829	35666747	0	0	0	0	0	0	0	0	0	0	0	0	0	0	0	1	0
ATP10A	ENSG00000206190	chr15	26074544	26105939	1	1	1	1	1	0	0	0	0	0	0	0	0	0	0	0	0
LIMS2	ENSG00000072163	chr2	128416733	128430303	0	0	0	0	0	0	0	1	0	0	0	0	0	0	0	0	0
RPS27L	ENSG00000185088	chr15	63425491	63457801	0	0	1	0	0	0	0	0	0	0	0	0	0	0	0	0	0
SHISA4	ENSG00000198892	chr1	201861036	201887235	0	0	0	0	0	1	0	1	0	0	0	0	0	0	0	0	0
MICAL2	ENSG00000133816	chr11	12160195	12257923	1	1	1	1	1	1	1	1	0	1	0	1	0	1	1	1	1
SERPINH1	ENSG00000149257	chr11	75265521	75276520	1	1	1	1	1	1	1	1	0	0	0	0	0	0	0	1	0
ALPK2	ENSG00000198796	chr18	56233982	56273233	0	1	1	0	0	0	0	0	0	0	0	0	0	0	0	0	0
ZNF542	ENSG00000240225	chr19	56824912	56827524	0	0	0	0	0	0	0	0	0	0	0	0	1	0	0	0	0
SEC24D	ENSG00000150961	chr4	119650269	119734581	1	1	1	1	0	0	0	0	0	0	0	0	0	0	0	0	0
ITGB1	ENSG00000150093	chr10	33226610	33324054	1	1	1	1	1	1	1	0	1	1	1	1	1	1	1	1	1
GLI2	ENSG00000074047	chr2	121669602	121697539	1	1	1	1	1	1	1	1	0	0	0	0	0	0	0	0	0
RSU1	ENSG00000148484	chr10	16869369	16937866	0	0	0	0	0	0	0	0	1	0	0	0	0	0	0	0	0
GNB4	ENSG00000114450	chr3	179115421	179173699	1	0	1	0	0	0	0	0	0	0	0	0	0	0	0	0	0
TSHZ3	ENSG00000121297	chr19	31802366	31842993	0	1	1	1	0	0	0	0	0	0	0	0	0	0	0	0	0
PRRX1	ENSG00000116132	chr1	170630545	170705339	1	1	1	1	1	1	1	0	0	0	0	0	0	0	0	0	0
FOXC2	ENSG00000176692	chr16	86600296	86603358	0	0	0	0	0	1	0	0	0	0	0	0	0	0	0	0	0
TNS1	ENSG00000079308	chr2	218763212	218806348	1	1	1	0	1	1	1	1	0	0	0	0	0	0	0	0	0
TAGLN	ENSG00000149591	chr11	117071786	117092530	0	0	0	0	0	1	0	1	0	0	0	0	0	0	0	0	0
TPM1	ENSG00000140416	chr15	63337275	63351980	1	1	1	1	1	1	1	1	0	0	0	0	0	0	1	1	1
DLC1	ENSG00000164741	chr8	13209290	13230756	1	1	1	1	1	1	1	1	0	0	0	0	0	1	0	0	0
SEC22B	ENSG00000223380	chr1	145057200	145165763	1	1	1	1	1	1	1	0	0	0	0	0	0	0	0	0	0
PIP5K1C	ENSG00000186111	chr19	3655112	3688136	0	0	0	0	0	0	1	0	0	0	0	0	0	0	0	0	0
ENG	ENSG00000106991	chr9	130590532	130620421	1	1	1	1	1	0	0	1	0	0	0	0	0	0	0	0	0
PTRF	ENSG00000177469	chr17	40553857	40589327	1	1	1	1	0	1	0	0	0	0	0	0	0	0	0	0	0
ZBTB4	ENSG00000174282	chr17	7359044	7382982	0	0	0	0	1	0	0	0	0	0	0	0	0	0	0	0	0
DDR2	ENSG00000162733	chr1	162574139	162681028	1	1	1	0	0	1	0	0	0	0	0	0	0	0	0	0	0
NAV1	ENSG00000134369	chr1	201664068	201762448	1	1	1	1	1	1	1	1	0	0	1	0	0	0	0	0	0
SYNE1	ENSG00000131018	chr6	152615981	152640956	0	0	0	0	0	0	1	0	0	0	0	0	0	0	0	0	0
CTGF	ENSG00000118523	chr6	132450885	132482302	1	1	1	0	0	0	1	0	0	0	0	0	0	0	0	0	0
VASN	ENSG00000168140	chr16	4424248	4439785	1	1	1	1	1	1	1	1	0	0	0	0	0	0	0	0	0
IGFBP7	ENSG00000163453	chr4	58001994	58030548	0	0	0	0	0	1	0	0	0	0	0	0	0	0	0	0	0
TUBA1A	ENSG00000167552	chr12	49580196	49639859	0	0	0	1	0	1	0	0	0	0	0	0	0	0	0	0	0
DIXDC1	ENSG00000150764	chr11	111793721	111831756	1	1	1	1	0	1	1	0	0	0	0	0	0	0	0	0	0
ARHGAP31	ENSG00000031081	chr3	119015010	119042731	1	1	1	0	1	1	1	0	0	0	0	0	0	0	0	0	0
CDC42EP3	ENSG00000163171	chr2	37840890	37896751	1	1	1	1	1	1	1	0	1	0	0	0	0	0	0	0	0
ZNF469	ENSG00000225614	chr16	88331531	88341262	1	1	1	1	1	1	1	1	1	1	1	1	0	0	1	0	0
KDM4B	ENSG00000127663	chr19	4968994	5006845	1	0	1	0	0	0	0	0	0	0	0	0	0	0	0	0	0
RUSC2	ENSG00000198853	chr9	35499052	35523900	1	1	1	1	0	1	0	1	0	1	0	0	0	0	0	0	0
MAP4	ENSG00000047849	chr3	48047649	48131312	1	0	0	0	0	0	0	0	0	0	1	0	0	0	0	0	0
PXDN	ENSG00000130508	chr2	1710844	1760503	1	1	1	1	1	1	1	0	0	1	0	0	0	0	0	0	0
TRAM2	ENSG00000065308	chr6	52401565	52439359	1	1	1	1	1	1	1	1	0	0	0	0	0	0	0	0	0
NDST1	ENSG00000070614	chr5	149850840	149907760	1	1	1	1	1	1	1	1	0	0	0	0	0	0	0	0	0
LRP1	ENSG00000123384	chr12	57525241	57546438	1	1	1	1	1	0	1	1	0	0	0	0	0	0	0	0	0
COL1A1	ENSG00000108821	chr17	48253525	48299762	1	1	1	1	1	1	1	1	0	0	0	0	0	0	0	0	0
P4HA2	ENSG00000072682	chr5	131550055	131573263	1	1	1	0	1	0	1	0	0	0	0	0	0	0	0	0	0
TMEM43	ENSG00000170876	chr3	14181205	14192436	1	0	0	1	0	0	0	0	0	0	0	0	0	0	0	0	1
COMT	ENSG00000093010	chr22	19928363	19947334	1	0	1	1	0	0	0	0	0	0	0	0	0	0	0	0	0
AFAP1	ENSG00000196526	chr4	7805837	7913241	1	1	1	1	1	1	1	1	1	1	1	1	0	1	1	0	0
KLF7	ENSG00000118263	chr2	208027622	208032278	1	1	1	1	1	1	1	0	0	0	0	0	0	0	1	1	1
BCAT1	ENSG00000060982	chr12	25048412	25076853	0	0	1	0	1	0	0	0	0	0	0	0	0	0	0	0	0
MLLT11	ENSG00000213190	chr1	151028879	151036350	0	0	0	0	0	0	1	0	0	0	0	0	0	0	0	0	0
SH3BP5L	ENSG00000175137	chr1	249106068	249124743	0	0	0	0	0	0	1	0	0	0	0	0	0	0	0	0	0
ABL1	ENSG00000097007	chr9	133699491	133742459	1	1	1	1	1	1	1	0	0	0	0	0	0	0	0	0	0
TWIST2	ENSG00000233608	chr2	239755052	239793193	1	1	1	0	0	0	1	0	0	0	0	0	0	0	0	0	0
GALNT10	ENSG00000164574	chr5	153572764	153603715	1	1	1	0	1	1	0	0	0	0	0	0	0	0	0	0	0
P4HA3	ENSG00000149380	chr11	73967561	74000485	1	1	0	0	1	0	1	0	0	0	0	0	0	0	0	0	0
MFAP2	ENSG00000117122	chr1	17287315	17311963	0	0	0	0	0	0	1	0	0	0	0	0	0	0	0	0	0
KCNK2	ENSG00000082482	chr1	215129190	215176232	0	1	1	0	0	0	1	0	0	0	0	0	0	0	0	0	0
PID1	ENSG00000153823	chr2	230270414	230325620	0	0	0	0	0	0	0	0	1	0	0	0	0	0	0	0	0
MMP2	ENSG00000087245	chr16	55504539	55537248	1	1	1	1	1	1	0	0	0	0	0	0	0	0	0	0	0
TIMP2	ENSG00000035862	chr17	76898745	76936316	1	1	1	1	1	1	1	0	1	0	0	0	0	0	0	0	0
IGFBP4	ENSG00000141753	chr17	38598798	38646998	0	1	0	1	1	0	0	0	0	0	0	0	0	0	0	0	0
GNG11	ENSG00000127920	chr7	93567356	93588286	0	1	0	0	0	0	0	0	0	0	0	0	0	0	0	0	0
ITGB5	ENSG00000082781	chr3	124593954	124620387	1	1	1	1	1	0	1	0	0	0	0	0	0	0	0	1	0
SNAI1	ENSG00000124216	chr20	48643208	48664219	1	1	1	0	1	1	1	0	0	0	1	0	0	0	0	0	0
TOM1	ENSG00000100284	chr22	35695190	35711415	1	1	1	0	0	0	1	0	0	0	0	0	0	0	0	0	0
PDGFRA	ENSG00000134853	chr4	55096085	55100455	1	1	0	0	0	0	0	1	0	0	0	0	0	0	0	0	0
CDH2	ENSG00000170558	chr18	25587654	25708795	1	1	1	1	0	1	0	0	0	0	0	0	0	0	0	0	0
GPC6	ENSG00000183098	chr13	93876271	93922669	0	1	0	0	0	0	1	0	0	0	0	0	0	0	0	0	0
ADAMTSL1	ENSG00000178031	chr9	18478240	18502748	1	1	0	0	0	1	1	0	0	0	0	0	0	0	0	0	0
SPOCK1	ENSG00000152377	chr5	136476538	136484964	1	1	0	0	0	0	0	0	0	0	0	0	0	0	0	0	0
LOXL1	ENSG00000129038	chr15	74214756	74249394	1	1	0	0	1	1	1	1	0	0	0	0	0	1	0	0	0
RALA	ENSG00000006451	chr7	39620353	39699905	1	1	1	1	0	0	0	0	0	0	0	0	0	0	0	0	0
SEL1L3	ENSG00000091490	chr4	25796835	25820921	1	0	0	0	0	0	0	0	0	0	0	0	0	0	0	0	0
PDE4DIP	ENSG00000178104	chr1	144981840	145018713	1	1	1	1	0	1	1	0	0	0	0	0	0	0	0	0	0
SIPA1L1	ENSG00000197555	chr14	72086938	72200167	1	1	1	0	0	1	0	0	0	0	0	0	0	0	0	0	0
XYLT1	ENSG00000103489	chr16	17406661	17510763	1	1	1	0	0	0	0	0	0	0	0	0	0	0	0	0	0
LTBP2	ENSG00000119681	chr14	75061726	75087099	1	1	1	1	1	1	1	1	1	1	0	0	1	0	0	0	0
TIMP1	ENSG00000102265	chrX	47415247	47457251	0	0	0	0	1	0	1	0	0	0	0	0	0	0	0	0	0
FBLN5	ENSG00000140092	chr14	92349646	92464128	1	1	0	0	0	0	0	0	0	0	0	0	0	0	0	0	0
SLC7A2	ENSG00000003989	chr8	17351170	17389744	1	1	0	0	0	0	0	0	0	0	0	0	0	0	0	0	0
COL16A1	ENSG00000084636	chr1	32166461	32181421	1	1	1	1	1	1	1	1	0	0	0	0	0	0	0	0	0
BGN	ENSG00000182492	chrX	152743246	152777318	0	0	0	0	0	0	0	1	0	0	0	0	0	0	0	0	0
ERGIC1	ENSG00000113719	chr5	172284993	172306751	1	1	1	1	1	1	1	1	0	1	1	1	1	1	0	1	0
METRNL	ENSG00000176845	chr17	81030498	81068297	1	1	0	0	1	0	1	0	0	0	0	1	0	0	1	1	1
PACS1	ENSG00000175115	chr11	65871852	65910421	1	1	1	1	0	1	1	0	0	0	0	0	0	0	0	0	0
PAPSS2	ENSG00000198682	chr10	89416581	89436816	0	0	0	0	0	1	0	0	0	0	0	0	0	0	0	0	0
ITGA5	ENSG00000161638	chr12	54788798	54827006	1	1	1	1	1	1	1	0	0	0	0	0	0	0	0	0	0
COL5A2	ENSG00000204262	chr2	190118050	190167789	1	1	1	0	0	1	1	0	1	0	0	0	0	0	0	0	0
COL5A1	ENSG00000130635	chr9	137536271	137721617	1	1	1	1	1	1	1	0	0	0	0	0	0	0	0	0	0
MXRA8	ENSG00000162576	chr1	1278790	1308069	1	1	0	1	0	0	0	0	0	0	0	0	0	0	0	0	0
LTBP1	ENSG00000049323	chr2	33352158	33473139	1	1	1	1	1	1	1	0	0	0	0	0	0	0	0	0	0
PRICKLE2	ENSG00000163637	chr3	64307619	64341613	1	1	1	1	1	1	1	0	0	0	0	0	0	0	0	0	0
CREB3L1	ENSG00000157613	chr11	46294331	46318808	1	1	1	1	1	1	1	1	0	0	0	0	0	0	0	0	0
HIC1	ENSG00000177374	chr17	1964390	1975451	1	1	1	1	1	1	1	1	0	0	0	0	0	0	0	0	0
HLX	ENSG00000136630	chr1	221049506	221058329	1	1	1	1	1	0	0	0	0	0	0	0	0	0	0	0	0
SH3PXD2A	ENSG00000107957	chr10	105396274	105476546	0	1	1	1	0	0	1	0	0	0	0	0	1	1	0	0	0
COL1A2	ENSG00000164692	chr7	94029285	94056491	1	1	1	1	1	1	1	1	0	0	0	0	0	0	0	0	0
SPARC	ENSG00000113140	chr5	151038961	151080139	1	1	1	1	1	1	1	1	0	0	0	0	0	0	0	0	0
NNMT	ENSG00000166741	chr11	114150944	114193625	1	1	1	1	1	1	1	0	0	0	1	0	0	0	1	0	0
ADAMTS2	ENSG00000087116	chr5	178684926	178715337	1	1	1	1	1	1	1	1	0	0	0	0	0	0	0	0	0
GADD45B	ENSG00000099860	chr19	2523509	2550052	1	1	1	1	1	1	1	1	0	1	1	0	0	0	1	1	1
PARVA	ENSG00000197702	chr11	12402624	12481003	1	1	1	1	0	1	0	0	0	0	0	0	0	0	0	0	0
CDKN1A	ENSG00000124762	chr6	36634249	36655007	1	1	1	1	0	0	1	0	0	0	0	0	1	0	1	0	1
FN1	ENSG00000115414	chr2	216221794	216304544	1	1	1	1	1	1	1	0	0	0	0	0	0	0	0	0	0
ANXA5	ENSG00000164111	chr4	122588847	122615933	0	1	1	1	0	0	0	0	0	0	0	0	0	0	0	0	0
SHC3	ENSG00000148082	chr9	91729823	91780844	1	1	1	0	0	0	1	0	0	0	0	0	0	0	0	0	0
GPR124	ENSG00000020181	chr8	37637572	37684324	1	1	1	0	0	0	1	0	0	0	0	0	0	0	0	0	0
BNC1	ENSG00000169594	chr15	83944323	83958457	1	1	1	1	0	0	1	0	0	0	0	0	1	0	0	0	0
COL6A2	ENSG00000142173	chr21	47469110	47499162	1	1	1	1	1	1	1	1	0	0	1	1	0	0	0	0	0
MRC2	ENSG00000011028	chr17	60689428	60759448	1	1	1	1	0	0	0	0	0	0	0	0	0	0	0	0	0
SERPINE1	ENSG00000106366	chr7	100731744	100767865	1	1	1	1	1	1	1	1	1	1	1	0	1	0	0	0	0
COL6A1	ENSG00000142156	chr21	47392726	47404210	1	1	1	1	1	0	1	1	0	0	1	0	0	0	0	0	0
COL6A3	ENSG00000163359	chr2	238186822	238392180	1	1	1	1	1	1	1	0	0	0	0	0	0	0	0	0	0
TPBG	ENSG00000146242	chr6	83077569	83124786	1	0	0	0	0	0	0	0	0	0	0	0	0	0	0	0	0
CAPZB	ENSG00000077549	chr1	19696384	19809642	1	1	1	1	1	1	1	0	0	0	0	0	0	0	0	0	0
TUBB6	ENSG00000176014	chr18	12306693	12328051	1	1	1	1	0	1	1	0	0	0	0	0	0	0	0	0	0
MYLK	ENSG00000065534	chr3	123450831	123477036	0	0	1	1	0	1	1	0	0	0	0	0	0	0	0	0	0
PITRM1	ENSG00000107959	chr10	3468034	3529243	0	0	0	1	0	1	1	0	0	0	0	0	0	0	0	0	0
PPARD	ENSG00000112033	chr6	35322212	35361285	1	1	1	1	1	0	1	0	0	0	0	1	0	0	1	0	0
DOCK2	ENSG00000134516	chr5	169212747	169241761	0	1	0	0	0	1	0	0	0	0	0	0	0	0	0	0	0
FLRT2	ENSG00000185070	chr14	85981829	86003545	1	1	1	0	0	1	0	0	0	0	0	0	0	0	0	0	0
CREB3L2	ENSG00000182158	chr7	137555633	137693716	1	1	1	1	1	1	1	0	0	0	0	0	0	0	0	0	0
KIRREL3	ENSG00000149571	chr11	126859725	126873402	1	1	1	1	0	1	0	0	0	0	0	0	0	0	0	0	0
NR3C1	ENSG00000113580	chr5	142677133	142784199	1	1	1	1	1	1	1	0	0	0	0	0	0	0	0	0	0
ACVR1	ENSG00000115170	chr2	158679013	158732366	0	1	0	0	0	0	0	0	0	0	0	0	0	0	0	0	0
TSPAN5	ENSG00000168785	chr4	99522905	99579834	1	1	1	0	0	1	1	0	0	0	0	0	0	0	0	0	0
EML1	ENSG00000066629	chr14	100211073	100246789	0	1	1	1	0	1	1	0	0	0	0	0	0	0	0	0	0
DOCK10	ENSG00000135905	chr2	225838086	225895274	1	1	1	1	0	0	0	0	0	0	0	0	0	0	0	0	0
HAS2	ENSG00000170961	chr8	122681239	122737934	1	1	1	1	0	0	1	0	0	0	0	0	1	0	0	0	0
TCF4	ENSG00000196628	chr18	53133219	53183929	1	1	1	1	0	1	1	0	0	0	0	0	0	0	0	0	0
SMTN	ENSG00000183963	chr22	31471755	31501412	0	0	1	1	0	0	0	0	0	0	0	0	0	0	0	0	0
MEIS1	ENSG00000143995	chr2	66653275	66674003	1	1	1	1	1	1	1	1	0	0	0	0	0	0	1	0	0
SSR3	ENSG00000114850	chr3	156250668	156273041	0	1	1	1	0	0	1	0	0	0	0	0	0	0	0	0	0
STARD13	ENSG00000133121	chr13	33721145	33858006	1	1	1	1	1	1	1	0	0	0	0	0	0	0	0	0	0
MYO9B	ENSG00000099331	chr19	17189920	17218872	1	1	1	1	1	1	1	1	0	0	0	0	0	0	0	0	0
DCBLD1	ENSG00000164465	chr6	117806617	117876780	1	1	1	1	0	0	1	0	0	0	0	0	0	0	0	0	0
GYPC	ENSG00000136732	chr2	127412759	127417348	1	1	1	1	1	0	1	0	0	0	0	0	0	0	0	0	0
NT5E	ENSG00000135318	chr6	86145626	86193814	1	1	1	1	1	1	1	0	0	0	0	0	0	1	0	0	0
BDKRB1	ENSG00000100739	chr14	96712184	96741909	0	0	1	0	1	0	1	0	0	0	0	0	0	0	0	0	0
TBX2	ENSG00000121068	chr17	59361151	59416513	0	0	1	1	1	0	1	0	0	0	0	0	0	0	0	0	0
ZBTB38	ENSG00000177311	chr3	141021109	141196289	0	0	0	0	1	1	1	0	1	0	0	0	0	0	0	0	0
TBX3	ENSG00000135111	chr12	115106483	115124889	1	1	0	1	1	1	1	1	0	0	0	0	0	0	0	0	0
APBB2	ENSG00000163697	chr4	41122228	41213216	1	1	1	1	1	1	1	0	0	0	0	0	0	0	0	0	0
ADAMTS6	ENSG00000049192	chr5	64438324	64531575	1	1	1	1	1	1	1	0	0	0	0	0	0	0	0	0	0
SOCS5	ENSG00000171150	chr2	46906595	46997348	1	0	0	0	0	0	1	0	0	0	0	0	0	0	0	0	0
SH2B3	ENSG00000111252	chr12	111831034	111884323	1	1	1	1	0	1	1	0	0	1	1	0	0	0	0	1	0
SLAIN2	ENSG00000109171	chr4	48332231	48391114	1	0	0	0	0	0	0	0	0	0	0	0	0	0	0	0	0
CSRP1	ENSG00000159176	chr1	201451049	201482689	1	1	1	0	1	0	1	0	0	0	0	0	0	0	0	0	0
FGF2	ENSG00000138685	chr4	123741350	123800153	1	1	1	1	0	0	1	0	0	0	0	0	0	0	0	0	0
FAP	ENSG00000078098	chr2	163030884	163122701	1	1	1	1	0	0	0	0	0	0	0	0	0	0	0	0	0
PCDHGC5	ENSG00000240764	chr5	140887159	140908808	0	1	1	0	1	0	1	0	0	0	0	0	0	0	0	0	1
EDIL3	ENSG00000164176	chr5	83677776	83680799	1	0	1	0	0	1	1	1	0	0	0	0	0	0	0	0	0
CDH13	ENSG00000140945	chr16	82660643	82691749	0	0	1	1	1	1	1	0	0	0	0	0	0	0	0	0	0
SH3PXD2B	ENSG00000174705	chr5	171829936	171881536	1	1	1	0	1	0	1	0	0	0	0	0	0	0	0	0	0
ITGB3	ENSG00000259207	chr17	45334909	45395005	1	1	1	1	0	1	1	0	0	0	0	0	0	0	0	0	0
ALKBH5	ENSG00000091542	chr17	18085354	18094424	0	1	0	0	0	0	0	0	0	0	0	0	0	0	0	0	0
PDGFC	ENSG00000145431	chr4	157850730	157899374	1	1	1	1	0	1	1	0	1	0	0	0	0	0	0	0	0
TPST1	ENSG00000169902	chr7	65703248	65773825	1	1	1	0	0	0	1	0	0	0	0	0	0	0	0	0	0
ITPRIP	ENSG00000148841	chr10	106087723	106099072	1	1	1	1	1	1	1	1	0	1	1	0	1	0	0	0	0
NRP1	ENSG00000099250	chr10	33499997	33636434	1	1	1	1	1	1	1	0	0	1	1	0	0	0	0	0	0
DIP2C	ENSG00000151240	chr10	728652	741700	0	0	0	0	0	0	1	0	0	0	0	0	0	0	0	1	0
BMPR2	ENSG00000204217	chr2	203238257	203244832	0	0	0	0	0	0	0	0	0	0	0	0	0	0	1	0	0
PTK7	ENSG00000112655	chr6	43081113	43096216	1	0	0	0	0	0	1	0	0	0	0	0	0	0	0	0	0
HK1	ENSG00000156515	chr10	71092422	71122596	1	1	1	1	1	0	0	1	0	0	0	0	0	0	0	0	0
FAM160B1	ENSG00000151553	chr10	116580991	116593329	0	0	0	1	1	0	0	0	0	0	0	0	0	0	0	0	0
MSRB3	ENSG00000174099	chr12	65918506	65932583	1	1	1	1	1	1	1	0	0	0	0	0	0	0	0	0	0
CSGALNACT2	ENSG00000169826	chr10	43624247	43668764	0	0	0	1	0	0	0	0	0	0	0	0	0	0	0	0	0
SEC31A	ENSG00000138674	chr4	83754867	83816583	1	0	1	0	0	0	0	0	0	0	0	0	0	0	0	0	0
CALU	ENSG00000128595	chr7	128378036	128398834	1	1	1	1	0	0	0	0	0	0	0	0	0	0	0	0	0
EHD2	ENSG00000024422	chr19	48200997	48247637	1	0	1	1	0	0	0	0	0	0	0	0	0	0	0	0	0
DSE	ENSG00000111817	chr6	116704042	116745955	1	1	1	1	0	1	1	0	0	0	0	0	0	0	0	0	0
EXT1	ENSG00000182197	chr8	119099067	119127357	1	1	1	1	1	1	1	0	0	0	0	0	1	1	1	1	1
SNAI2	ENSG00000019549	chr8	49801189	49838239	1	1	1	1	1	0	1	0	0	0	0	0	0	0	0	0	0
CACNA1C	ENSG00000151067	chr12	2352423	2379188	1	1	1	1	0	1	0	0	0	0	0	0	0	0	0	0	0
PRKG1	ENSG00000185532	chr10	52749797	52765624	1	1	1	0	1	1	1	0	0	0	0	0	0	0	0	0	0
CDH11	ENSG00000140937	chr16	65153402	65158781	0	1	0	0	1	1	1	0	0	0	0	0	0	0	0	0	0
CASS4	ENSG00000087589	chr20	54984429	55019839	0	1	0	1	0	0	0	0	0	0	0	0	0	0	0	0	0
MED15	ENSG00000099917	chr22	20858096	20888513	1	1	1	1	1	1	1	0	0	0	0	0	1	0	0	1	0
MME	ENSG00000196549	chr3	154782038	154802092	0	0	0	0	0	0	1	0	0	0	0	0	0	0	0	0	0
POU2F2	ENSG00000028277	chr19	42583202	42634310	0	0	0	1	0	1	0	0	0	0	0	0	0	0	0	0	0
FLT1	ENSG00000102755	chr13	28895840	28933279	0	0	0	0	0	0	1	0	0	0	0	0	0	0	0	0	0
SEMA5A	ENSG00000112902	chr5	9427170	9488496	0	0	1	1	0	1	1	0	0	0	0	0	0	0	0	0	0
OXTR	ENSG00000180914	chr3	8863659	8941853	0	0	1	0	0	0	0	0	0	0	0	0	0	0	0	0	0
ARHGAP10	ENSG00000071205	chr4	148656487	148709195	1	1	1	1	0	0	0	0	0	0	0	0	0	0	0	0	0
ACTN1	ENSG00000072110	chr14	69443008	69449224	1	1	1	1	1	1	1	1	0	0	0	0	0	0	1	0	1
GPR176	ENSG00000166073	chr15	40143291	40217699	0	1	1	1	0	1	1	0	0	0	0	0	0	0	0	0	0
FLNC	ENSG00000128591	chr7	128467419	128476056	0	0	0	0	0	0	0	1	0	0	0	0	0	0	0	0	0
SMG6	ENSG00000070366	chr17	2115439	2167541	1	1	1	1	1	1	1	0	0	0	0	0	0	0	0	0	0
ARHGAP24	ENSG00000138639	chr4	86660043	86718984	1	1	1	1	0	1	1	0	0	1	0	0	0	0	0	0	0
FRMD4A	ENSG00000151474	chr10	13991229	14052795	1	0	1	1	1	1	1	0	0	0	0	0	0	0	0	0	0
GNAI2	ENSG00000114353	chr3	50264067	50312442	1	1	1	1	1	1	1	0	0	0	0	0	1	0	1	1	0
EVC	ENSG00000072840	chr4	5746333	5788540	0	0	1	1	1	1	1	0	0	0	0	0	0	0	0	0	0
MSN	ENSG00000147065	chrX	64893743	64943768	0	1	1	1	0	1	1	0	0	0	0	0	1	0	0	0	0
PHLDB1	ENSG00000019144	chr11	118481151	118494342	1	1	1	1	1	1	1	1	0	0	1	0	0	0	0	0	0
DCLK2	ENSG00000170390	chr4	151129661	151166520	1	1	1	1	0	1	1	0	0	0	0	0	0	0	0	0	0
NFIC	ENSG00000141905	chr19	3403454	3405554	1	1	1	1	0	1	1	1	0	1	1	0	0	0	0	0	0
MKL1	ENSG00000196588	chr22	40864402	40969863	1	1	1	1	0	1	1	0	0	0	0	0	0	0	0	0	0
PDLIM7	ENSG00000196923	chr5	176904564	176924028	0	0	0	0	0	1	0	1	0	0	0	0	0	0	0	1	0
SEC13	ENSG00000157020	chr3	10386058	10412820	0	0	0	0	0	0	1	0	0	0	0	0	0	0	0	0	0
SLC39A13	ENSG00000165915	chr11	47414448	47440310	0	1	1	1	0	0	0	0	0	0	0	0	0	0	0	0	0
MSC	ENSG00000178860	chr8	72741041	72780822	1	1	1	1	0	0	1	0	0	0	0	0	0	0	0	0	0
PEA15	ENSG00000162734	chr1	160174538	160189501	0	0	0	0	0	0	0	0	0	0	0	0	0	0	0	0	0
ADAM19	ENSG00000135074	chr5	156923735	157000402	1	1	1	1	0	1	1	0	0	0	0	0	0	1	0	0	0
C8orf34	ENSG00000165084	chr8	69663168	69685234	0	1	1	1	0	1	1	0	0	0	0	0	0	0	0	0	0
FRMD6	ENSG00000139926	chr14	52114655	52122572	1	1	1	1	1	1	1	1	0	0	0	0	1	0	0	0	0
DKK3	ENSG00000050165	chr11	11990256	12020764	1	1	1	1	1	1	1	0	0	0	0	0	0	0	0	0	0
PDCD1LG2	ENSG00000197646	chr9	5549250	5590024	0	1	0	0	0	0	1	0	0	0	0	0	0	0	0	0	0
RFTN1	ENSG00000131378	chr3	16434725	16527771	1	0	1	1	0	0	0	0	0	0	0	0	0	0	0	0	0
ARHGAP22	ENSG00000128805	chr10	49751200	49843860	1	1	1	1	0	0	1	0	0	0	0	0	0	0	0	0	0
WIPF1	ENSG00000115935	chr2	175451141	175481380	1	1	1	1	0	0	0	0	0	0	0	0	0	0	0	0	0
VIM	ENSG00000026025	chr10	17256771	17272854	1	1	1	1	1	1	1	1	1	1	1	0	0	0	0	1	0
FOXD1	ENSG00000251493	chr5	72650459	72673229	0	1	1	0	0	1	1	0	0	0	0	0	0	1	0	0	0
NCS1	ENSG00000107130	chr9	132872514	132915076	0	0	0	0	0	1	1	0	0	0	0	0	0	0	0	0	0
ARHGDIA	ENSG00000141522	chr17	79820778	79845633	0	0	0	0	0	0	0	0	0	0	1	0	0	0	0	1	0
PPM1F	ENSG00000100034	chr22	22291121	22301792	0	0	0	0	0	0	0	1	0	0	0	0	0	0	0	0	0
ARMC9	ENSG00000135931	chr2	232017827	232057753	0	0	0	1	1	0	0	0	0	0	0	0	0	0	0	0	0
SMAP2	ENSG00000084070	chr1	40842643	40856752	0	0	0	1	0	0	0	0	0	0	0	0	0	0	0	0	0
HYI	ENSG00000178922	chr1	43916148	43960171	0	1	0	1	0	0	1	0	1	0	0	0	0	0	0	0	0
MAPKAPK2	ENSG00000162889	chr1	206847763	206897737	1	1	1	1	1	0	1	0	0	0	0	0	0	0	0	0	0
SNORD54	ENSG00000238650	chr8	56882921	56905222	0	0	0	0	0	0	0	0	0	0	0	1	0	0	0	0	0
ALOX5AP	ENSG00000132965	chr13	31248117	31297138	1	1	1	1	0	0	0	0	0	0	0	0	0	0	0	0	0
TOX2	ENSG00000124191	chr20	42469038	42480089	0	0	0	1	0	0	0	0	1	0	1	0	0	1	0	0	0
HTR1B	ENSG00000135312	chr6	78149738	78176744	0	0	1	0	0	0	0	0	0	0	0	0	0	0	0	0	0
IL24	ENSG00000162892	chr1	207060782	207083613	0	0	1	1	0	0	0	0	0	0	0	0	0	0	0	0	0
CHRNA1	ENSG00000138435	chr2	175636419	175712447	1	1	1	1	0	0	0	0	0	0	0	0	0	0	0	0	0
ALPL	ENSG00000162551	chr1	21868638	21914066	0	0	1	0	0	0	0	0	0	0	0	0	0	0	0	0	0
MAB21L2	ENSG00000181541	chr4	151496740	151513246	0	0	1	1	0	0	0	0	0	0	0	0	0	0	0	0	0
MOV10L1	ENSG00000073146	chr22	50542499	50560275	0	0	0	0	0	0	1	0	0	0	0	0	0	0	0	0	0
FOXF1	ENSG00000103241	chr16	86538867	86554292	0	1	0	0	0	0	1	0	0	0	0	0	0	0	0	0	0
PDPN	ENSG00000162493	chr1	13914162	13947484	0	0	1	1	0	0	0	0	0	0	0	0	0	0	0	0	0
COL7A1	ENSG00000114270	chr3	48629976	48638506	0	0	1	1	0	1	0	0	0	0	0	0	0	0	0	0	0
PLCB4	ENSG00000101333	chr20	8994715	9230198	0	1	1	1	0	0	0	0	0	0	0	0	0	0	0	0	0
RAB3B	ENSG00000169213	chr1	52362694	52444938	0	0	1	1	0	0	0	0	0	0	0	0	0	0	0	0	0
LIMS1	ENSG00000169756	chr2	109200593	109257168	1	1	1	1	1	1	1	0	0	1	0	0	0	0	0	1	0
SCG5	ENSG00000166922	chr15	32951247	32981062	0	0	1	0	0	0	0	0	0	0	0	0	0	0	0	0	0
WNT5A	ENSG00000114251	chr3	55495660	55546426	1	1	1	1	1	1	1	0	0	0	0	0	0	0	0	0	0
FIBIN	ENSG00000176971	chr11	26966220	26981572	1	1	1	1	0	0	0	0	0	0	0	0	0	0	0	0	0
CTSB	ENSG00000164733	chr8	11698739	11736201	1	1	1	1	0	1	1	0	0	0	0	0	1	1	0	1	0
MGLL	ENSG00000074416	chr3	127486083	127542574	1	1	1	1	1	1	1	0	0	0	0	0	0	0	1	1	1
SMURF2	ENSG00000108854	chr17	62595756	62684298	1	1	1	1	1	1	1	0	1	0	0	0	0	1	0	0	0
ZC3H7B	ENSG00000100403	chr22	41677024	41704301	0	0	1	1	0	0	0	0	0	0	0	0	0	0	0	0	0
FMNL3	ENSG00000161791	chr12	50092517	50101536	0	0	0	0	0	1	0	0	0	0	0	0	0	0	0	0	0
LEPREL1	ENSG00000090530	chr3	189766089	189796924	0	1	1	1	0	1	1	0	0	0	0	0	0	0	0	0	0
SALL1	ENSG00000103449	chr16	51425527	51443455	0	0	0	0	0	0	0	0	1	0	0	0	0	0	0	0	0
TRPA1	ENSG00000104321	chr8	72966757	73021939	0	0	0	1	0	0	0	0	0	0	0	0	0	0	0	0	0
FZD2	ENSG00000180340	chr17	42611053	42646870	0	0	0	1	0	1	0	0	1	0	0	0	0	0	0	0	0
PI4KB	ENSG00000143393	chr1	151281572	151313454	0	0	1	1	0	0	0	0	0	0	0	0	0	0	0	0	0
ULK1	ENSG00000177169	chr12	132337043	132382200	0	0	0	0	0	0	1	0	0	0	0	0	0	0	0	0	0
PRKCDBP	ENSG00000170955	chr11	6339169	6343558	0	0	1	1	0	0	1	0	0	0	0	0	0	1	0	0	0
SLC16A3	ENSG00000141526	chr17	80151101	80226277	1	1	1	0	0	0	1	0	0	1	1	1	1	1	0	1	0
CHAC1	ENSG00000128965	chr15	41263957	41317973	0	0	1	1	0	0	0	0	0	0	0	0	0	0	0	0	0
GAS6	ENSG00000183087	chr13	114523697	114542149	0	0	1	1	0	0	1	1	0	0	0	0	0	1	0	0	1
FAM167A	ENSG00000154319	chr8	11315139	11340767	1	1	1	1	0	0	0	0	0	0	0	0	0	0	0	0	0
TNFSF4	ENSG00000117586	chr1	173222251	173267934	0	1	0	0	0	0	0	0	1	0	0	0	0	0	0	0	0
SPON2	ENSG00000159674	chr4	1161130	1200188	0	1	1	1	0	0	0	0	0	0	0	0	0	0	0	0	0
KIAA1755	ENSG00000149633	chr20	36881294	36909324	0	0	1	0	0	0	0	0	0	0	0	0	0	0	0	0	0
ACOX3	ENSG00000087008	chr4	8424376	8455280	0	0	0	0	0	0	0	0	0	0	0	0	0	0	1	0	0
VEGFC	ENSG00000150630	chr4	177664110	177716471	1	1	1	1	0	0	1	0	1	0	0	0	0	0	0	0	0
FAM180A	ENSG00000189320	chr7	135428178	135460263	1	1	1	1	0	0	0	0	0	0	0	0	0	0	0	0	0
FKBP1A	ENSG00000088832	chr20	1348965	1383729	0	1	1	1	0	0	0	0	0	0	0	0	0	0	0	0	0
PSG4	ENSG00000243137	chr19	43683431	43729428	0	1	0	0	0	0	0	0	0	0	0	0	0	0	0	0	0
CHN1	ENSG00000128656	chr2	175795859	175863345	0	0	1	0	0	0	0	0	0	0	0	0	0	0	0	0	0
INSC	ENSG00000188487	chr11	15122699	15181020	0	1	0	0	0	0	0	0	0	0	0	0	0	0	0	0	0
GLIS1	ENSG00000174332	chr1	54196646	54206994	0	0	1	1	0	1	1	0	0	0	0	0	0	0	0	0	0
DNAJB5	ENSG00000137094	chr9	34987206	35002052	0	0	0	0	0	0	1	0	0	0	0	0	0	0	0	0	0
PDLIM4	ENSG00000131435	chr5	131592748	131605653	1	1	1	1	1	1	1	0	0	0	1	0	0	0	0	0	0
HS3ST3A1	ENSG00000153976	chr17	13443362	13502846	1	1	1	1	1	1	1	0	0	0	0	0	0	0	0	0	0
CTHRC1	ENSG00000164932	chr8	104346164	104369587	0	1	1	1	0	0	0	0	0	0	0	0	0	0	0	0	0
NTM	ENSG00000182667	chr11	131924036	131943448	1	1	1	1	1	1	1	1	0	0	0	0	0	0	0	0	0
MMP19	ENSG00000123342	chr12	56233064	56245397	1	1	1	1	0	1	0	0	0	0	0	0	0	0	0	0	0
LRRC17	ENSG00000128606	chr7	102500441	102535250	1	1	1	1	1	1	1	0	0	0	0	0	0	0	0	0	0
PCNX	ENSG00000100731	chr14	71353113	71402002	1	1	1	1	0	1	0	0	0	0	0	0	0	0	0	0	0
AEBP1	ENSG00000106624	chr7	44112160	44160202	1	0	1	0	0	0	0	0	0	0	0	0	0	0	0	0	0
SPSB1	ENSG00000171621	chr1	9340681	9438402	1	1	1	1	0	0	1	0	0	0	1	0	1	0	0	0	0
HAS2-AS1	ENSG00000248690	chr8	122599329	122648952	1	1	1	1	0	1	0	0	0	0	0	0	0	0	0	0	0
FHOD1	ENSG00000135723	chr16	67273691	67281432	0	1	1	0	0	0	0	0	0	0	0	0	0	0	0	0	0
TTLL11	ENSG00000175764	chr9	124703792	124764752	0	0	0	0	0	0	1	0	0	0	0	0	0	0	0	0	0
ARFGAP1	ENSG00000101199	chr20	61889819	61906915	0	0	0	0	0	0	0	0	0	0	1	0	0	0	0	0	0
FHL3	ENSG00000183386	chr1	38461419	38482141	0	0	1	0	0	1	0	0	0	0	0	0	0	0	0	0	0
SLC6A9	ENSG00000196517	chr1	44489827	44514244	0	0	0	0	0	0	1	0	0	0	1	0	1	0	0	0	0
CD7	ENSG00000173762	chr17	80239818	80267974	0	0	0	1	0	0	1	0	0	0	0	0	0	0	0	1	0
GFPT2	ENSG00000131459	chr5	179750600	179778096	1	1	0	0	0	0	1	0	0	0	0	0	0	0	0	0	0
SMYD3	ENSG00000185420	chr1	246000937	246045800	1	1	1	0	1	0	1	0	0	0	0	0	0	0	0	0	0
SH3KBP1	ENSG00000147010	chrX	19691754	19729686	1	1	1	1	0	0	1	0	0	0	0	0	0	0	0	0	0
HMOX1	ENSG00000100292	chr22	35746129	35778485	0	0	0	0	0	0	1	0	0	0	0	0	0	0	0	0	0
HAS1	ENSG00000105509	chr19	52222736	52247411	1	1	0	0	0	0	1	0	0	0	0	0	0	0	0	0	0
MIR221	ENSG00000207870	chrX	45362938	45387155	0	1	0	1	0	0	0	0	1	0	0	0	0	0	0	0	0
GPAM	ENSG00000119927	chr10	113962615	114005128	1	0	0	0	0	0	0	0	0	0	0	0	0	0	0	0	0
TECTB	ENSG00000119913	chr10	113952222	114041441	1	1	0	0	0	1	0	0	0	0	0	0	0	0	0	0	0
CCDC85A	ENSG00000055813	chr2	56413816	56476210	1	0	0	0	0	0	0	0	0	0	0	0	0	0	0	0	0
RGAG1	ENSG00000243978	chrX	109625256	109663092	0	0	0	0	0	0	1	0	0	0	0	0	0	0	0	0	0
CHRNA9	ENSG00000174343	chr4	40311017	40327513	0	0	0	0	0	0	0	0	0	0	1	0	0	0	0	0	0
OR2S2	ENSG00000122718	chr9	35906612	35962616	1	0	0	0	0	1	0	0	0	0	0	0	0	0	0	0	0
WDR66	ENSG00000158023	chr12	122353688	122404294	0	1	0	0	1	0	1	0	0	0	0	0	0	0	0	0	0
BCL7A	ENSG00000110987	chr12	122429316	122444413	0	0	0	0	0	0	0	1	0	0	0	0	0	0	0	0	0
GDNF	ENSG00000168621	chr5	37711371	37752562	0	1	0	0	0	0	0	0	0	0	0	0	0	0	0	0	0
OR10J1	ENSG00000196184	chr1	159306218	159464322	0	1	0	0	0	0	0	0	0	0	0	0	0	0	0	0	0
POSTN	ENSG00000133110	chr13	37977627	38032595	1	1	1	0	0	0	1	0	0	0	0	0	0	0	0	0	0
ABI3BP	ENSG00000154175	chr3	100669153	100712895	0	1	0	0	0	0	0	0	0	0	0	0	0	0	0	0	0
ITGBL1	ENSG00000198542	chr13	102140821	102209607	1	1	1	0	0	0	0	0	0	0	0	0	0	1	0	0	0
CLDN14	ENSG00000159261	chr21	37792421	37823447	1	1	0	0	0	1	1	0	0	0	0	0	0	0	0	0	0
PLXDC2	ENSG00000120594	chr10	20191877	20241972	0	1	0	0	0	1	0	0	0	0	0	0	0	0	0	0	0
TGFBI	ENSG00000120708	chr5	135322154	135360193	1	1	1	1	1	1	1	1	0	0	0	0	0	1	0	0	0
COL15A1	ENSG00000204291	chr9	101719636	101753080	0	1	1	1	0	0	0	0	0	0	0	0	0	0	0	0	0
PSG5	ENSG00000204941	chr19	43608659	43669306	0	1	0	0	0	0	0	0	0	0	0	0	0	0	0	0	0
PDGFRL	ENSG00000104213	chr8	17452521	17489004	0	0	0	0	0	0	1	0	0	0	0	0	0	0	0	0	0
ODF1	ENSG00000155087	chr8	103540245	103553380	1	1	1	1	0	0	1	0	0	0	0	0	0	0	0	0	0
WNT2	ENSG00000105989	chr7	116889274	116926780	0	1	0	0	0	0	0	0	0	0	0	0	0	0	0	0	0
NKX2-6	ENSG00000180053	chr8	23571703	23620713	0	1	0	0	0	0	1	0	0	0	0	0	0	0	0	0	0
APCS	ENSG00000132703	chr1	159550771	159572526	0	1	0	0	0	0	0	0	0	0	0	0	0	0	0	0	0
DDIT3	ENSG00000175197	chr12	57910745	57919575	0	0	0	0	0	0	0	0	0	1	0	0	0	0	0	1	1
PLEC	ENSG00000178209	chr8	145001903	145052385	1	1	1	1	1	1	1	0	0	0	1	1	1	1	1	1	1
PEAR1	ENSG00000187800	chr1	156861463	156880770	0	1	0	0	0	0	1	0	0	0	0	0	0	0	0	1	0
PRCD	ENSG00000214140	chr17	74510509	74528113	1	1	1	1	1	0	0	0	0	0	0	0	0	0	0	0	0
SARS	ENSG00000031698	chr1	109739430	109783377	1	1	1	0	0	0	0	0	0	0	0	0	0	0	0	0	0
GARS	ENSG00000106105	chr7	30633308	30653398	1	1	1	0	0	0	1	0	0	0	0	0	0	0	1	1	0
SESN2	ENSG00000130766	chr1	28572983	28600758	1	0	0	0	0	0	0	0	0	0	0	0	0	0	0	0	0
DUSP1	ENSG00000120129	chr5	172159642	172201028	0	1	1	1	1	1	1	1	1	1	1	1	1	1	1	1	1
CDKN2B	ENSG00000147883	chr9	22083977	22171257	1	1	1	0	0	0	1	0	0	0	0	0	0	0	0	0	0
FBLIM1	ENSG00000162458	chr1	16075303	16087818	0	0	0	0	0	0	0	1	0	0	0	0	0	0	0	0	0
ZSWIM4	ENSG00000132003	chr19	13891620	13909206	1	1	1	1	0	1	1	0	0	0	0	0	0	0	0	0	0
AGPAT4	ENSG00000026652	chr6	161853910	161865657	0	0	0	0	0	1	0	0	0	0	0	0	0	0	0	0	0
NEK6	ENSG00000119408	chr9	127042201	127060088	1	1	1	1	1	1	1	1	0	1	1	0	0	1	0	0	0
CARS	ENSG00000110619	chr11	3058213	3085813	0	0	0	0	0	0	0	0	0	0	1	0	0	0	0	0	0
POLD4	ENSG00000175482	chr11	67110753	67150263	1	1	0	0	0	1	0	0	0	0	1	1	1	1	1	1	1
TSKU	ENSG00000182704	chr11	76455439	76519164	0	0	0	0	0	0	1	0	0	0	0	0	0	0	0	0	1
CDC42BPB	ENSG00000198752	chr14	103521050	103542815	0	0	0	0	0	0	0	0	0	0	0	0	0	0	1	1	0
LPIN3	ENSG00000132793	chr20	39935443	39964220	1	0	0	1	0	0	0	0	0	0	0	0	0	0	0	0	0
HSP90B3P	ENSG00000203914	chr1	92162987	92202815	1	0	0	0	0	0	1	0	0	0	0	0	0	0	0	0	0
TMEM44	ENSG00000145014	chr3	194292940	194305280	1	1	1	1	1	1	1	1	0	0	0	0	0	0	0	0	0
HS1BP3	ENSG00000118960	chr2	20773123	20819939	1	1	1	1	1	1	1	0	0	0	1	0	0	0	1	0	0
TECPR1	ENSG00000205356	chr7	97867018	97887420	0	0	0	0	0	0	0	0	0	0	0	0	0	0	0	1	0
TFEB	ENSG00000112561	chr6	41650254	41703463	0	0	0	0	0	0	1	0	0	0	0	0	0	0	0	0	0
AVL9	ENSG00000105778	chr7	32604591	32629479	0	0	1	1	0	0	0	0	0	0	0	0	0	0	0	0	0
RGL2	ENSG00000237441	chr6	33264544	33283428	0	0	0	0	0	0	0	0	0	0	0	0	0	1	0	0	0
HIST1H2AC	ENSG00000180573	chr6	26120796	26128375	0	0	0	0	0	0	0	0	0	0	0	0	1	0	1	0	0
ITPRIPL2	ENSG00000205730	chr16	19097275	19148609	0	0	1	1	0	1	0	0	0	1	1	1	1	0	1	1	1
SLC35E2B	ENSG00000189339	chr1	1618220	1632307	0	0	0	0	0	0	1	1	0	0	0	0	0	0	0	0	0
UBC	ENSG00000150991	chr12	125388497	125426558	1	1	1	1	1	1	1	0	1	1	1	0	1	1	1	1	1
ABI1	ENSG00000136754	chr10	27130826	27158578	0	0	0	0	0	0	0	0	0	0	0	0	0	0	0	0	1
ESYT2	ENSG00000117868	chr7	158592342	158623741	1	0	1	1	0	1	1	0	1	1	0	0	1	1	1	1	1
NCOA4	ENSG00000138293	chr10	51561815	51589810	0	0	0	0	0	0	0	0	0	0	0	0	0	0	0	0	0
NINJ1	ENSG00000131669	chr9	95843552	95923012	0	0	0	0	0	0	1	0	0	0	0	0	0	0	0	0	0
RPL28	ENSG00000108107	chr19	55894249	55899437	0	0	0	0	0	0	0	0	0	0	0	0	1	0	1	0	0
ZBTB45	ENSG00000119574	chr19	59024566	59034646	0	0	0	0	0	0	0	0	0	0	0	0	0	0	1	0	0
SLC1A5	ENSG00000105281	chr19	47283920	47297229	0	1	0	1	0	0	0	0	0	0	1	0	1	0	0	0	0
ADCY7	ENSG00000121281	chr16	50216746	50301661	0	1	0	0	0	0	1	0	0	0	0	0	1	0	0	0	0
PXN	ENSG00000089159	chr12	120667546	120675919	1	1	1	1	1	1	1	1	0	1	0	0	1	1	1	1	0
FLYWCH1	ENSG00000059122	chr16	2953539	2978788	0	0	0	0	0	0	0	0	0	0	0	0	0	0	0	1	0
RPL10	ENSG00000147403	chrX	153616687	153619154	0	0	0	0	0	0	0	0	0	0	1	0	0	0	0	0	0
TFB1M	ENSG00000029639	chr6	155631249	155675086	0	1	0	0	0	0	0	0	0	0	0	0	0	0	0	0	0
EPHB2	ENSG00000133216	chr1	23061502	23081511	0	1	0	0	0	1	1	0	0	0	0	0	0	0	0	0	0
FAM83G	ENSG00000188522	chr17	18864143	18915427	0	0	0	0	0	0	1	0	0	0	0	0	0	0	0	0	0
C9orf37	ENSG00000203993	chr9	140500053	140513524	0	0	0	0	0	0	0	0	0	0	0	0	0	0	0	1	0
CTBP1	ENSG00000159692	chr4	1225491	1244261	0	0	0	1	0	0	0	0	0	0	0	0	1	0	0	0	0
C12orf10	ENSG00000139637	chr12	53688396	53695200	0	0	0	0	0	0	0	0	0	0	1	0	0	0	0	0	0
POU5F1B	ENSG00000212993	chr8	128216862	128240529	0	0	0	0	0	0	0	0	1	0	1	1	1	1	1	1	1
MYH16	ENSG00000002079	chr7	98862933	98875177	0	0	0	0	0	0	0	0	0	0	0	0	0	0	0	1	0
TOB2	ENSG00000183864	chr22	41840031	41844655	0	0	0	0	0	0	0	0	1	0	1	0	1	0	1	1	0
SULF2	ENSG00000196562	chr20	46395109	46451495	0	0	0	0	0	0	0	0	0	0	1	1	0	0	1	1	0
P2RY2	ENSG00000175591	chr11	72886955	72954268	0	0	0	0	0	0	0	0	0	0	0	0	1	1	0	1	0
TSPAN11	ENSG00000110900	chr12	31141658	31161544	0	0	0	0	0	0	0	0	0	0	0	0	0	0	0	1	0
PYGB	ENSG00000100994	chr20	25201267	25236956	1	1	1	1	0	0	1	0	1	1	1	0	0	1	0	1	0
KRT18	ENSG00000111057	chr12	53264053	53393819	0	0	0	0	0	0	0	0	1	0	0	1	1	1	0	1	0
AGPAT2	ENSG00000169692	chr9	139575494	139591307	0	0	0	0	0	0	0	0	0	0	0	0	0	0	0	1	1
KCTD5	ENSG00000167977	chr16	2721851	2737207	0	0	0	0	0	0	0	0	0	0	1	0	0	0	0	1	0
BACH1	ENSG00000156273	chr21	30703835	30732999	0	1	1	1	0	1	1	0	0	0	1	0	0	0	0	0	0
GNAI1	ENSG00000127955	chr7	79603915	79649510	0	1	1	1	0	0	1	0	0	0	0	0	0	0	0	0	0
CD82	ENSG00000085117	chr11	44588258	44615228	0	0	0	0	0	0	1	0	0	0	0	0	0	0	0	0	0
ABTB1	ENSG00000114626	chr3	127407254	127417023	0	0	0	0	0	0	0	1	0	0	0	0	0	0	0	0	0
KBTBD11	ENSG00000176595	chr8	1907629	1952832	0	0	0	0	0	0	1	0	0	0	0	0	0	0	0	1	0
KPNA7	ENSG00000185467	chr7	98801328	98812299	0	0	0	0	0	0	0	0	0	0	0	0	1	0	1	1	1
KIAA0040	ENSG00000235750	chr1	175124493	175170313	0	0	0	0	0	0	0	0	0	0	0	0	0	0	0	1	0
KLRK1	ENSG00000213809	chr12	10513122	10550955	0	0	0	0	0	0	0	0	0	0	0	0	1	0	0	0	1
TM4SF20	ENSG00000168955	chr2	228230857	228281387	0	0	0	0	0	0	1	0	0	0	0	0	0	0	0	0	0
TM4SF4	ENSG00000169903	chr3	149183115	149199650	0	1	0	1	0	1	1	0	0	0	0	0	0	1	0	1	0
GPA33	ENSG00000143167	chr1	167027917	167095689	0	0	0	0	0	0	0	0	0	0	0	0	0	0	0	1	0
ARPC1B	ENSG00000130429	chr7	98958131	98992351	0	0	0	0	0	0	0	0	0	0	0	0	1	0	1	1	0
DUSP27	ENSG00000198842	chr1	167073850	167093606	0	0	0	0	0	0	0	0	0	0	0	0	0	0	0	1	0
ARPC1A	ENSG00000241685	chr7	98921734	98934108	0	0	0	0	0	0	0	0	0	0	0	0	0	0	0	1	0
SMURF1	ENSG00000198742	chr7	98683469	98743257	1	1	1	1	0	1	0	0	0	0	0	0	1	0	1	1	1
FGF3	ENSG00000186895	chr11	69703310	69724760	0	0	0	0	0	0	0	0	0	0	0	0	0	0	0	1	0
SLC15A1	ENSG00000088386	chr13	99395570	99438461	0	0	0	0	0	0	0	0	0	0	0	0	0	0	0	1	0
IGFBP1	ENSG00000146678	chr7	45911841	45931777	0	0	0	0	0	0	0	0	0	0	0	0	0	1	0	1	0
TMEM37	ENSG00000171227	chr2	120165544	120203037	0	0	0	0	0	0	0	0	0	0	0	0	0	0	0	1	0
LGALS2	ENSG00000100079	chr22	37955512	37997764	0	0	0	0	0	0	0	0	0	0	0	1	0	0	1	1	1
CDHR2	ENSG00000074276	chr5	175960648	175983183	0	0	0	0	0	0	0	0	0	0	0	0	1	0	0	1	1
MUC17	ENSG00000169876	chr7	100658105	100669857	0	0	0	0	0	0	0	0	0	0	0	0	0	0	0	1	0
MIR219-1	ENSG00000199036	chr6	33172199	33176991	0	0	0	0	0	1	0	0	0	0	0	0	1	0	0	0	0
HTR1D	ENSG00000179546	chr1	23503773	23553575	1	1	1	1	1	1	1	0	0	0	0	0	1	0	0	1	0
CYP2W1	ENSG00000073067	chr7	1012809	1032917	0	0	0	0	0	0	0	0	0	0	0	0	0	0	0	1	0
KLK7	ENSG00000169035	chr19	51468873	51498406	0	0	0	0	0	0	0	0	0	0	0	0	0	1	0	0	0
SPON1	ENSG00000152268	chr11	13846136	13914153	0	0	0	0	0	0	0	0	1	0	0	0	0	1	0	0	0
GGT8P	ENSG00000236969	chr2	91947355	91961571	0	0	0	0	0	0	0	0	0	0	0	0	0	0	0	1	0
PLA2R1	ENSG00000153246	chr2	160908292	160935031	0	0	0	0	0	0	0	0	0	0	0	0	0	0	0	1	0
ATG9B	ENSG00000181652	chr7	150705181	150737519	0	0	0	0	0	0	0	0	0	0	0	0	1	0	0	1	0
CHST4	ENSG00000140835	chr16	71535374	71573806	0	0	0	0	0	0	0	0	0	0	0	0	0	0	0	1	0
NTSR1	ENSG00000101188	chr20	61315146	61393070	0	0	0	0	0	0	0	0	0	0	1	0	0	0	0	1	0
FCGBP	ENSG00000090920	chr19	40431921	40453138	0	0	0	0	0	0	0	0	0	0	0	0	0	0	1	0	0
MYO7B	ENSG00000169994	chr2	128282538	128300977	0	0	0	0	0	0	0	0	0	0	0	0	0	0	0	0	1
TSPAN8	ENSG00000127324	chr12	71522663	71560765	0	0	0	0	0	0	0	0	0	0	0	0	0	0	0	1	1
CDH17	ENSG00000079112	chr8	95181421	95275853	0	0	0	0	0	0	1	0	0	0	0	0	0	0	0	1	1
SSTR5	ENSG00000162009	chr16	1126297	1135494	0	0	0	0	0	0	0	0	0	0	0	0	0	0	0	1	1
GRAMD1B	ENSG00000023171	chr11	123451466	123465154	0	0	0	0	0	0	0	0	0	0	0	0	0	0	0	1	1
PKDCC	ENSG00000162878	chr2	42263555	42330251	0	0	0	1	0	0	0	0	0	0	0	0	0	0	0	1	1
PROC	ENSG00000115718	chr2	128143422	128182146	0	1	1	1	0	1	1	0	0	0	1	1	1	0	0	1	1
TMPRSS5	ENSG00000166682	chr11	113533349	113569589	0	0	0	0	0	0	0	0	0	0	0	0	0	0	0	1	0
PCSK5	ENSG00000099139	chr9	78504287	78610216	0	0	0	0	0	0	0	0	0	0	0	0	0	0	0	1	1
ITFG3	ENSG00000167930	chr16	289729	319785	0	0	0	0	0	0	0	0	0	0	0	0	0	0	0	1	0
PON2	ENSG00000105854	chr7	95058660	95066182	0	0	0	0	0	0	0	0	0	0	0	0	0	0	0	1	0
RHOU	ENSG00000116574	chr1	228943385	229003316	0	0	0	0	0	0	0	0	0	0	0	0	0	0	0	1	1
LYRM1	ENSG00000102897	chr16	20908350	20964855	1	1	1	1	0	1	0	0	0	0	0	0	0	1	1	1	1
ACBD5	ENSG00000107897	chr10	27519220	27533510	0	0	0	0	0	0	0	0	0	0	0	0	0	0	0	0	1
CAMK2N1	ENSG00000162545	chr1	20801083	20821428	0	0	0	0	0	0	0	0	0	0	0	0	0	0	0	1	0
TRNP1	ENSG00000253368	chr1	27312975	27340623	0	0	0	1	0	0	0	0	0	0	0	0	0	0	0	1	0
NBL1	ENSG00000158747	chr1	19965990	19986203	0	0	0	0	0	0	0	0	0	0	0	0	0	0	0	1	0
TXNDC11	ENSG00000153066	chr16	11833997	11854032	0	0	0	0	0	0	0	0	0	0	0	0	0	0	0	1	0
BRI3	ENSG00000164713	chr7	97912842	97916811	0	0	0	1	0	0	0	1	0	0	0	0	1	0	1	1	0
CARHSP1	ENSG00000153048	chr16	8927670	8979465	0	0	1	1	0	0	0	0	0	0	0	0	0	0	0	1	0
BCL10	ENSG00000142867	chr1	85764331	85810167	1	1	1	1	1	1	1	1	1	1	1	0	1	0	1	1	0
BAIAP2L1	ENSG00000006453	chr7	97967891	98053658	0	0	0	0	0	0	0	0	0	1	1	0	1	0	1	1	1
FAM132A	ENSG00000184163	chr1	1176357	1211855	0	0	1	0	0	0	0	0	0	0	0	0	0	0	0	0	0
ISCU	ENSG00000136003	chr12	108953212	108960466	0	0	0	0	0	0	0	0	0	0	0	0	0	0	0	0	1
SLC25A13	ENSG00000004864	chr7	95928309	95952442	0	0	0	0	0	0	0	0	0	0	0	0	0	0	0	1	1
SHH	ENSG00000164690	chr7	155579908	155621114	0	0	0	0	0	0	0	0	1	0	1	0	0	0	1	1	1
CYB5B	ENSG00000103018	chr16	69427834	69515458	0	0	0	0	0	0	0	0	1	1	0	0	0	0	1	1	1
S100A4	ENSG00000196154	chr1	153511973	153522929	0	0	0	0	0	0	0	0	1	0	1	0	0	0	0	1	0
SLC2A6	ENSG00000160326	chr9	136342557	136351595	0	0	0	0	0	0	0	0	0	0	0	0	0	0	0	1	0
GNE	ENSG00000159921	chr9	36295059	36329956	0	0	0	0	0	0	0	0	1	0	0	0	1	0	1	1	1
WFDC3	ENSG00000124116	chr20	44400018	44428479	0	0	0	0	0	0	0	0	0	0	0	1	0	0	0	1	0
RSPH1	ENSG00000160188	chr21	43869595	43953569	0	0	0	0	0	0	0	0	0	0	0	0	0	0	1	1	0
ANXA4	ENSG00000196975	chr2	69966551	70029174	0	0	0	0	0	0	0	0	0	0	0	0	0	0	1	1	1
SERINC5	ENSG00000164300	chr5	79540784	79554357	0	0	0	0	0	0	0	0	0	0	0	0	1	0	1	1	1
GCNT3	ENSG00000140297	chr15	59821337	59925560	0	0	0	0	0	0	0	0	0	0	0	1	0	0	1	1	1
LMTK2	ENSG00000164715	chr7	97733457	97773220	0	0	0	0	0	0	0	0	0	0	0	0	0	0	1	1	0
KRT20	ENSG00000171431	chr17	39051475	39079882	0	0	0	0	0	0	0	0	0	0	0	1	0	0	0	1	0
DUSP28	ENSG00000188542	chr2	241495858	241507846	0	0	0	0	0	0	0	0	0	0	0	0	0	0	0	1	0
KCNK5	ENSG00000164626	chr6	39152156	39178903	0	0	0	0	0	0	0	0	1	0	0	0	0	0	1	0	0
ABHD11	ENSG00000106077	chr7	73148705	73161064	0	0	0	0	0	0	0	0	0	0	0	1	1	1	1	1	1
LGALS3	ENSG00000131981	chr14	55539032	55601286	0	1	1	1	1	1	1	0	1	0	1	0	1	1	1	1	1
BDH1	ENSG00000161267	chr3	197213820	197250914	0	0	0	0	0	1	1	0	1	0	0	0	0	1	1	0	0
PPTC7	ENSG00000196850	chr12	110975296	111021954	0	0	0	0	0	0	0	0	0	0	1	0	0	0	0	1	0
RAP1GAP2	ENSG00000132359	chr17	2745048	2804335	0	0	0	0	0	0	0	0	0	0	0	0	0	0	0	1	0
SYS1	ENSG00000204070	chr20	43986150	43993110	0	0	0	0	0	0	0	0	0	0	0	0	1	0	0	0	0
SLC16A5	ENSG00000170190	chr17	73071602	73095325	0	0	0	0	0	0	0	0	1	0	1	1	1	1	1	1	1
EPCAM	ENSG00000119888	chr2	47539947	47602029	0	0	0	0	0	0	0	0	0	0	0	0	0	1	0	1	1
GPRC5A	ENSG00000013588	chr12	13022493	13060337	1	0	1	1	0	1	1	0	1	1	1	1	1	1	1	1	0
PIM1	ENSG00000137193	chr6	37093846	37106550	0	0	1	1	0	1	1	0	0	0	0	0	1	1	1	1	1
TJP2	ENSG00000119139	chr9	71785453	71801842	0	0	0	0	0	0	1	0	0	0	0	0	0	0	1	0	0
KCNK1	ENSG00000135750	chr1	233790091	233827527	0	0	0	0	0	0	0	0	0	0	0	0	0	1	0	1	0
SPNS2	ENSG00000183018	chr17	4377451	4446906	0	0	0	0	0	0	0	0	0	0	0	0	0	0	1	0	0
TRIB1	ENSG00000173334	chr8	126438812	126449701	0	1	1	1	1	1	1	0	0	0	1	0	1	1	1	1	1
ITPKB	ENSG00000143772	chr1	226842060	226897216	0	0	0	1	0	0	0	0	0	0	0	0	0	0	0	0	0
C21orf88	ENSG00000184809	chr21	40982042	41012468	0	0	0	0	0	0	0	0	0	0	0	0	0	0	1	1	0
B3GALT5	ENSG00000183778	chr21	40982056	41045988	0	0	0	0	0	0	0	0	0	0	0	0	0	0	0	1	0
PMEPA1	ENSG00000124225	chr20	56230000	56294335	0	0	0	0	0	0	0	0	0	0	1	1	1	0	1	1	1
MTUS1	ENSG00000129422	chr8	17624771	17664169	0	0	0	0	0	0	0	0	0	0	0	1	0	0	1	1	1
SGPP2	ENSG00000163082	chr2	223288107	223301309	0	0	0	0	0	0	0	0	0	0	0	0	0	0	1	1	1
LRRC1	ENSG00000137269	chr6	53656586	53697262	0	0	0	0	0	0	0	0	0	0	0	0	0	0	0	0	1
EFNB2	ENSG00000125266	chr13	107123539	107189184	0	0	0	0	0	0	0	0	0	0	1	0	1	0	1	1	0
ARHGAP42	ENSG00000165895	chr11	100607153	100663597	0	0	0	0	0	0	0	0	0	0	0	0	0	0	0	1	1
C1orf106	ENSG00000163362	chr1	200859309	200886743	0	0	0	0	0	0	0	0	0	0	0	1	1	0	1	1	1
SLC37A1	ENSG00000160190	chr21	43929413	43948691	0	0	0	0	0	0	0	0	0	0	0	0	0	0	1	0	0
ABHD2	ENSG00000140526	chr15	89614200	89676610	1	1	1	1	0	0	1	0	0	0	0	1	1	0	1	1	1
EDAR	ENSG00000135960	chr2	109571770	109605959	0	0	0	0	0	0	0	0	0	0	0	1	0	0	1	1	0
GPR37L1	ENSG00000170075	chr1	202070730	202089118	0	0	0	0	0	0	0	0	0	0	0	1	0	0	0	1	1
TMEM45B	ENSG00000151715	chr11	129672851	129737162	0	0	0	0	0	0	0	0	0	0	0	0	1	0	1	1	1
ELF3	ENSG00000163435	chr1	201972398	202089675	0	0	0	0	0	0	0	0	0	0	1	1	1	1	1	1	1
CLDN4	ENSG00000189143	chr7	73235237	73248597	0	0	0	0	0	0	0	0	1	0	1	1	1	1	1	1	1
INO80C	ENSG00000153391	chr18	33056427	33078845	0	0	0	0	0	0	0	0	0	0	0	0	1	0	0	1	0
SNN	ENSG00000184602	chr16	11721066	11735056	0	0	0	0	0	1	0	0	0	0	0	0	0	0	0	0	0
SPATA2	ENSG00000158480	chr20	48525109	48555731	0	0	0	0	0	0	0	0	0	0	0	0	0	0	0	1	1
ZNF488	ENSG00000165388	chr10	48325347	48344069	0	0	0	0	0	0	0	0	0	0	0	0	0	0	0	0	1
VAV2	ENSG00000160293	chr9	136771855	136859728	0	0	0	0	0	0	1	0	0	0	0	0	1	0	0	1	0
TMC7	ENSG00000170537	chr16	18989989	19026741	0	0	0	0	0	0	0	0	0	0	0	0	1	1	0	1	0
SDC1	ENSG00000115884	chr2	20366779	20436989	0	0	0	0	0	0	0	0	0	0	0	0	1	0	1	1	1
RASSF10	ENSG00000189431	chr11	12884263	12929333	0	0	1	0	0	0	0	0	1	0	0	0	0	0	0	0	0
SP1	ENSG00000185591	chr12	53738236	53784872	0	0	0	0	0	0	0	0	0	0	1	0	1	1	0	1	1
LRP5	ENSG00000162337	chr11	68063270	68151491	0	0	0	0	0	0	0	0	0	1	1	0	0	0	1	1	1
CYP2S1	ENSG00000167600	chr19	41698407	41704297	0	0	0	0	0	0	0	0	0	0	0	0	1	0	0	0	0
FERMT1	ENSG00000101311	chr20	6100946	6104955	0	0	0	0	0	0	0	0	0	0	0	0	1	0	0	0	0
EFNA5	ENSG00000184349	chr5	106999757	107009677	0	0	0	0	0	0	0	0	0	0	1	1	1	0	0	1	0
LGR4	ENSG00000205213	chr11	27477403	27494402	0	0	0	0	0	1	0	0	0	1	0	0	0	0	0	0	1
PLEKHA6	ENSG00000143850	chr1	204287232	204350018	0	0	0	0	0	0	0	0	0	0	0	0	0	0	0	1	0
ENC1	ENSG00000171617	chr5	73926360	73939935	0	0	0	0	1	1	1	0	0	0	0	0	0	0	0	0	1
COBL	ENSG00000106078	chr7	51356593	51387600	0	0	0	0	0	0	0	0	0	0	0	0	0	0	1	1	1
NFATC2	ENSG00000101096	chr20	50246301	50256320	0	0	0	0	0	0	0	0	0	0	1	0	1	0	0	0	0
PPFIBP2	ENSG00000166387	chr11	7592995	7600991	0	0	0	0	0	0	0	0	0	0	0	0	0	0	0	0	1
PRSS3	ENSG00000010438	chr9	33734087	33791534	0	0	0	0	0	0	0	0	0	0	0	0	0	0	0	1	1
SMAD6	ENSG00000137834	chr15	67036838	67073202	0	0	0	0	0	1	1	0	0	1	1	1	0	0	0	1	1
C1orf105	ENSG00000180999	chr1	172310953	172370298	0	0	0	0	0	0	0	0	0	1	0	0	0	0	0	0	0
CDKN2AIP	ENSG00000168564	chr4	184319176	184368484	0	0	0	0	0	0	0	0	0	0	0	0	0	0	0	1	1
ROCK2	ENSG00000134318	chr2	11479309	11558839	0	0	0	0	0	0	0	0	0	0	0	0	0	0	0	1	1
AGAP1	ENSG00000157985	chr2	236574308	236629309	0	0	0	0	0	0	0	0	0	0	0	0	0	0	0	1	1
RNF145	ENSG00000145860	chr5	158589917	158617227	0	1	1	1	0	1	1	0	0	0	0	0	0	0	0	0	0
SQSTM1	ENSG00000161011	chr5	179242596	179257319	0	1	1	1	0	1	1	0	1	1	1	1	1	1	1	1	1
ZNF608	ENSG00000168916	chr5	124070753	124086111	0	0	0	0	0	0	0	0	0	1	0	0	0	0	0	1	1
CAPZA2	ENSG00000198898	chr7	116408090	116453534	0	0	0	0	0	0	0	0	0	0	0	0	0	0	0	1	0
ARHGAP12	ENSG00000165322	chr10	32201150	32253725	0	0	0	0	0	0	0	0	1	0	0	0	0	0	1	1	1
SLC41A2	ENSG00000136052	chr12	105331965	105354162	0	0	0	0	0	0	0	0	0	0	0	0	0	0	0	1	0
DENND3	ENSG00000105339	chr8	142125120	142148772	0	0	0	1	0	0	1	0	0	0	0	1	1	1	1	1	1
TBC1D8	ENSG00000204634	chr2	101722132	101769505	0	0	0	0	0	0	0	0	0	1	0	0	0	0	0	1	1
TPCN1	ENSG00000186815	chr12	113652323	113706979	0	0	0	0	0	1	1	0	0	0	1	1	0	1	1	1	1
RIPK4	ENSG00000183421	chr21	43178322	43190833	0	0	0	0	0	0	0	0	1	1	0	1	0	1	1	1	1
KRT8	ENSG00000170421	chr12	53263811	53323941	0	0	0	0	0	0	0	0	0	0	0	0	1	1	1	1	1
PLAC8	ENSG00000145287	chr4	84021723	84075636	0	0	0	0	0	0	0	0	0	0	0	0	0	0	0	1	0
GATA4	ENSG00000136574	chr8	11550406	11579025	0	0	0	0	0	0	0	0	0	0	0	0	0	0	1	0	0
ICOSLG	ENSG00000160223	chr21	45660110	45671830	0	0	0	0	0	0	0	0	0	0	0	1	0	0	0	0	0
SOX9	ENSG00000125398	chr17	70114966	70131689	0	0	0	0	0	0	0	0	0	0	0	1	0	0	1	0	0
SPATA13	ENSG00000182957	chr13	24720983	24740828	0	0	0	0	0	0	0	0	0	0	0	0	0	0	0	0	1
SLCO4A1	ENSG00000101187	chr20	61272931	61284598	0	0	0	0	0	0	0	0	0	0	0	1	0	1	0	0	1
SCCPDH	ENSG00000143653	chr1	246886822	246893881	0	0	0	0	0	0	0	0	0	0	0	1	0	0	0	0	0
PTMA	ENSG00000187514	chr2	232570205	232580541	0	0	0	0	0	0	1	0	1	1	1	1	1	1	1	1	1
MAT2A	ENSG00000168906	chr2	85724564	85779809	0	0	0	1	0	0	0	0	1	0	1	0	0	0	0	1	1
NDUFA12	ENSG00000184752	chr12	95364716	95395256	0	0	1	0	0	0	0	0	0	0	0	0	0	0	0	0	0
TARBP1	ENSG00000059588	chr1	234622949	234701217	1	1	1	1	1	0	1	0	1	0	0	0	0	0	0	0	0
SLC12A7	ENSG00000113504	chr5	1090725	1174758	0	0	0	0	0	0	0	0	0	1	0	0	0	0	1	1	0
TM4SF1	ENSG00000169908	chr3	149057030	149133427	1	1	1	1	1	1	1	0	1	1	1	1	1	1	1	1	1
KIAA0895	ENSG00000164542	chr7	36425460	36448899	0	0	0	0	0	0	0	0	0	1	0	0	0	1	1	1	1
RHEB	ENSG00000106615	chr7	151145004	151218432	0	0	0	0	0	0	0	0	0	0	1	0	0	0	0	1	1
PNRC2	ENSG00000189266	chr1	24277687	24311588	0	1	1	0	0	0	0	0	0	1	0	0	0	0	0	0	0
KBTBD2	ENSG00000170852	chr7	32918999	32946649	0	0	0	0	0	0	0	0	0	0	0	0	0	0	1	1	0
RAC1	ENSG00000136238	chr7	6406544	6494223	0	0	0	0	0	0	0	0	0	0	1	1	1	1	1	1	1
ARL6IP1	ENSG00000170540	chr16	18798969	18817134	0	0	0	0	0	0	0	0	0	1	0	0	0	0	0	0	0
PARD6B	ENSG00000124171	chr20	49338290	49385030	0	0	0	0	0	0	0	0	0	1	1	1	1	1	1	1	1
GTF2I	ENSG00000077809	chr7	74041816	74077762	0	0	0	0	0	0	0	0	0	1	1	1	1	0	1	1	1
CDK13	ENSG00000065883	chr7	39987497	39993205	0	0	1	1	0	0	0	0	0	0	1	0	1	1	1	1	0
SP3	ENSG00000172845	chr2	174821832	174838155	0	0	0	1	0	0	1	0	0	0	0	1	1	0	1	1	1
REV1	ENSG00000135945	chr2	100087686	100121616	0	0	0	0	0	0	0	0	0	0	0	0	1	0	0	0	0
CCDC121	ENSG00000176714	chr2	27844393	27862865	0	1	0	0	0	0	0	0	0	0	0	0	0	0	0	0	0
PTPRH	ENSG00000080031	chr19	55699290	55744175	0	0	0	0	0	0	0	0	0	1	1	0	1	0	1	1	0
ZNRF2	ENSG00000180233	chr7	30320748	30331723	0	0	0	0	0	0	0	0	0	0	0	0	0	0	0	1	1
FAM65C	ENSG00000042062	chr20	49257948	49309503	0	0	0	0	0	0	0	0	0	1	1	1	0	1	1	0	0
LXN	ENSG00000079257	chr3	158393703	158446864	0	0	0	0	0	0	1	0	0	0	0	0	0	0	0	0	0
ARMC7	ENSG00000125449	chr17	73073025	73122246	0	0	0	0	0	0	0	0	0	0	0	0	0	0	1	0	1
UNK	ENSG00000132478	chr17	73773156	73784122	0	0	0	1	0	0	0	0	0	1	0	0	0	0	0	0	0
CEBPG	ENSG00000153879	chr19	33863710	33894005	0	0	0	0	0	0	0	0	0	0	0	0	1	0	0	1	0
SLC35F2	ENSG00000110660	chr11	107697944	107730926	0	0	0	0	0	0	0	0	0	1	0	0	0	1	0	0	0
NARS2	ENSG00000137513	chr11	78494865	78522174	1	0	0	0	0	0	0	0	0	0	0	0	0	0	0	0	0
TRAF2	ENSG00000127191	chr9	139775750	139802037	0	0	0	0	0	0	0	0	0	0	0	0	1	1	0	1	0
CDC25B	ENSG00000101224	chr20	3769196	3794665	0	1	1	1	0	0	0	0	0	0	1	0	1	1	0	1	1
PWWP2B	ENSG00000171813	chr10	134200533	134236736	0	0	0	0	0	0	0	0	0	0	0	1	1	1	1	1	1
NXT1	ENSG00000132661	chr20	23328870	23343844	0	0	0	0	0	0	0	0	0	0	0	0	0	0	0	0	1
PBX4	ENSG00000105717	chr19	19700747	19725878	0	0	0	0	0	0	0	0	0	0	0	0	0	0	1	0	0
RPS15A	ENSG00000134419	chr16	18797729	18816268	0	0	0	0	0	0	0	0	0	0	0	0	1	0	0	0	0
PPP2R1B	ENSG00000137713	chr11	111602936	111618373	1	1	1	1	1	1	1	0	0	0	0	0	0	0	0	0	0
PTCD2	ENSG00000049883	chr5	71642065	71709566	0	1	0	0	0	1	0	0	0	0	0	0	0	0	0	0	0
TMEM194B	ENSG00000189362	chr2	191435891	191446020	0	0	0	0	0	0	0	0	0	0	0	0	1	0	0	1	1
NSUN6	ENSG00000241058	chr10	18914671	18958091	0	0	0	0	0	0	0	0	0	0	0	0	0	0	0	0	1
BCAR1	ENSG00000050820	chr16	75268485	75290951	1	1	1	1	1	1	1	1	0	0	1	1	1	1	1	1	1
C1orf159	ENSG00000131591	chr1	994533	1016899	0	0	0	0	0	0	1	0	0	0	1	1	1	1	1	1	0
RALY	ENSG00000125970	chr20	32579696	32584382	0	0	0	0	0	0	0	0	0	0	0	0	0	0	0	1	0
NTHL1	ENSG00000065057	chr16	2082746	2095092	0	0	0	0	0	0	0	0	0	0	1	1	0	1	0	0	0
H2AFY	ENSG00000113648	chr5	134680451	134730104	0	1	1	1	0	0	0	0	0	0	0	0	0	0	0	0	0
FADD	ENSG00000168040	chr11	70021318	70080643	0	0	0	0	0	0	0	0	0	0	0	0	1	0	0	1	0
NT5C	ENSG00000125458	chr17	73109835	73132446	0	0	0	0	0	0	0	0	0	0	0	0	1	0	0	0	0
DGKZ	ENSG00000149091	chr11	46373271	46386824	0	0	0	0	0	0	0	0	0	0	1	0	1	0	0	0	0
AXIN1	ENSG00000103126	chr16	370753	390541	0	0	0	0	0	0	0	0	0	0	0	0	0	0	0	1	1
SLC39A1	ENSG00000143570	chr1	153934778	153937391	0	0	0	0	0	0	0	0	0	0	0	0	0	0	0	1	0
LEMD2	ENSG00000161904	chr6	33736575	33757595	0	0	0	1	0	0	0	0	0	0	0	0	0	0	0	0	0
REPIN1	ENSG00000214022	chr7	150062347	150077419	0	0	0	0	0	0	0	0	0	0	0	0	0	0	0	1	1
STK11	ENSG00000118046	chr19	1177202	1214686	0	0	0	0	0	0	0	0	0	0	0	0	0	0	0	0	1
CLCN2	ENSG00000114859	chr3	184078504	184082075	0	0	0	0	0	0	0	0	0	0	0	0	1	0	1	1	1
IMPA2	ENSG00000141401	chr18	11946133	11977015	0	1	1	1	0	0	0	0	0	0	0	0	0	0	0	0	0
ASB13	ENSG00000196372	chr10	5616127	5703084	0	0	0	0	0	0	0	0	0	0	0	0	0	1	0	1	0
THNSL1	ENSG00000185875	chr10	25348109	25365987	0	0	0	0	0	0	0	0	0	0	0	0	1	0	0	0	0
ADCK4	ENSG00000123815	chr19	41219583	41225883	0	0	0	0	0	1	0	0	0	0	1	0	0	1	0	1	0
C20orf24	ENSG00000101084	chr20	35233141	35237530	0	0	0	0	0	0	0	0	0	0	0	0	1	0	0	1	0
ETFB	ENSG00000105379	chr19	51841548	51872193	0	0	0	0	0	0	0	0	0	0	1	0	0	0	1	1	1
POLR2J	ENSG00000005075	chr7	102145564	102153809	0	0	0	0	1	1	1	0	0	0	0	0	0	0	0	0	0
LENG9	ENSG00000182909	chr19	54971938	54985476	0	0	0	0	0	0	0	0	1	0	0	0	1	0	1	1	1
GLUD1	ENSG00000148672	chr10	88840544	88856204	1	1	0	1	0	0	1	0	0	0	1	0	1	0	1	1	0
PKMYT1	ENSG00000127564	chr16	3016591	3034431	0	0	0	0	0	0	0	0	0	0	0	0	0	0	0	1	0
ZCCHC3	ENSG00000177764	chr20	277381	280783	0	0	0	0	0	0	0	0	0	0	1	0	0	0	0	0	0
PPP4C	ENSG00000149923	chr16	30074720	30092920	0	0	0	0	0	0	0	0	1	0	0	0	0	1	0	1	0
EIF6	ENSG00000242372	chr20	33851036	33873770	0	0	0	0	0	0	0	0	0	0	0	0	0	0	0	1	0
ANKRD13D	ENSG00000172932	chr11	67037190	67061643	0	0	0	0	0	0	0	0	0	0	0	0	0	1	0	0	0
GLTSCR2	ENSG00000105373	chr19	48221269	48247530	0	1	1	0	1	1	1	0	0	0	0	0	1	0	0	0	0
POLR1D	ENSG00000186184	chr13	28191229	28218450	0	0	0	0	0	0	0	0	0	0	0	0	0	0	0	0	1
AEN	ENSG00000181026	chr15	89164344	89173662	0	1	0	0	1	0	0	0	0	0	0	0	0	0	0	0	0
BIN1	ENSG00000136717	chr2	127820818	127852612	1	0	1	0	0	1	1	0	0	0	1	0	0	0	0	0	1
TATDN2	ENSG00000157014	chr3	10232924	10266646	0	0	0	0	0	0	0	0	0	0	0	0	0	1	0	0	0
ACAA2	ENSG00000167315	chr18	47247674	47259166	0	0	0	0	0	0	0	0	1	0	0	0	0	0	0	0	1
RNF126	ENSG00000070423	chr19	658755	663357	0	0	0	0	0	0	0	0	0	0	0	0	1	0	0	0	0
GPR137	ENSG00000173264	chr11	64035862	64039364	0	0	0	0	0	0	0	1	0	0	1	0	1	0	0	0	0
CEBPA	ENSG00000245848	chr19	33764302	33809408	0	0	0	0	0	0	0	0	0	0	0	0	0	0	0	0	1
HDHD1	ENSG00000130021	chrX	7026769	7077893	0	0	0	0	0	0	0	0	0	0	0	0	0	1	1	0	1
MOB2	ENSG00000182208	chr11	1771947	1805275	0	0	0	0	0	0	0	0	0	0	0	0	0	1	0	0	0
PMVK	ENSG00000163344	chr1	154903553	154915533	0	0	0	0	0	0	0	0	0	0	0	0	0	0	1	0	0
DTYMK	ENSG00000168393	chr2	242604311	242632023	0	0	1	0	0	0	0	0	0	0	0	0	0	0	0	0	0
CFL1	ENSG00000172757	chr11	65620579	65630097	0	0	0	0	0	0	0	0	0	0	0	0	1	0	1	1	1
CLTB	ENSG00000175416	chr5	175826038	175864401	0	0	0	0	0	0	0	0	0	0	0	0	0	0	0	1	0
ARMC5	ENSG00000140691	chr16	31463250	31473202	1	1	0	0	0	0	0	0	0	0	0	0	0	0	0	0	0
NQO1	ENSG00000181019	chr16	69755731	69776542	0	0	0	0	0	0	0	0	0	0	0	0	0	0	0	0	1
BCKDHB	ENSG00000083123	chr6	81232729	81259500	0	0	0	1	0	1	1	0	1	0	0	0	0	0	0	0	0
AMBRA1	ENSG00000110497	chr11	46558797	46586854	0	0	0	0	0	0	0	0	0	1	0	0	0	0	1	1	0
IRF2BP2	ENSG00000168264	chr1	234735298	234754895	1	1	1	1	1	1	1	1	1	1	1	1	1	1	1	0	0
LARP4B	ENSG00000107929	chr10	975130	979134	0	0	0	0	0	1	1	0	0	0	0	0	0	0	0	1	0
ZNF706	ENSG00000120963	chr8	102203813	102220786	0	0	0	0	0	0	0	0	0	0	1	0	1	0	1	1	1
UBE2I	ENSG00000103275	chr16	1345272	1363336	0	0	0	0	0	0	0	0	0	0	1	0	1	0	0	1	0
MSH5	ENSG00000204410	chr6	31700910	31715835	0	0	0	1	0	0	0	0	0	0	0	0	0	0	1	1	1
SLC39A4	ENSG00000147804	chr8	145637130	145657023	0	0	0	0	0	0	0	0	0	0	0	0	1	1	1	1	0
CTDSP1	ENSG00000144579	chr2	219251684	219272723	0	0	0	1	0	0	1	0	0	0	1	0	1	0	1	1	0
RNPEPL1	ENSG00000142327	chr2	241503467	241509249	0	1	0	1	0	0	0	0	0	0	1	0	1	1	1	1	1
NSUN5P2	ENSG00000106133	chr7	72384976	72398497	0	0	0	0	0	0	1	0	0	0	1	0	0	0	0	1	0
MALL	ENSG00000144063	chr2	110853581	110874818	0	0	0	0	1	1	1	0	1	1	0	1	1	1	1	1	1
NSUN5P1	ENSG00000223705	chr7	75070456	75072989	0	0	0	0	0	0	1	0	0	0	0	0	0	0	0	1	0
THOC6	ENSG00000131652	chr16	3069408	3074997	0	1	1	1	0	1	0	0	0	0	1	0	1	0	0	1	0
ACOT1	ENSG00000184227	chr14	74001872	74006643	0	0	0	0	0	0	0	0	0	0	0	0	0	0	0	1	0
HKDC1	ENSG00000156510	chr10	70974738	70998085	0	0	0	0	0	0	0	0	0	0	0	0	0	0	0	1	0
CAPG	ENSG00000042493	chr2	85633323	85650079	0	0	0	0	0	0	0	0	0	0	1	0	0	0	0	1	0
PPAP2C	ENSG00000141934	chr19	288117	291515	0	0	0	0	0	0	0	0	0	0	0	0	1	0	0	1	1
RAB40C	ENSG00000197562	chr16	626026	677970	0	0	0	0	0	0	0	0	0	0	0	0	0	0	0	1	1
MSLN	ENSG00000102854	chr16	808758	814459	0	0	0	0	0	0	0	0	0	0	0	0	0	0	0	1	0
LENG8	ENSG00000167615	chr19	54958859	54962949	1	0	0	1	0	0	0	0	0	0	1	0	1	0	1	1	0
TMEM134	ENSG00000172663	chr11	67230392	67237749	0	0	0	0	0	0	0	0	0	0	0	0	0	0	0	1	1
FOS	ENSG00000170345	chr14	75742030	75770371	1	1	1	1	0	1	1	0	0	0	1	1	1	1	1	1	1
CRY2	ENSG00000121671	chr11	45864289	45871565	0	0	0	0	0	0	0	0	0	0	0	0	0	0	0	1	0
BCL11B	ENSG00000127152	chr14	99705364	99741273	0	0	0	0	0	0	0	0	0	0	0	0	0	0	0	1	0
SH3TC1	ENSG00000125089	chr4	8183118	8208415	0	0	0	0	0	0	0	0	0	0	0	0	0	0	1	1	0
C2orf61	ENSG00000239605	chr2	47260498	47304833	1	1	0	1	1	1	1	1	1	0	0	0	0	1	0	1	1
EPB41L1	ENSG00000088367	chr20	34651513	34694540	0	0	0	0	0	0	0	0	0	0	0	1	1	0	1	1	1
SEMA3B	ENSG00000012171	chr3	50280918	50314081	0	0	0	0	0	0	0	1	0	0	0	0	0	0	0	0	1
MINK1	ENSG00000141503	chr17	4735446	4762419	0	0	0	0	0	0	0	0	0	0	0	0	0	0	0	0	1
DDR1	ENSG00000204580	chr6	30844910	30856623	0	0	0	0	0	0	0	0	0	0	0	1	1	1	1	1	1
PLXNB1	ENSG00000164050	chr3	48468151	48477605	0	0	0	0	0	0	0	0	0	0	0	1	1	0	1	1	1
SLC44A3	ENSG00000143036	chr1	95098276	95223951	0	1	0	0	0	0	1	0	0	0	0	0	0	0	0	0	0
ARHGEF10L	ENSG00000074964	chr1	17878759	17896700	0	0	0	0	0	1	0	1	0	0	0	0	0	0	0	1	0
GALNT5	ENSG00000136542	chr2	158101546	158124883	0	0	0	0	0	0	1	0	0	0	0	0	1	0	0	0	1
NR4A1	ENSG00000123358	chr12	52416642	52441686	0	1	0	0	1	0	1	0	0	0	0	0	0	0	0	1	1
NUDT12	ENSG00000112874	chr5	103165331	103282539	0	0	0	0	0	0	0	0	1	0	0	0	0	0	0	0	0
EPC1	ENSG00000120616	chr10	32633753	32674272	0	0	0	0	0	0	0	0	0	0	0	0	0	0	0	1	1
OSBPL1A	ENSG00000141447	chr18	21847289	21854750	0	0	0	0	0	0	0	0	0	0	0	0	0	0	0	0	1
CDX2	ENSG00000165556	chr13	28525245	28544297	0	0	0	0	0	0	0	0	0	0	0	0	0	0	1	1	1
CELA3B	ENSG00000219073	chr1	22281776	22336705	0	0	0	0	0	0	0	0	0	0	0	0	0	0	0	0	1
EDN1	ENSG00000078401	chr6	12286348	12366772	0	0	0	0	0	0	0	0	0	1	0	0	0	0	1	1	1
SORL1	ENSG00000137642	chr11	121321234	121353550	0	0	0	0	0	0	1	0	0	0	0	0	0	0	0	1	1
C1QTNF8	ENSG00000184471	chr16	1131039	1150269	0	0	0	0	0	0	0	0	0	0	0	0	0	0	0	1	0
HNF4G	ENSG00000164749	chr8	76314374	76349434	0	0	0	0	0	0	0	0	0	0	0	0	0	0	0	1	0
C11orf35	ENSG00000185522	chr11	554093	566438	0	0	0	0	0	0	0	0	0	0	0	0	0	0	0	1	0
SLC25A45	ENSG00000162241	chr11	65133310	65169300	0	1	1	1	1	1	1	0	0	0	1	0	1	0	1	1	1
ALDH2	ENSG00000111275	chr12	112204134	112219582	0	0	0	0	0	0	0	0	0	0	0	0	0	0	0	0	1
HNF4A	ENSG00000101076	chr20	42978750	43000854	0	0	0	0	0	0	0	0	0	0	0	0	0	0	0	0	1
HOXA13	ENSG00000106031	chr7	27236911	27252390	0	0	0	0	0	0	0	0	0	0	0	0	0	0	0	0	1
KLF13	ENSG00000169926	chr15	31617057	31622192	1	1	1	1	0	1	1	0	0	0	0	0	1	0	1	1	0
MTHFR	ENSG00000177000	chr1	11849950	11867715	0	0	0	0	0	0	0	0	0	0	0	0	1	0	0	0	0
IDI1	ENSG00000067064	chr10	1081489	1107778	0	0	0	1	0	0	0	0	0	0	0	0	0	0	0	0	0
PPP1R1B	ENSG00000131771	chr17	37773537	37791288	0	0	0	0	0	0	0	0	0	0	0	0	0	0	1	0	1
LYZ	ENSG00000090382	chr12	69722075	69755509	0	0	0	0	0	0	0	0	0	0	0	0	0	0	0	0	1
BMP4	ENSG00000125378	chr14	54410095	54431215	0	0	0	0	0	0	0	0	0	0	0	0	0	0	1	1	1
EPS8L3	ENSG00000198758	chr1	110304022	110337655	0	0	0	0	0	0	0	0	1	0	0	0	0	1	1	0	0
GALNT4	ENSG00000257594	chr12	89886474	89920836	0	0	0	0	0	0	0	0	0	0	0	0	0	0	1	0	1
GTF2IRD2	ENSG00000196275	chr7	74263048	74268764	0	0	0	0	0	0	0	0	0	0	1	0	1	0	0	1	0
GTF2IRD2B	ENSG00000174428	chr7	74507404	74513306	0	0	0	0	0	0	0	0	0	0	1	0	1	0	0	1	0
PRR15	ENSG00000176532	chr7	29601675	29609894	0	0	0	0	0	0	0	0	0	0	0	0	0	0	1	1	1
AGR2	ENSG00000106541	chr7	16840964	16862766	0	0	0	0	0	0	0	0	0	0	0	0	0	0	1	0	1
EVX1	ENSG00000106038	chr7	27449441	27466449	0	0	0	0	0	0	0	0	0	0	0	0	0	0	0	0	1
RIOK3	ENSG00000101782	chr18	21031500	21049787	0	0	0	0	0	0	0	0	0	0	0	0	0	0	1	1	1
PIK3C2B	ENSG00000133056	chr1	204448095	204478870	0	0	0	0	0	0	0	0	0	0	0	0	0	0	1	0	0
CLMN	ENSG00000165959	chr14	95697764	95761980	0	0	0	0	0	0	0	0	0	1	0	0	0	0	1	1	1
THRB	ENSG00000151090	chr3	24534366	24567624	0	0	0	0	0	0	0	0	0	0	0	0	0	0	1	0	1
RNF170	ENSG00000120925	chr8	42746056	42753662	0	0	0	0	0	0	0	0	0	0	0	1	0	0	1	1	0
MUC1	ENSG00000185499	chr1	155160582	155166260	0	0	0	0	0	0	0	0	0	0	1	1	0	1	1	1	1
ANKRD46	ENSG00000186106	chr8	101475275	101524775	0	0	0	0	0	0	0	0	0	0	0	1	0	0	1	0	0
LDHAL6B	ENSG00000171989	chr15	59539677	59598500	0	0	0	0	0	1	0	0	0	0	0	1	1	1	1	1	1
TRIM2	ENSG00000109654	chr4	154124586	154155848	0	0	0	0	0	0	0	0	0	0	0	0	0	0	1	0	1
VIPR1	ENSG00000114812	chr3	42513674	42550616	0	0	0	0	0	0	0	0	0	0	1	0	0	0	1	0	1
ABCC3	ENSG00000108846	chr17	48703562	48781693	0	0	0	0	0	0	0	0	0	1	0	0	0	0	1	1	0
C6orf222	ENSG00000189325	chr6	36308399	36338172	0	0	0	0	0	0	0	0	0	0	0	0	0	0	0	0	0
GNAS	ENSG00000087460	chr20	57462999	57468761	0	0	0	0	0	0	0	0	0	0	1	0	1	0	1	0	1
PNKP	ENSG00000039650	chr19	50368741	50373997	0	0	0	0	0	0	0	0	1	0	0	0	1	0	1	0	0
SREBF2	ENSG00000198911	chr22	42218516	42256605	0	0	0	0	0	0	0	0	0	0	0	0	0	0	0	1	0
PPP1R10	ENSG00000204569	chr6	30581935	30587108	0	0	0	0	0	0	0	0	0	0	0	0	0	0	1	0	0
BRD2	ENSG00000204256	chr6	32934501	32942807	1	1	1	1	1	1	1	0	1	1	1	1	1	1	1	1	1
FLOT1	ENSG00000137312	chr6	30698353	30721377	0	0	0	0	0	0	0	0	0	0	0	0	1	0	1	0	0
TSG101	ENSG00000074319	chr11	18543848	18554850	0	0	0	0	0	0	0	0	0	0	0	0	0	0	0	1	1
VGLL4	ENSG00000144560	chr3	11570762	11685798	1	1	1	1	1	1	1	0	0	1	0	0	0	0	1	1	0
C7orf63	ENSG00000105792	chr7	89857530	89881348	0	0	0	0	0	0	0	0	0	0	0	0	0	0	1	0	0
ATP5L2	ENSG00000249222	chr22	43013130	43058968	0	0	0	0	0	0	0	0	0	0	0	0	0	0	0	1	0
DAB2IP	ENSG00000136848	chr9	124487694	124514986	0	0	0	0	0	0	0	1	0	0	0	0	1	0	1	0	0
MTMR2	ENSG00000087053	chr11	95766720	95847781	0	1	0	0	0	0	0	0	0	0	0	0	1	0	1	0	1
RCBTB1	ENSG00000136144	chr13	50158135	50163522	0	0	0	0	0	0	0	0	0	0	0	0	0	0	0	0	1
MZF1	ENSG00000099326	chr19	59083623	59087988	0	0	0	0	0	0	0	0	0	0	1	0	1	0	0	0	0
GDF15	ENSG00000130513	chr19	18474988	18491734	0	0	0	0	0	0	0	0	1	1	1	0	1	0	1	0	1
PANK1	ENSG00000152782	chr10	91402560	91406694	0	0	0	0	0	0	0	0	0	0	0	0	0	0	0	0	1
TSSK6	ENSG00000178093	chr19	19545036	19601437	1	1	0	0	1	0	1	0	0	0	0	0	0	0	0	0	0
GPX2	ENSG00000176153	chr14	65404282	65411831	0	0	0	0	0	0	0	0	0	0	0	0	0	0	1	0	1
C6orf223	ENSG00000181577	chr6	43958232	44044373	1	1	1	1	1	1	1	0	1	0	1	1	0	0	1	0	0
TESC	ENSG00000088992	chr12	117526031	117544851	0	0	0	0	0	0	0	0	0	0	0	0	0	0	1	0	0
ERN2	ENSG00000134398	chr16	23703278	23725414	0	0	0	0	0	0	0	0	0	0	0	0	0	0	1	0	0
RAP1GAP	ENSG00000076864	chr1	21939893	21967333	0	0	0	0	0	0	0	0	0	0	0	0	0	0	0	0	1
AKR1E2	ENSG00000165568	chr10	4803449	4822882	0	1	1	1	0	1	0	0	0	0	0	0	0	1	0	0	0
VILL	ENSG00000136059	chr3	38022084	38045983	0	0	0	0	0	0	0	0	0	0	0	0	1	0	1	0	1
OSBPL7	ENSG00000006025	chr17	45886427	45900593	0	0	0	0	0	0	0	0	0	0	0	0	0	0	1	0	0
HIST1H3B	ENSG00000124693	chr6	26024391	26036164	0	0	0	0	0	0	0	0	1	0	0	0	0	0	0	0	1
HIST1H4H	ENSG00000158406	chr6	26293375	26354652	0	1	0	0	0	0	1	0	0	1	0	0	0	0	0	0	0
ITPK1-AS1	ENSG00000258730	chr14	93467774	93524850	0	0	0	0	0	0	0	0	0	0	0	1	1	1	1	1	1
GRTP1	ENSG00000139835	chr13	114047642	114068943	1	0	1	0	0	0	0	0	0	0	0	0	0	0	0	0	0
PKP3	ENSG00000184363	chr11	391671	407163	0	0	0	0	0	0	0	0	0	0	0	0	0	0	0	1	1
WDR90	ENSG00000161996	chr16	690970	711730	0	0	0	0	0	0	0	0	0	0	1	0	0	0	0	1	1
MST1R	ENSG00000164078	chr3	49934664	49945485	0	0	0	0	0	0	0	0	0	0	0	0	1	0	1	1	0
TMEM105	ENSG00000185332	chr17	79312646	79320515	0	0	0	0	1	1	1	1	0	1	0	1	0	1	1	1	1
TMEM63A	ENSG00000196187	chr1	226052277	226086723	0	0	0	0	0	0	0	0	0	0	0	0	0	0	1	0	1
RAB20	ENSG00000139832	chr13	111094597	111156534	0	0	0	1	0	0	0	0	0	0	0	0	0	0	1	0	1
ZFP62	ENSG00000196670	chr5	180285478	180294809	0	0	0	0	0	0	0	0	0	0	0	0	0	0	0	0	1
FZD5	ENSG00000163251	chr2	208627983	208695221	0	0	0	0	0	0	0	0	0	0	0	0	0	0	1	1	1
FAM83H	ENSG00000180921	chr8	144800954	144823212	0	0	0	0	0	0	0	0	0	0	0	0	0	0	1	1	0
CLDN7	ENSG00000181885	chr17	7163398	7168574	0	0	0	0	0	0	0	0	0	0	0	0	1	1	1	1	1
ZNF517	ENSG00000197363	chr8	146014586	146032032	0	0	0	0	0	0	0	0	0	0	0	0	0	0	0	0	1
CMTM4	ENSG00000183723	chr16	66684588	66712941	1	1	0	0	0	0	0	0	0	0	0	0	0	0	0	0	0
RBBP8	ENSG00000101773	chr18	20246380	20293119	1	1	0	0	0	0	1	0	0	0	0	0	0	0	0	1	1
CABLES1	ENSG00000134508	chr18	20677914	20724271	0	0	0	0	1	0	0	0	0	1	1	0	0	0	1	1	1
TSEN2	ENSG00000154743	chr3	12482556	12523361	0	0	0	0	0	0	0	0	0	0	0	0	0	0	1	0	1
PLEK2	ENSG00000100558	chr14	67876478	67887196	0	0	0	0	0	0	0	0	0	0	0	0	1	0	0	0	1
ZFP64	ENSG00000020256	chr20	51098818	51114900	0	0	1	0	0	0	0	0	0	0	0	0	0	0	0	0	1
C9orf50	ENSG00000179058	chr9	132244031	132260358	1	1	1	1	1	1	1	1	1	1	1	1	1	1	1	1	1
MICALCL	ENSG00000133808	chr11	12131973	12311936	1	1	1	1	1	1	1	0	0	0	0	0	0	0	1	0	0
DEGS2	ENSG00000168350	chr14	100596789	100623978	0	0	0	0	0	0	0	0	0	0	0	0	0	0	0	0	1
XKR9	ENSG00000221947	chr8	71577474	71594273	0	0	0	0	0	0	0	0	0	0	0	0	0	0	0	0	1
ESAM	ENSG00000149564	chr11	124615729	124640111	0	0	0	0	0	0	0	0	0	0	0	0	0	0	1	0	0
NPC1	ENSG00000141458	chr18	21162352	21169463	0	0	0	0	0	1	0	0	0	0	0	0	0	0	0	0	1
FUT4	ENSG00000196371	chr11	94267390	94282785	0	0	0	0	0	0	0	0	0	0	0	0	0	0	0	0	1
ATP9A	ENSG00000054793	chr20	50351787	50385187	0	0	0	0	0	0	0	0	0	0	1	1	1	0	1	1	1
GALC	ENSG00000054983	chr14	88453390	88463342	0	0	0	0	0	0	0	0	0	0	0	0	0	0	0	1	1
BMP7	ENSG00000101144	chr20	55837115	55842138	0	0	0	0	0	0	0	0	0	0	1	0	0	0	0	0	1
CES2	ENSG00000172831	chr16	66960594	66988405	0	0	0	0	0	0	0	0	0	0	0	0	0	0	0	0	1
GRID1	ENSG00000182771	chr10	88148923	88177430	0	0	0	0	0	0	0	0	0	0	0	0	0	0	0	0	1
GLIS2	ENSG00000126603	chr16	4343898	4378752	0	0	1	1	0	0	0	1	0	0	1	0	1	1	1	1	0
ZNF213	ENSG00000085644	chr16	3173464	3224619	0	0	0	0	0	0	0	0	0	0	0	0	0	0	0	1	0
NADSYN1	ENSG00000172890	chr11	71158450	71167388	0	0	0	0	0	0	0	0	0	0	0	0	0	0	0	0	1
SMCR5	ENSG00000226746	chr17	17629435	17657173	0	0	0	0	0	0	1	0	0	0	0	0	1	0	0	0	0
C3orf65	ENSG00000163915	chr3	185366532	185492022	1	1	1	1	0	1	1	0	0	0	0	0	1	0	0	0	0
BARHL1	ENSG00000125492	chr9	135412012	135425772	0	0	0	0	0	0	0	0	0	0	0	0	0	0	0	1	0
EXD3	ENSG00000187609	chr9	140304858	140314246	0	0	0	0	0	0	0	0	0	0	0	0	1	0	0	1	0
ZNF703	ENSG00000183779	chr8	37552327	37557521	0	0	0	0	0	0	1	0	0	0	0	0	0	0	0	1	1
PVRL2	ENSG00000130202	chr19	45347546	45352816	0	0	0	0	0	0	1	0	1	0	1	1	1	0	0	1	0
BLCAP	ENSG00000166619	chr20	36150418	36157678	0	0	0	0	0	0	0	0	0	0	0	0	1	0	1	1	1
SERPINB5	ENSG00000206075	chr18	61137767	61149297	0	0	0	0	0	0	0	0	0	0	0	0	1	0	0	0	0
GLTSCR1	ENSG00000063169	chr19	48101858	48171451	1	0	0	1	0	0	1	0	0	0	0	0	1	0	0	0	1
PTPRU	ENSG00000060656	chr1	29553486	29599100	0	0	0	0	0	0	0	0	0	0	0	0	1	0	1	0	0
UGT1A6	ENSG00000167165	chr2	234596249	234617928	0	0	0	0	0	0	0	0	0	0	0	0	1	0	0	0	1
ZNF219	ENSG00000165804	chr14	21552859	21578724	0	0	0	0	0	0	0	0	0	0	0	0	1	0	0	0	0
FXYD3	ENSG00000089356	chr19	35600741	35618982	0	0	0	0	0	0	0	0	0	0	0	0	1	0	1	0	1
PPP1R12B	ENSG00000077157	chr1	202545054	202569527	0	0	0	0	0	0	0	0	0	0	0	0	1	0	0	0	0
SDCBP2	ENSG00000125775	chr20	1303555	1324247	1	1	1	1	1	1	1	0	0	0	1	1	1	0	1	1	1
SFN	ENSG00000175793	chr1	27173711	27211304	0	0	0	0	0	0	0	0	0	0	0	0	1	0	1	1	1
AGRN	ENSG00000188157	chr1	955452	961945	0	0	0	0	0	0	0	0	0	0	0	0	1	0	0	0	0
CPNE1	ENSG00000214078	chr20	34248031	34253847	0	0	0	0	0	0	0	0	0	0	0	0	1	0	0	0	0
LIMK2	ENSG00000182541	chr22	31606198	31665200	0	0	0	0	0	0	0	0	0	0	0	0	0	0	0	0	1
DGKH	ENSG00000102780	chr13	42589399	42623234	0	0	0	0	0	0	1	0	0	0	0	0	1	0	0	0	1
IFNGR1	ENSG00000027697	chr6	137537609	137559824	0	0	0	0	0	0	0	0	0	0	0	0	1	0	0	1	1
PPP1R13B	ENSG00000088808	chr14	104321135	104376721	0	0	0	0	0	0	0	0	0	0	0	0	1	0	0	0	0
RHOD	ENSG00000173156	chr11	66820616	66850138	0	0	0	0	0	0	0	0	0	0	0	0	1	1	1	1	1
DBP	ENSG00000105516	chr19	49135774	49142340	0	0	0	0	0	0	0	0	0	0	0	0	1	0	0	0	0
MANBAL	ENSG00000101363	chr20	35922136	35965490	0	1	1	0	0	0	1	0	0	0	0	0	0	0	0	0	0
AGAP3	ENSG00000133612	chr7	150808189	150815315	0	0	0	0	0	0	0	0	0	0	0	0	0	0	0	0	1
FPGS	ENSG00000136877	chr9	130554356	130609741	0	0	0	1	0	0	0	0	0	0	0	0	0	0	0	0	0
ECT2L	ENSG00000203734	chr6	139134268	139146974	0	0	0	0	0	0	0	0	0	0	0	0	1	0	0	0	0
DDB2	ENSG00000134574	chr11	47235159	47238993	0	0	0	0	0	0	0	0	0	0	0	0	0	0	0	0	1
RXRA	ENSG00000186350	chr9	137211114	137233601	1	1	0	0	0	1	1	1	1	0	1	0	1	1	1	1	1
KIAA1522	ENSG00000162522	chr1	33177202	33241326	0	0	0	0	0	1	0	0	0	0	1	0	1	0	1	1	1
RARG	ENSG00000172819	chr12	53610691	53624486	0	0	0	0	0	0	0	0	0	0	0	0	1	0	0	0	1
C12orf71	ENSG00000214700	chr12	27229116	27241728	0	0	0	0	0	0	0	0	0	0	0	0	1	0	0	0	0
SOX13	ENSG00000143842	chr1	204042184	204077103	0	0	0	0	0	0	0	0	0	0	0	0	1	0	0	1	0
SLC9A3R1	ENSG00000109062	chr17	72740932	72758338	0	0	0	0	0	0	0	0	0	0	0	0	1	0	0	0	0
TRIM47	ENSG00000132481	chr17	73865605	73875670	0	0	0	0	0	0	0	0	0	0	1	1	1	0	0	1	0
HN1L	ENSG00000206053	chr16	1727432	1742924	0	0	0	0	0	0	0	0	0	0	0	0	0	1	0	0	0
CTBP2	ENSG00000175029	chr10	126770251	126849182	1	1	1	0	0	0	1	0	0	0	1	0	1	1	1	1	1
FBRS	ENSG00000156860	chr16	30667861	30673029	0	0	0	0	0	0	1	0	0	0	1	1	1	0	0	1	0
SUV420H2	ENSG00000133247	chr19	55846747	55866482	0	0	0	0	0	0	0	0	0	0	0	0	1	0	1	0	0
MTA2	ENSG00000149480	chr11	62366174	62370163	0	0	0	0	0	0	0	0	0	0	0	0	0	0	0	0	1
SREBF1	ENSG00000072310	chr17	17720995	17745464	1	1	0	1	0	0	1	0	1	1	1	1	1	1	1	1	1
FAM53B	ENSG00000189319	chr10	126396793	126436649	0	0	0	0	0	0	0	0	0	0	0	0	1	0	1	0	1
ABLIM1	ENSG00000099204	chr10	116258617	116281487	0	0	0	0	0	0	0	0	0	1	0	0	1	0	0	0	1
RAI1	ENSG00000108557	chr17	17574382	17659316	1	1	1	1	1	1	1	0	1	1	1	1	1	1	1	1	1
MIDN	ENSG00000167470	chr19	1245035	1267453	1	1	1	1	1	1	1	1	1	1	1	1	1	1	1	1	1
ARAP1	ENSG00000186635	chr11	72423339	72500967	0	0	0	0	0	0	1	0	0	0	0	0	0	0	0	0	0
TRAF7	ENSG00000131653	chr16	2197436	2216985	1	1	0	1	0	0	0	0	0	0	1	0	0	0	0	1	0
DIP2B	ENSG00000066084	chr12	50961755	51036716	1	0	0	0	0	1	1	0	0	0	0	0	0	0	0	0	1
PRR12	ENSG00000126464	chr19	50092802	50097618	0	0	0	0	0	0	0	0	0	0	0	0	1	0	0	0	0
SNORD17	ENSG00000212232	chr20	17805914	17832014	0	1	1	1	0	1	0	0	0	0	0	0	0	1	0	0	0
HNRNPUL2	ENSG00000214753	chr11	62480946	62498056	0	0	0	0	0	0	0	0	0	0	0	0	1	0	0	0	0
CRIP1	ENSG00000213145	chr14	105946447	105959547	1	0	0	0	0	1	0	0	0	0	1	1	1	1	1	1	1
FOXK1	ENSG00000164916	chr7	4701429	4787524	1	1	1	1	1	1	1	0	0	0	0	0	1	0	0	0	0
ANXA11	ENSG00000122359	chr10	81903620	81982354	1	1	0	1	1	1	0	0	0	0	1	1	1	1	1	1	1
PLCD3	ENSG00000161714	chr17	43203657	43211097	0	0	0	0	0	0	0	0	0	0	0	0	1	1	1	1	0
GSTO2	ENSG00000065621	chr10	106051811	106060551	0	0	0	0	0	1	0	0	0	0	0	0	0	0	0	0	0
GTPBP1	ENSG00000100226	chr22	39089495	39115349	0	0	0	0	0	0	0	0	0	0	0	0	0	0	1	0	1
PITPNM1	ENSG00000110697	chr11	67270535	67276978	0	0	0	0	0	0	0	0	0	0	1	0	1	1	1	1	1
INPP1	ENSG00000151689	chr2	191179690	191225244	0	0	0	0	0	0	0	0	0	0	0	0	1	0	0	1	0
FOXO1	ENSG00000150907	chr13	41213418	41247323	0	0	0	0	0	0	0	0	0	0	0	1	1	0	0	1	0
SGK223	ENSG00000182319	chr8	8124612	8204984	0	0	0	0	0	0	0	0	0	1	0	0	0	0	0	1	0
CD9	ENSG00000010278	chr12	6275798	6345239	0	0	0	1	0	1	0	0	0	0	0	1	1	1	1	1	1
EFNA1	ENSG00000169242	chr1	155096997	155110219	0	0	0	0	0	0	0	0	0	0	0	1	1	1	0	1	1
PTK2B	ENSG00000120899	chr8	27172955	27238466	0	0	0	0	0	0	0	0	0	0	0	0	0	0	0	1	0
ZHX2	ENSG00000178764	chr8	123791990	123830425	0	0	0	0	0	1	0	0	0	0	0	0	0	0	0	1	0
CDC14B	ENSG00000081377	chr9	99379954	99393385	0	0	0	0	0	0	0	0	0	0	0	0	1	0	1	0	0
DTX2	ENSG00000091073	chr7	76051070	76098442	0	0	0	0	0	0	0	0	0	0	0	1	1	1	1	1	0
CHMP4B	ENSG00000101421	chr20	32365504	32386304	0	0	0	0	0	0	0	0	0	0	0	1	0	1	1	0	1
CTNND1	ENSG00000198561	chr11	57528556	57569456	0	0	0	0	0	0	0	0	0	0	0	1	1	1	1	1	1
ARHGEF16	ENSG00000130762	chr1	3267110	3290517	0	0	0	0	0	0	1	1	0	0	0	0	1	0	0	0	0
LAMA5	ENSG00000130702	chr20	60927951	60956846	0	0	0	0	0	0	0	1	0	1	1	1	1	1	1	1	1
PTK6	ENSG00000101213	chr20	62164801	62176507	0	0	0	0	0	0	0	0	0	0	0	1	1	1	1	0	1
SSH3	ENSG00000172830	chr11	67068929	67073581	0	0	0	0	0	0	0	0	0	0	0	0	1	0	0	1	1
NOD1	ENSG00000106100	chr7	30498330	30515706	1	1	0	0	1	0	1	0	0	0	0	0	0	0	0	0	0
GJB3	ENSG00000188910	chr1	35244464	35253420	0	0	0	0	0	0	0	0	0	0	0	0	1	0	0	1	0
RPS6KA1	ENSG00000117676	chr1	26855644	26865328	0	0	0	0	0	0	0	0	0	0	0	0	1	0	0	0	0
CAPN1	ENSG00000014216	chr11	64947952	64952381	0	0	0	0	0	0	0	0	0	0	0	0	1	0	1	0	1
LRCH4	ENSG00000077454	chr7	100179372	100184792	0	0	0	0	0	0	0	0	0	0	0	0	1	0	0	0	0
TAPBP	ENSG00000231925	chr6	33279581	33283716	0	0	0	0	0	0	0	0	0	0	0	0	1	0	0	0	0
TSPAN14	ENSG00000108219	chr10	82215887	82271269	0	0	0	0	0	0	0	0	0	0	0	0	0	0	1	0	0
C19orf33	ENSG00000167644	chr19	38788611	38798012	0	0	0	0	0	0	0	0	0	0	1	0	1	1	1	1	1
FRAT2	ENSG00000181274	chr10	99087209	99110720	0	0	0	0	0	0	0	0	0	0	0	0	0	0	0	0	1
SAMD10	ENSG00000130590	chr20	62609307	62613571	0	0	0	0	0	0	0	0	0	0	0	0	1	0	0	0	1
TPD52	ENSG00000076554	chr8	80979444	81021665	0	0	0	0	0	0	0	0	0	0	0	0	0	0	0	0	1
TRIM7	ENSG00000146054	chr5	180610735	180645249	0	0	0	0	0	0	0	0	0	0	0	0	0	0	1	0	0
FRAT1	ENSG00000165879	chr10	99075015	99097728	0	0	0	0	0	0	0	0	0	0	0	0	0	0	0	0	1
HCFC1	ENSG00000172534	chrX	153235029	153239468	0	0	0	0	0	0	0	0	1	0	1	0	1	0	0	0	0
DUT	ENSG00000128951	chr15	48646903	48766274	0	0	0	0	1	1	1	0	0	0	0	0	0	0	0	0	0
HIST1H1B	ENSG00000184357	chr6	27829259	27844537	0	0	0	0	0	0	0	0	1	0	0	0	0	0	0	0	0
FOXA2	ENSG00000125798	chr20	22742034	22750728	0	0	0	0	0	0	0	0	0	0	0	0	1	0	0	0	0
HIST1H3C	ENSG00000196532	chr6	26039406	26059804	0	0	0	0	0	0	0	0	1	0	0	0	0	0	0	0	0
MESDC1	ENSG00000140406	chr15	81290626	81295253	0	0	0	0	0	0	0	0	0	0	0	0	0	0	1	0	1
STARD10	ENSG00000214530	chr11	72487436	72500955	0	0	0	0	0	0	0	0	0	0	0	0	0	0	0	0	1
C22orf31	ENSG00000100249	chr22	29400082	29441032	0	0	0	0	0	0	0	0	0	0	0	0	0	0	1	0	0
PKP2	ENSG00000057294	chr12	33027543	33075227	0	0	0	0	0	0	0	0	0	0	0	0	0	1	0	0	1
LLGL2	ENSG00000073350	chr17	73526714	73547422	0	0	0	0	0	0	0	0	0	0	0	1	0	1	0	0	1
CDC42BPG	ENSG00000171219	chr11	64614225	64627755	0	0	0	0	0	0	0	0	0	0	1	1	1	1	1	1	1
OVOL1	ENSG00000172818	chr11	65541875	65560881	0	0	0	0	0	0	0	0	0	0	0	0	1	0	0	0	0
PRSS8	ENSG00000052344	chr16	31138552	31154539	0	0	0	0	0	0	0	0	0	0	0	1	0	0	1	0	0
FOXQ1	ENSG00000164379	chr6	1310513	1336689	0	0	0	0	0	0	0	0	0	0	0	1	1	1	1	0	1
GPR56	ENSG00000205336	chr16	57640073	57677637	0	0	0	0	0	0	0	0	0	0	0	0	0	0	0	0	1
ZNF710	ENSG00000140548	chr15	90541034	90549472	0	0	0	0	0	0	0	0	0	0	0	1	1	0	1	0	0
KDM6A	ENSG00000147050	chrX	44730138	44734949	0	0	0	0	0	0	0	0	0	0	0	0	0	0	0	0	1
SRC	ENSG00000197122	chr20	35921606	35988544	0	0	0	0	0	0	0	0	0	0	0	0	1	0	0	0	0
PLLP	ENSG00000102934	chr16	57293827	57338183	0	0	0	0	0	0	0	0	0	0	0	0	1	0	1	0	1
PTPRB	ENSG00000127329	chr12	71037897	71058240	0	0	0	0	0	1	0	0	0	0	0	0	0	0	0	0	0
PREP	ENSG00000085377	chr6	106039150	106069868	1	1	1	1	0	1	1	0	0	0	0	0	0	0	0	0	1
ACVR1B	ENSG00000135503	chr12	52345370	52366958	0	0	0	0	0	0	0	0	0	0	0	0	0	0	0	0	1
SCML4	ENSG00000146285	chr6	107978271	108026207	0	0	0	0	0	0	0	0	0	0	0	0	0	0	0	0	0
AKR1B10	ENSG00000198074	chr7	134197378	134219306	0	0	0	0	0	0	0	0	0	0	0	0	0	0	0	0	1
EPHB3	ENSG00000182580	chr3	184274404	184287714	0	0	0	0	0	0	0	0	0	0	0	0	0	0	0	0	1
IL4R	ENSG00000077238	chr16	27327305	27359506	1	1	1	1	1	0	1	0	0	0	1	0	0	0	1	0	1
BMP2	ENSG00000125845	chr20	6671003	6696289	0	0	0	0	0	0	0	0	0	0	0	0	0	0	0	0	1
GATA6	ENSG00000141448	chr18	19745943	19757016	1	0	0	0	1	0	1	1	0	0	1	1	1	0	1	1	1
SLC22A23	ENSG00000137266	chr6	3355698	3419251	0	0	0	0	0	0	0	0	0	0	0	0	0	0	0	0	1
TNFAIP8	ENSG00000145779	chr5	118590971	118640714	0	0	0	0	0	0	0	0	0	0	0	0	0	0	0	0	1
ELF1	ENSG00000120690	chr13	41555200	41591093	0	0	0	0	0	0	0	0	0	0	0	0	1	0	0	0	1
IRF2	ENSG00000168310	chr4	185360870	185397177	0	0	0	0	0	0	1	0	0	0	0	0	0	0	0	0	1
EBLN2	ENSG00000255423	chr3	73159713	73160360	0	0	0	0	0	1	1	0	1	1	1	0	1	0	0	0	0
ZDHHC20	ENSG00000180776	chr13	22030826	22051574	0	0	0	0	0	0	0	0	0	0	0	0	0	0	0	0	1
THAP2	ENSG00000173451	chr12	72055145	72058989	0	0	0	0	0	0	0	0	0	0	1	0	0	0	0	0	0
FBXO25	ENSG00000147364	chr8	325359	343287	1	0	0	0	0	0	0	0	0	0	0	0	0	0	0	0	0
SLC44A1	ENSG00000070214	chr9	108043162	108070313	1	1	0	0	0	0	1	0	0	0	0	0	0	0	0	0	0
ANG	ENSG00000214274	chr14	21130715	21189370	0	0	0	0	0	0	0	0	0	0	0	0	0	0	1	0	0
CDC42EP2	ENSG00000149798	chr11	65042948	65097563	1	0	1	1	1	1	1	0	0	0	0	0	0	0	1	0	0
BBC3	ENSG00000105327	chr19	47728443	47737238	1	0	0	1	0	0	1	0	0	0	0	0	0	0	1	1	1
TCP11L2	ENSG00000166046	chr12	106668112	106698192	0	0	0	0	0	0	0	0	0	0	0	0	0	0	0	0	1
PBLD	ENSG00000108187	chr10	70087581	70097808	0	0	0	1	0	0	0	0	0	0	0	0	0	0	0	0	0
PLAT	ENSG00000104368	chr8	42051708	42081801	1	1	1	1	0	0	1	0	0	0	0	0	0	0	1	0	0
HOXA5	ENSG00000106004	chr7	27175604	27183350	1	1	0	0	0	0	1	0	0	0	0	0	0	0	0	0	0
ADAMTS14	ENSG00000138316	chr10	72407581	72425983	0	0	0	0	1	0	1	0	0	0	0	0	0	0	0	0	0
C9orf106	ENSG00000179082	chr9	132164547	132185512	0	0	0	0	0	1	1	0	1	1	1	0	1	1	0	1	0
NFKBIZ	ENSG00000144802	chr3	101567056	101573565	0	0	0	0	0	0	1	0	0	0	1	0	1	0	1	0	0
BCL6	ENSG00000113916	chr3	187454818	187465118	1	1	1	1	0	0	1	0	0	0	0	0	0	0	1	0	1
ABHD4	ENSG00000100439	chr14	23000859	23138806	0	0	0	0	0	0	0	0	0	0	0	0	0	0	0	0	0
CRISPLD2	ENSG00000103196	chr16	84827729	84885442	1	1	1	1	1	0	1	0	0	0	0	0	0	0	1	0	0
XBP1	ENSG00000100219	chr22	29191023	29197700	1	0	1	1	0	0	1	0	0	0	1	0	0	0	1	0	0
DAP	ENSG00000112977	chr5	10688957	10751293	0	1	1	1	0	1	0	0	0	0	0	0	0	1	1	0	0
RPL22L1	ENSG00000163584	chr3	170406735	170487063	0	0	0	1	0	0	0	0	1	0	0	0	0	0	0	0	0
ST3GAL1	ENSG00000008513	chr8	134579680	134586104	1	1	1	1	1	1	1	0	0	0	1	0	1	1	1	1	0
NINJ2	ENSG00000171840	chr12	678984	686058	0	0	0	0	0	0	0	0	1	0	0	0	0	0	0	0	0
ATXN7L3	ENSG00000087152	chr17	42269546	42300206	0	0	1	1	0	0	0	0	0	0	0	1	0	0	1	0	0
BTG1	ENSG00000133639	chr12	92452764	92491329	0	0	0	0	0	0	0	0	0	1	0	0	0	0	0	0	0
C14orf182	ENSG00000214900	chr14	50441710	50470547	1	1	1	1	1	1	1	1	1	1	0	1	1	1	1	1	1
PADI1	ENSG00000142623	chr1	17494491	17517636	0	0	0	0	0	0	1	1	0	0	0	0	1	0	1	0	0
MUC4	ENSG00000145113	chr3	195529127	195557052	0	0	0	0	0	0	0	0	0	0	0	1	1	0	1	0	1
SDR42E1	ENSG00000184860	chr16	82028691	82084477	0	0	0	0	0	0	0	0	0	0	0	0	0	0	1	0	0
TSPAN2	ENSG00000134198	chr1	115710657	115722065	0	0	0	0	1	1	0	0	0	0	0	0	0	0	0	0	0
CHST6	ENSG00000183196	chr16	75515931	75551372	0	0	0	0	0	0	0	0	0	0	0	0	0	0	1	0	0
LIPC	ENSG00000166035	chr15	58731435	58766758	0	0	0	0	0	0	0	0	1	0	0	1	1	0	1	0	1
STEAP4	ENSG00000127954	chr7	87907781	87923276	0	0	0	0	0	0	0	0	0	0	0	0	0	0	1	0	0
TFF2	ENSG00000160181	chr21	43755827	43797465	0	0	0	0	0	0	0	0	0	0	1	0	0	0	1	0	0
KRT23	ENSG00000108244	chr17	39057409	39079717	0	0	0	0	0	0	0	0	0	0	0	1	1	0	1	0	0
ATP10B	ENSG00000118322	chr5	160110134	160127743	0	0	0	0	0	0	0	0	0	0	0	0	0	0	1	0	0
FXYD4	ENSG00000150201	chr10	43817178	43873778	0	0	0	0	0	0	0	0	0	0	0	0	0	0	1	0	0
CCDC42	ENSG00000161973	chr17	8573365	8615973	0	0	0	0	0	0	0	0	0	0	0	0	0	0	0	0	0
PSCA	ENSG00000167653	chr8	143742517	143765166	0	0	0	1	0	0	1	0	0	0	0	1	0	1	1	0	1
ANKFN1	ENSG00000153930	chr17	54173286	54191643	0	0	0	0	0	0	0	0	0	0	0	0	0	0	1	0	0
ESPNP	ENSG00000268869	chr1	17065984	17068299	0	0	0	0	0	1	0	0	0	0	0	0	1	0	0	0	0
GPR171	ENSG00000174946	chr3	150924877	150949775	0	0	0	0	1	0	1	0	0	0	0	0	0	0	0	0	0
HEXIM2	ENSG00000168517	chr17	43220949	43249766	1	1	1	1	0	0	1	0	1	0	0	1	1	1	1	0	1
WBSCR28	ENSG00000175877	chr7	73283548	73315292	0	0	0	0	0	1	0	0	0	0	0	0	0	0	0	0	0
PRKCG	ENSG00000126583	chr19	54366748	54393378	0	0	0	0	0	0	0	0	0	0	0	0	0	0	1	0	0
ERBB2	ENSG00000141736	chr17	37855226	37873846	0	0	0	0	0	0	0	0	0	0	0	0	0	0	1	0	0
SHF	ENSG00000138606	chr15	45454365	45493814	0	0	0	0	0	0	0	0	0	0	0	0	0	0	1	0	0
AGR3	ENSG00000173467	chr7	17016894	17061760	0	0	0	0	0	0	0	0	0	0	0	0	0	0	1	0	0
SPINK4	ENSG00000122711	chr9	33228452	33235924	0	0	0	0	0	0	0	0	0	0	0	0	0	0	1	0	0
MRPL45P2	ENSG00000228782	chr17	45576041	45591916	0	0	0	0	0	0	0	0	0	0	0	0	0	1	1	0	0
TRIM31	ENSG00000204616	chr6	30053953	30100147	0	0	0	0	0	0	0	0	0	0	0	0	0	0	1	1	1
RARRES1	ENSG00000118849	chr3	158400973	158445586	0	1	1	0	0	0	0	0	0	0	0	0	0	0	0	0	0
BTBD16	ENSG00000138152	chr10	124024143	124072586	0	0	0	0	0	0	0	0	0	0	1	0	1	0	1	1	1
AGFG2	ENSG00000106351	chr7	100135506	100147149	0	0	0	0	0	0	0	0	0	0	0	0	0	0	1	0	0
TGIF1	ENSG00000177426	chr18	3446425	3459267	1	1	1	1	1	1	1	0	1	1	1	1	1	1	1	1	1
MCF2L	ENSG00000126217	chr13	113637442	113678635	0	0	0	0	0	0	0	0	0	0	0	0	0	0	1	0	0
ZBTB25	ENSG00000089775	chr14	64966370	64974965	0	0	0	0	0	1	1	0	0	0	0	0	0	0	0	0	1
RANBP3L	ENSG00000164188	chr5	36439683	36458267	0	0	0	0	0	0	0	0	0	0	0	0	0	0	0	0	1
BET1	ENSG00000105829	chr7	93804460	93825730	0	0	0	0	0	0	1	0	0	0	0	0	0	0	0	0	0
SRI	ENSG00000075142	chr7	87846849	87874079	0	0	0	0	0	0	0	0	0	0	0	0	0	0	0	1	0
PTPRR	ENSG00000153233	chr12	71136682	71151298	0	0	0	0	0	0	0	0	0	0	0	0	0	0	1	0	0
TOB1	ENSG00000141232	chr17	48943871	49034724	1	0	1	1	0	0	0	0	1	0	1	1	1	0	1	1	1
C12orf74	ENSG00000214215	chr12	92985261	93002776	0	1	1	0	0	0	1	0	0	0	0	0	0	0	0	0	0
GNA13	ENSG00000120063	chr17	63009363	63075194	0	0	0	1	0	0	0	0	0	0	0	0	1	0	0	0	0
HOXB3	ENSG00000120093	chr17	46627107	46654021	0	0	1	0	0	0	0	0	0	0	0	0	0	0	1	1	0
MUC5B	ENSG00000117983	chr11	1240242	1258582	0	0	0	0	0	0	0	0	0	0	0	1	0	0	0	0	0
STEAP1	ENSG00000164647	chr7	89782099	89818858	0	0	0	0	0	0	0	0	0	0	0	0	0	0	1	0	0
STEAP2	ENSG00000157214	chr7	89838808	89844689	0	0	0	0	0	0	0	0	0	0	0	0	0	0	1	0	0
INSIG2	ENSG00000125629	chr2	118844798	118883950	0	0	0	0	0	0	0	0	0	0	0	0	0	1	0	0	0
MIR3180-4	ENSG00000257391	chr16	15228584	15248760	0	1	0	1	0	0	0	0	0	0	0	0	0	0	0	0	0
ATP6AP1L	ENSG00000205464	chr5	81681216	81723430	1	1	1	0	1	1	1	0	0	0	0	0	0	0	0	1	0
SEPT2	ENSG00000168385	chr2	242248032	242261916	1	0	1	1	0	0	0	0	1	0	0	0	0	0	0	1	0
MIR10A	ENSG00000257178	chr17	46652301	46661322	0	1	1	1	0	1	1	0	0	1	0	0	0	0	0	0	0
KCTD18	ENSG00000155729	chr2	201201170	201345459	0	0	0	1	0	0	0	0	0	0	0	0	0	0	0	0	0
GRK5	ENSG00000198873	chr10	120967177	121033374	0	0	0	1	0	1	1	0	0	0	1	0	1	0	0	1	0
S100A10	ENSG00000197747	chr1	151906491	151974542	0	1	0	1	0	1	1	0	1	1	1	1	1	1	1	1	1
CHST15	ENSG00000182022	chr10	125847634	125854473	0	0	0	0	0	0	0	0	0	0	0	0	0	0	0	1	0
C1GALT1	ENSG00000106392	chr7	7215350	7228097	0	0	0	0	0	0	0	0	0	0	0	0	0	0	1	1	0
TAX1BP1	ENSG00000106052	chr7	27773768	27825528	0	0	0	0	0	0	0	0	0	0	0	0	1	0	1	1	0
WDR60	ENSG00000126870	chr7	158642082	158661587	0	0	0	0	0	0	0	0	0	0	0	0	0	0	0	1	0
NFIA	ENSG00000162599	chr1	61508688	61550499	0	0	0	0	0	0	0	0	0	0	0	0	1	0	0	0	0
MNT	ENSG00000070444	chr17	2296081	2311190	1	1	1	1	1	1	1	1	1	0	1	1	1	1	1	1	1
ZNF395	ENSG00000186918	chr8	28204369	28273830	0	0	0	0	0	0	1	0	0	0	0	0	0	0	0	1	0
APOBEC4	ENSG00000173627	chr1	183773840	183851396	1	1	0	0	0	0	0	0	0	0	0	0	0	0	0	0	0
CROCCP3	ENSG00000080947	chr1	16839319	16847672	0	0	0	0	0	1	0	0	0	1	0	0	1	0	0	0	0
FAT1	ENSG00000083857	chr4	187563571	187658053	1	0	0	1	1	0	0	0	0	1	0	0	1	0	1	1	1
TMEM14E	ENSG00000221962	chr3	152091170	152161264	1	1	1	1	0	0	0	0	0	0	0	0	0	0	0	0	0
PTGIS	ENSG00000124212	chr20	48174278	48219105	0	0	0	0	1	0	0	1	0	0	1	0	0	0	0	1	0
ADD3	ENSG00000148700	chr10	111721694	111769025	0	1	0	0	0	0	0	0	0	0	0	0	1	0	0	1	0
EPS8	ENSG00000151491	chr12	15904646	15952465	0	0	0	0	0	0	1	0	0	0	0	0	0	0	0	0	0
DPYSL2	ENSG00000092964	chr8	26456522	26519869	1	1	1	1	1	1	1	0	0	0	0	0	0	0	0	1	0
RHOB	ENSG00000143878	chr2	20637897	20650764	1	1	1	1	0	0	1	0	0	0	0	0	0	0	1	1	0
NEAT1	ENSG00000245532	chr11	65184573	65197795	1	0	0	1	1	1	1	1	1	1	1	1	1	0	1	1	1
MAP3K8	ENSG00000107968	chr10	30703195	30726466	1	0	1	0	0	0	1	0	0	0	0	0	1	0	1	1	1
CUX1	ENSG00000257923	chr7	101575283	101599087	1	1	0	1	1	0	1	0	0	0	1	0	0	0	0	1	0
GNAQ	ENSG00000156052	chr9	80636391	80650527	0	0	0	0	0	0	0	0	0	0	0	0	0	0	1	0	0
ZNF460	ENSG00000197714	chr19	57781183	57795282	1	0	1	0	0	0	0	0	0	0	0	0	1	0	0	0	0
CTDSP2	ENSG00000175215	chr12	58220594	58240866	0	1	1	1	0	0	1	0	0	1	0	0	0	0	0	0	0
NFX1	ENSG00000086102	chr9	33287827	33292675	0	0	1	0	0	0	0	0	0	0	0	0	1	0	0	1	0
KIAA0430	ENSG00000166783	chr16	15665917	15713753	0	0	0	0	0	0	0	0	0	0	0	0	0	0	0	1	0
DOCK5	ENSG00000147459	chr8	25027885	25118805	0	0	0	0	1	1	1	0	0	0	0	0	1	0	1	1	0
DYRK2	ENSG00000127334	chr12	68038767	68045345	0	1	0	0	0	0	0	0	0	0	0	0	0	1	1	1	1
ASPH	ENSG00000198363	chr8	62597037	62649178	0	1	1	1	1	1	0	0	0	0	1	1	1	1	1	1	0
ETV3	ENSG00000117036	chr1	157105159	157126170	0	0	0	0	0	0	0	0	0	0	0	0	0	0	1	1	0
SSFA2	ENSG00000138434	chr2	182740150	182786045	0	0	1	1	0	1	1	0	0	0	1	0	1	0	0	1	0
ATP2A2	ENSG00000174437	chr12	110706522	110755133	1	1	1	1	0	0	0	0	0	0	1	0	1	0	0	1	1
MPRIP	ENSG00000133030	chr17	16894830	16991538	1	1	1	1	1	0	1	0	0	0	1	1	1	1	1	1	1
SH2D4A	ENSG00000104611	chr8	19026455	19083381	1	1	1	1	1	1	1	0	0	0	0	0	0	0	0	0	0
KLF4	ENSG00000136826	chr9	110248947	110253512	1	1	1	0	1	1	1	0	0	0	0	0	1	0	1	1	0
TSC22D1	ENSG00000102804	chr13	45013291	45155049	0	0	0	0	0	0	0	0	1	0	0	0	0	0	0	0	0
RAD23B	ENSG00000119318	chr9	110044603	110048665	0	0	0	0	0	0	0	0	0	0	0	0	1	0	0	0	0
BRD4	ENSG00000141867	chr19	15387205	15444302	1	1	1	1	0	0	0	0	0	0	0	0	0	0	0	0	0
EIF4B	ENSG00000063046	chr12	53382535	53403277	0	0	0	0	0	0	0	0	0	0	0	0	1	0	0	0	1
DNAJB12	ENSG00000148719	chr10	74053975	74100349	1	1	1	1	0	0	1	0	0	0	1	0	0	1	1	0	1
RAB11B	ENSG00000185236	chr19	8452254	8463583	0	0	0	0	0	0	0	0	0	0	1	0	0	0	0	0	0
FGFRL1	ENSG00000127418	chr4	1027449	1041133	0	0	0	0	0	0	0	1	0	0	0	0	0	1	0	0	0
TARS	ENSG00000113407	chr5	33299640	33322839	1	0	0	0	1	1	1	0	0	0	0	0	1	0	0	0	0
HOXA2	ENSG00000105996	chr7	27137397	27163622	1	1	0	0	0	0	1	1	0	1	0	0	0	0	0	0	0
SERTAD2	ENSG00000179833	chr2	64866918	64883527	0	0	0	0	0	0	0	0	0	0	0	1	0	1	1	1	1
SH3BP2	ENSG00000087266	chr4	2794258	2810517	0	0	0	0	0	0	0	0	0	0	1	0	0	0	0	1	0
CCDC57	ENSG00000176155	chr17	80174054	80176618	0	0	1	0	0	1	1	1	0	0	0	0	0	0	0	0	0
ADAM17	ENSG00000151694	chr2	9672548	9706602	1	0	1	1	1	1	1	0	0	0	1	0	0	0	0	0	0
SMG7	ENSG00000116698	chr1	183430209	183463373	0	0	0	0	0	0	0	0	0	0	1	0	0	1	0	1	1
LARP1	ENSG00000155506	chr5	154133706	154137369	1	1	1	1	0	1	1	0	1	0	1	1	1	0	0	1	0
NLRC5	ENSG00000140853	chr16	57019148	57052056	0	0	0	0	0	1	0	0	0	0	0	0	0	0	0	0	0
FXYD5	ENSG00000089327	chr19	35636197	35666724	0	0	0	0	0	0	0	0	0	0	0	0	0	1	0	0	0
SIPA1L3	ENSG00000105738	chr19	38443849	38586439	1	1	1	1	1	1	1	0	0	0	0	0	0	1	0	0	1
SLC7A1	ENSG00000139514	chr13	30082912	30123558	1	1	0	0	1	0	0	0	0	0	0	0	0	0	0	0	1
CACNG6	ENSG00000130433	chr19	54482877	54534995	0	0	0	0	0	0	1	0	0	1	1	0	0	1	1	0	0
CALB2	ENSG00000172137	chr16	71370238	71395910	0	0	0	0	0	0	0	0	0	0	0	0	0	1	0	0	0
SLCO1B3	ENSG00000111700	chr12	20969591	21000548	0	0	0	0	0	0	0	0	0	0	0	0	0	1	0	0	0
IFIT2	ENSG00000119922	chr10	91019830	91059022	0	0	0	0	0	0	0	0	1	0	0	0	0	1	0	0	0
C9orf169	ENSG00000197191	chr9	140116623	140122385	0	0	0	0	0	0	0	0	0	0	0	0	1	0	1	0	0
B4GALNT3	ENSG00000139044	chr12	605820	623418	0	0	0	0	0	0	0	0	0	0	0	0	0	1	0	0	0
CALB1	ENSG00000104327	chr8	91085676	91122967	0	0	0	0	0	0	0	0	0	0	0	0	0	1	0	0	0
SLC22A20	ENSG00000197847	chr11	64971541	64987601	0	0	0	0	0	0	0	0	0	0	0	0	0	1	0	0	0
KCNA4	ENSG00000182255	chr11	29303486	29359317	1	1	1	0	1	1	1	0	0	0	0	0	0	0	0	0	0
TH	ENSG00000180176	chr11	2219919	2241332	0	0	0	0	0	0	0	0	0	0	0	0	0	0	0	0	1
MIR641	ENSG00000207631	chr19	40781688	40796154	0	0	0	0	0	0	0	0	0	1	0	0	0	0	0	0	0
PTTG2	ENSG00000250254	chr4	38225088	38247651	1	1	0	0	1	1	1	0	0	0	0	0	1	0	1	1	0
PLA2G2E	ENSG00000188784	chr1	20244633	20276880	0	0	0	0	0	0	0	0	0	0	0	0	0	1	0	0	0
FOXJ1	ENSG00000129654	chr17	74117405	74142563	0	0	0	0	0	0	0	0	0	0	0	0	0	1	0	0	0
EPHX3	ENSG00000105131	chr19	15349658	15364102	0	0	0	0	1	1	1	1	0	0	0	0	0	0	0	0	0
FPR3	ENSG00000187474	chr19	52280749	52312330	1	0	0	0	1	0	1	0	0	0	0	0	0	0	0	0	0
IL1A	ENSG00000115008	chr2	113525297	113572999	0	0	0	0	0	1	1	0	0	0	0	1	1	1	0	0	0
MMRN2	ENSG00000173269	chr10	88712234	88722701	0	0	0	0	0	0	0	0	0	0	0	0	0	1	0	0	0
FBXL14	ENSG00000171823	chr12	1625875	1766471	0	1	1	1	0	0	0	0	0	0	0	0	0	1	0	0	0
TNFSF18	ENSG00000120337	chr1	172854372	172946757	1	1	1	1	1	1	1	0	1	0	0	0	0	0	0	0	0
TEAD4	ENSG00000197905	chr12	3066709	3074702	0	0	0	0	0	0	0	0	0	0	0	0	1	1	0	0	0
SLC7A5	ENSG00000103257	chr16	87872460	87905851	1	1	0	0	0	0	1	0	1	1	1	0	1	1	1	1	1
SLC3A2	ENSG00000168003	chr11	62646531	62651465	0	1	1	1	0	0	0	0	0	0	0	0	0	0	0	0	1
HMGA1	ENSG00000137309	chr6	34190884	34216926	0	1	0	1	0	0	1	0	1	1	1	0	1	1	1	1	1
ETNK1	ENSG00000139163	chr12	22776729	22782229	0	0	0	0	0	0	0	0	0	0	0	0	1	1	0	1	0
EZR	ENSG00000092820	chr6	159192704	159241350	0	0	0	0	0	0	0	0	0	0	0	1	1	0	1	0	1
C6orf99	ENSG00000203711	chr6	159329457	159348135	0	0	0	0	0	0	0	0	0	0	0	0	0	1	0	0	0
SLC45A3	ENSG00000158715	chr1	205628353	205645300	0	0	0	0	0	0	0	0	0	0	0	0	0	1	0	0	0
TULP3	ENSG00000078246	chr12	2994605	3003693	0	0	0	0	0	0	0	0	0	0	0	0	0	1	0	0	0
C11orf68	ENSG00000175573	chr11	65673718	65686677	0	1	1	1	0	1	1	0	1	1	1	0	1	0	0	1	0
LYL1	ENSG00000104903	chr19	13164431	13172229	0	0	0	0	0	0	0	1	0	0	0	0	0	0	0	0	0
CEACAM19	ENSG00000186567	chr19	45169028	45199942	0	0	0	0	0	0	0	0	0	0	0	0	1	0	0	0	0
DDIT4	ENSG00000168209	chr10	74050534	74097101	1	1	1	1	1	0	1	0	1	1	1	1	1	1	1	1	1
EPN2	ENSG00000072134	chr17	19084271	19135988	0	0	0	1	0	0	0	0	0	0	0	0	0	0	0	0	0
ATF4	ENSG00000128272	chr22	39913828	39925773	0	1	0	1	0	0	1	0	0	0	0	0	0	0	0	0	0
TRIB3	ENSG00000101255	chr20	337635	396758	1	0	0	0	0	0	0	0	0	1	1	0	0	0	0	0	1
EIF4EBP1	ENSG00000187840	chr8	37887061	37931140	0	0	0	0	0	0	0	0	0	0	0	0	0	1	0	0	0
ANKRD11	ENSG00000167522	chr16	89538421	89576420	1	1	1	1	1	0	1	0	0	0	0	0	0	1	1	1	0
GTPBP2	ENSG00000172432	chr6	43591975	43597821	1	0	0	0	0	0	0	0	0	0	0	0	0	0	0	0	0
AKNA	ENSG00000106948	chr9	117105457	117161028	0	0	0	0	0	0	1	0	0	0	0	0	0	0	0	0	0
NRP2	ENSG00000118257	chr2	206598104	206632279	1	1	1	1	0	1	1	0	0	0	0	0	1	1	1	1	0
ZC3H10	ENSG00000135482	chr12	56508647	56514612	0	0	0	0	0	0	0	0	0	0	1	0	0	0	0	1	0
PRKCE	ENSG00000171132	chr2	45895920	45916622	0	0	0	0	0	0	0	0	0	0	0	0	0	1	1	0	0
MAP2K3	ENSG00000034152	chr17	21178622	21226575	0	1	1	1	0	1	0	0	0	0	1	0	0	1	1	1	0
PHLDA1	ENSG00000139289	chr12	76327658	76381349	1	1	1	1	0	1	1	0	1	1	1	0	1	1	1	1	0
PITPNC1	ENSG00000154217	chr17	65407292	65439693	0	0	0	0	1	1	1	0	0	0	0	0	0	1	0	1	0
CLCF1	ENSG00000175505	chr11	67137698	67147243	0	1	1	1	0	0	1	1	1	0	0	0	1	0	0	0	1
EXTL3	ENSG00000012232	chr8	28556772	28571890	0	0	0	0	0	0	0	0	0	0	0	0	1	0	0	0	0
SOCS3	ENSG00000184557	chr17	76309903	76371342	1	1	1	1	1	1	1	1	0	1	1	1	1	1	1	1	0
WNK1	ENSG00000060237	chr12	859492	928944	0	0	0	0	0	0	0	0	0	0	0	0	0	1	0	0	0
ARL4C	ENSG00000188042	chr2	235577888	235589815	0	0	0	1	0	0	0	0	1	0	0	0	0	0	0	0	0
SAP30BP	ENSG00000161526	chr17	73671195	73705327	0	0	0	0	0	1	0	0	1	0	1	1	1	0	0	1	0
MAFG	ENSG00000197063	chr17	79877970	79887138	0	0	0	0	0	0	0	0	0	0	0	0	0	0	0	1	0
SMOX	ENSG00000088826	chr20	4043666	4117754	1	1	0	0	0	0	0	0	0	1	0	0	0	0	0	0	0
PLAU	ENSG00000122861	chr10	75645959	75669929	0	0	1	1	0	1	0	0	0	1	0	0	1	1	0	0	0
CSNK1D	ENSG00000141551	chr17	80221564	80267342	1	1	1	0	0	1	1	0	0	0	0	1	0	1	0	0	0
EEF1A1	ENSG00000156508	chr6	74223977	74234649	1	1	1	1	1	1	1	0	1	1	1	1	1	1	1	1	1
FOSL1	ENSG00000175592	chr11	65660613	65686440	1	1	1	1	1	1	0	1	1	1	1	0	1	1	1	1	1
UPP1	ENSG00000183696	chr7	48122799	48133370	0	0	0	0	1	0	1	0	0	1	0	0	1	1	0	1	0
MAL	ENSG00000172005	chr2	95688232	95719614	0	0	0	0	0	0	0	0	0	0	0	0	0	1	0	0	0
AMN1	ENSG00000151743	chr12	31884384	31910944	0	0	0	0	0	0	0	0	0	0	1	0	0	1	0	0	1
SPOCK2	ENSG00000107742	chr10	73838706	73870338	0	0	0	0	0	0	0	0	0	0	0	0	0	1	0	0	0
C15orf52	ENSG00000188549	chr15	40614706	40636217	0	0	1	1	1	1	1	1	1	0	0	0	0	1	0	0	0
ERP27	ENSG00000139055	chr12	15080827	15117024	0	0	0	0	0	0	0	0	0	0	0	0	0	1	0	0	0
IFIT3	ENSG00000119917	chr10	91096522	91114244	0	0	0	0	0	0	0	0	0	0	0	0	0	1	0	0	0
DLG1	ENSG00000075711	chr3	197017460	197037792	0	1	1	0	1	0	0	0	1	0	0	0	1	1	0	0	0
SHANK2	ENSG00000162105	chr11	70962136	70964001	0	0	0	0	0	0	0	0	0	0	0	1	0	0	0	0	0
THBD	ENSG00000178726	chr20	23026915	23032895	0	0	0	0	0	0	0	0	0	0	0	0	1	1	0	1	0
ADRB2	ENSG00000169252	chr5	148288387	148295891	0	0	0	0	0	0	0	0	0	0	0	0	1	1	0	0	0
KRT16P2	ENSG00000227300	chr17	16760635	16771230	0	0	0	0	0	0	0	0	0	0	0	0	0	0	0	1	0
GSDMC	ENSG00000147697	chr8	130694479	130739151	0	0	0	0	0	0	0	0	0	0	0	0	0	1	0	1	0
HBEGF	ENSG00000113070	chr5	139689444	139729543	0	0	0	0	0	0	1	0	0	0	0	0	1	1	0	0	0
EMP1	ENSG00000134531	chr12	13346596	13365959	1	1	1	1	1	1	1	0	1	0	0	1	1	1	0	1	0
IL1B	ENSG00000125538	chr2	113550199	113599321	0	0	0	0	0	0	1	0	0	0	0	0	0	0	0	0	0
HDAC7	ENSG00000061273	chr12	48202108	48232560	1	1	1	1	0	1	1	0	0	0	0	1	0	1	0	1	0
RBMS2	ENSG00000076067	chr12	56909599	56930668	0	0	0	0	0	0	0	0	0	0	0	0	0	1	0	0	0
FAM50B	ENSG00000145945	chr6	3911357	3930482	0	1	1	1	0	1	0	1	0	0	0	0	0	0	0	0	0
XAF1	ENSG00000132530	chr17	6654868	6660478	0	0	1	0	0	0	0	0	0	0	0	0	0	0	0	0	0
PPP1R15A	ENSG00000087074	chr19	49375401	49379361	1	1	1	1	1	1	1	1	0	0	1	1	1	0	0	1	1
ATF3	ENSG00000162772	chr1	212768477	212783647	0	0	0	0	0	0	1	0	0	0	0	0	1	0	1	0	0
SBNO2	ENSG00000064932	chr19	1152185	1177905	1	1	1	1	1	1	1	1	1	1	1	1	1	1	1	1	0
DDX60L	ENSG00000181381	chr4	169400563	169409650	0	1	0	0	0	0	0	0	0	0	0	0	0	0	0	0	0
ITGA3	ENSG00000005884	chr17	48104395	48143663	0	0	1	1	1	1	1	1	1	1	1	1	1	1	1	1	1
TRIM16	ENSG00000221926	chr17	15545388	15563947	0	0	0	0	0	0	0	0	0	0	0	1	0	1	1	0	0
DUSP10	ENSG00000143507	chr1	221975206	222070613	0	1	1	1	0	1	1	0	0	0	0	1	0	1	1	0	0
PISD	ENSG00000241878	chr22	31979597	32058895	1	0	0	1	1	0	1	0	0	0	0	0	1	0	0	0	0
MTAP	ENSG00000099810	chr9	21674228	21691120	0	1	1	0	0	1	1	0	0	0	0	0	0	1	0	0	0
CXCL2	ENSG00000081041	chr4	74971355	75000127	1	1	0	0	1	1	1	0	1	0	0	0	0	0	0	0	0
H3F3B	ENSG00000132475	chr17	73771316	73783364	0	0	1	0	0	0	0	0	0	0	0	0	0	0	0	0	0
GTF3A	ENSG00000122034	chr13	27997886	28002625	0	0	0	0	0	0	0	0	0	0	0	0	0	0	0	0	1
PPCDC	ENSG00000138621	chr15	75321788	75361224	0	0	0	0	0	0	1	0	0	0	1	1	0	1	0	0	0
MYO5C	ENSG00000128833	chr15	52574192	52588884	0	0	0	0	0	0	0	0	0	0	0	0	0	1	0	0	0
RIPK2	ENSG00000104312	chr8	90768939	90861009	0	1	1	0	0	1	1	0	0	0	0	0	0	0	0	0	0
ARNTL2	ENSG00000029153	chr12	27472601	27498339	0	0	0	1	0	0	0	0	0	0	0	1	1	1	1	0	0
ETS1	ENSG00000134954	chr11	128322654	128400858	1	1	1	1	1	1	1	0	0	1	0	0	1	1	0	0	0
TLE1	ENSG00000196781	chr9	84300970	84305831	0	0	0	0	0	0	0	0	0	0	0	0	1	0	0	0	0
CDCP1	ENSG00000163814	chr3	45148925	45188950	0	0	1	1	0	0	1	0	0	0	1	0	1	1	1	1	1
TRIM25	ENSG00000121060	chr17	54978846	54995484	0	0	1	0	0	0	0	0	0	0	1	0	0	1	1	1	0
CMIP	ENSG00000153815	chr16	81511234	81568143	0	0	0	0	0	0	1	0	1	0	0	0	1	1	1	1	1
SLC25A37	ENSG00000147454	chr8	23364709	23419859	1	1	1	1	1	1	1	0	0	0	0	0	1	1	0	0	0
APOL6	ENSG00000221963	chr22	36022937	36058517	0	0	0	0	0	0	1	0	0	0	0	0	0	0	0	0	0
SPTBN2	ENSG00000173898	chr11	66483981	66496548	0	0	0	0	0	0	0	0	0	0	0	0	1	1	1	1	0
TGFA	ENSG00000163235	chr2	70735744	70798580	0	0	0	0	0	0	0	0	0	0	0	0	1	1	1	0	1
GRHL2	ENSG00000083307	chr8	102502838	102517550	0	0	0	0	0	0	0	0	0	0	0	1	1	1	1	0	1
ESRP1	ENSG00000104413	chr8	95650479	95655547	0	0	0	0	0	0	0	0	0	0	0	0	1	1	1	0	1
FDFT1	ENSG00000079459	chr8	11645316	11678457	0	0	0	0	0	0	0	0	0	0	0	1	1	1	1	1	0
UNC13D	ENSG00000092929	chr17	73837981	73845554	0	0	0	0	0	0	0	0	0	0	0	1	1	1	0	1	0
C6orf132	ENSG00000188112	chr6	42054437	42112116	0	0	0	0	0	0	0	0	0	0	0	0	0	1	1	1	1
C15orf39	ENSG00000167173	chr15	75492078	75497201	0	0	0	0	0	0	1	0	0	0	0	1	1	0	1	0	0
PARP4	ENSG00000102699	chr13	25074769	25087771	0	0	0	0	0	0	0	0	0	0	0	0	0	0	0	0	1
IRAK2	ENSG00000134070	chr3	10230895	10249216	0	1	1	1	0	1	1	0	0	1	0	1	1	1	1	0	1
LAMB3	ENSG00000196878	chr1	209822091	209831594	0	0	0	0	0	0	0	0	0	0	0	0	1	1	1	1	1
ANXA3	ENSG00000138772	chr4	79450454	79492531	0	0	0	0	0	0	0	0	0	0	0	0	1	1	1	1	0
SPTLC2	ENSG00000100596	chr14	78015748	78080400	0	0	1	1	0	0	0	0	0	0	0	0	0	1	0	0	0
RAB11FIP1	ENSG00000156675	chr8	37698809	37774073	0	0	0	0	0	0	0	0	0	0	0	1	1	0	1	1	1
EHF	ENSG00000135373	chr11	34643441	34678820	0	0	0	0	0	0	0	0	1	0	0	1	1	1	1	1	1
LAD1	ENSG00000159166	chr1	201363432	201375202	0	0	0	0	0	0	0	0	0	0	0	1	1	0	0	1	1
SH3TC2	ENSG00000169247	chr5	148343100	148383391	0	0	0	1	0	1	1	0	1	0	0	1	1	1	1	0	0
ST14	ENSG00000149418	chr11	129990129	130068372	0	0	0	0	0	0	0	0	0	0	0	0	1	1	1	1	1
MAP7	ENSG00000135525	chr6	136900349	136932572	0	0	1	1	0	0	1	0	1	0	0	0	0	1	0	0	0
LEKR1	ENSG00000197980	chr3	156531894	156546626	0	0	0	0	0	0	0	0	1	0	0	0	0	1	1	1	1
RFFL	ENSG00000092871	chr17	33407105	33422618	0	0	0	0	0	0	1	0	1	0	0	0	0	0	0	0	0
PCDH1	ENSG00000156453	chr5	141220223	141258965	0	0	0	0	0	0	0	0	0	0	0	1	1	1	1	1	1
TRAF4	ENSG00000076604	chr17	27068264	27077271	0	0	0	0	0	0	0	0	0	0	1	1	1	1	1	1	1
CANT1	ENSG00000171302	chr17	76981726	77038620	0	0	0	0	0	0	0	0	0	0	0	0	0	0	0	1	0
PLEKHG6	ENSG00000008323	chr12	6381526	6455500	0	0	0	0	0	0	1	0	0	0	1	1	1	1	1	1	1
SH2D3A	ENSG00000125731	chr19	6743116	6768789	0	0	0	0	0	0	0	0	0	0	0	0	1	1	1	1	0
HOOK2	ENSG00000095066	chr19	12868458	12907876	0	0	0	0	0	0	0	0	0	0	0	0	0	0	1	1	0
ARRDC1	ENSG00000197070	chr9	140500054	140511221	0	0	0	0	0	0	0	0	0	0	0	0	0	0	0	1	1
LY6E	ENSG00000160932	chr8	144094318	144110737	0	0	0	0	0	0	0	0	0	0	0	1	0	0	1	1	0
ZNF33B	ENSG00000272373	chr10	43115260	43141345	0	0	0	0	0	0	0	0	0	0	0	0	0	0	0	1	0
MAP3K11	ENSG00000173327	chr11	65374603	65384915	0	0	0	0	0	0	0	0	0	0	0	0	1	0	0	1	0
GALE	ENSG00000117308	chr1	24115615	24137343	0	0	0	0	0	0	0	0	0	0	0	0	0	0	0	1	0
HIST1H2BD	ENSG00000158373	chr6	26152553	26173863	0	0	0	0	0	0	0	0	1	0	0	0	1	0	0	0	1
HIST1H2BJ	ENSG00000124635	chr6	27094328	27103529	0	0	0	0	0	0	0	0	0	1	0	0	0	0	0	0	0
PA2G4P4	ENSG00000230457	chr3	156498180	156541067	1	1	1	1	1	0	1	0	0	0	1	0	1	0	1	0	0
HIST1H1C	ENSG00000187837	chr6	26053230	26057762	0	0	0	0	0	0	0	0	1	1	0	0	0	0	0	1	1
HIST2H3A	ENSG00000203852	chr1	149810006	149816898	0	0	0	0	0	1	0	0	1	1	1	0	1	0	0	0	0
VPS37C	ENSG00000167987	chr11	60897369	60930843	0	0	0	0	0	0	0	0	0	0	0	1	0	0	1	0	0
WIBG	ENSG00000170473	chr12	56292519	56334624	0	1	0	0	0	0	0	0	0	0	0	0	0	0	0	0	1
RBM14	ENSG00000239306	chr11	66383030	66389121	0	0	0	0	0	0	0	0	0	0	0	0	1	0	0	0	1
PLA2G6	ENSG00000184381	chr22	38571591	38583332	0	0	0	1	0	0	0	0	0	0	0	0	0	0	1	0	0
LRTM2	ENSG00000166159	chr12	1905356	1925181	0	0	0	0	0	0	0	0	0	0	1	0	0	0	0	0	0
MRPS16	ENSG00000182180	chr10	75003847	75023227	0	0	0	0	0	0	0	0	0	0	0	0	0	1	0	0	0
WDSUB1	ENSG00000196151	chr2	159980214	159998491	1	0	0	1	1	1	0	0	0	0	0	0	0	0	0	0	0
TUT1	ENSG00000149016	chr11	62354749	62371225	0	0	0	0	0	0	0	0	0	0	0	0	1	0	0	0	0
MRPL15	ENSG00000137547	chr8	55049620	55079030	0	0	0	0	0	0	0	0	0	0	0	0	0	1	0	0	0
KLHDC4	ENSG00000104731	chr16	87811185	87843370	0	0	0	0	0	0	0	0	0	0	0	0	0	1	0	0	0
EIF3H	ENSG00000147677	chr8	117695300	117754198	0	1	0	0	0	0	1	0	0	0	0	0	0	0	0	0	0
BCL2L1	ENSG00000171552	chr20	30283380	30318873	1	1	1	1	0	1	0	1	0	1	1	1	1	1	1	1	1
ITPR3	ENSG00000096433	chr6	33575944	33582299	0	0	0	0	0	0	0	0	0	0	0	0	0	0	0	1	0
ME3	ENSG00000151376	chr11	86261662	86319666	0	1	1	1	1	1	1	0	0	1	0	0	0	1	0	1	0
DLG5	ENSG00000151208	chr10	79632542	79672056	0	0	0	0	0	0	0	0	0	0	0	0	0	1	0	0	1
TBC1D14	ENSG00000132405	chr4	6990644	7037225	0	0	0	0	0	0	0	0	0	0	0	0	0	1	0	0	0
PTK2	ENSG00000169398	chr8	141965150	142054640	1	1	1	1	1	0	1	0	0	1	0	0	0	0	1	0	0
BRD1	ENSG00000100425	chr22	50220390	50228781	0	0	0	0	0	0	1	0	0	0	0	0	0	0	0	0	0
HOXA3	ENSG00000105997	chr7	27154485	27164897	1	1	0	0	0	1	1	0	1	0	0	0	1	0	1	1	1
C12orf66	ENSG00000174206	chr12	64552755	64582430	1	1	1	1	0	1	1	0	0	0	0	0	0	0	0	0	0
PDIK1L	ENSG00000175087	chr1	26436476	26459760	0	0	0	0	0	0	0	0	0	0	0	0	0	0	1	0	0
MSL2	ENSG00000174579	chr3	135889321	135916762	0	0	1	0	0	0	0	0	1	0	0	0	1	1	1	0	1
ATP11A	ENSG00000068650	chr13	113364068	113380694	0	0	0	0	0	0	0	0	0	0	0	0	1	0	1	0	0
STK35	ENSG00000125834	chr20	2081983	2085067	1	1	1	1	0	0	0	0	0	0	1	0	1	0	0	1	0
SPINT2	ENSG00000167642	chr19	38734163	38792252	0	0	0	0	0	0	0	0	0	1	0	0	1	1	0	0	1
ARL14	ENSG00000179674	chr3	160382943	160398220	0	0	0	0	0	0	0	0	0	0	0	0	0	0	1	0	1
MBOAT1	ENSG00000172197	chr6	20191620	20214330	0	0	0	0	0	0	0	0	0	0	0	0	0	0	0	0	1
TPPP	ENSG00000171368	chr5	647350	674445	0	0	0	0	0	0	0	0	0	0	1	0	0	0	1	1	0
CEP72	ENSG00000112877	chr5	600859	615819	0	0	0	0	0	0	0	0	0	0	0	0	0	0	1	0	0
ZNF34	ENSG00000196378	chr8	146010658	146019186	0	0	0	0	0	0	0	0	0	0	0	0	0	0	1	0	0
ZCCHC14	ENSG00000140948	chr16	87465730	87499947	0	1	0	1	0	0	0	0	0	0	0	0	0	0	0	0	0
TNRC18	ENSG00000182095	chr7	5458544	5469813	1	1	1	1	1	1	1	1	1	1	1	1	1	1	1	1	1
PPIA	ENSG00000196262	chr7	44834611	44838978	0	0	0	0	0	0	0	0	0	0	0	0	1	0	0	1	1
TSPAN15	ENSG00000099282	chr10	71165392	71235466	0	0	0	0	0	0	0	0	0	1	0	1	0	1	1	1	1
DPY19L1P1	ENSG00000229358	chr7	32696384	32728660	0	0	0	0	0	0	0	0	0	0	0	0	0	0	1	0	0
CAMK2G	ENSG00000148660	chr10	75630167	75668251	0	0	0	0	0	0	0	0	0	0	0	0	0	0	1	0	0
FAM27B	ENSG00000170215	chr9	67778956	67794648	0	0	0	0	0	0	0	0	0	0	1	0	0	0	0	0	0
METTL2B	ENSG00000165055	chr7	128170626	128172323	0	0	0	0	1	1	1	0	0	0	0	1	1	0	0	0	1
ECT2	ENSG00000114346	chr3	172465613	172470107	0	0	0	0	0	1	0	0	0	0	0	0	0	1	1	1	1
CENPN	ENSG00000166451	chr16	80965186	80973679	1	0	1	0	0	0	0	0	0	0	0	0	1	0	1	0	0
ST3GAL4	ENSG00000110080	chr11	126211143	126306567	0	0	0	0	0	0	0	0	0	0	0	0	0	0	1	1	0
INHBC	ENSG00000175189	chr12	57823708	57825404	0	0	0	0	0	1	1	0	0	0	0	0	0	0	0	0	0
IFI35	ENSG00000068079	chr17	41141315	41172847	0	0	0	0	0	0	0	0	0	0	1	0	0	0	0	0	0
LGALS9	ENSG00000168961	chr17	25859530	25915388	1	0	0	0	0	0	1	0	0	0	0	0	0	0	0	0	0
EIF1	ENSG00000173812	chr17	39801723	39848240	0	0	0	0	0	0	0	0	1	0	1	1	1	1	1	1	0
IL1F10	ENSG00000136697	chr2	113824783	113838985	0	0	0	0	0	0	0	0	0	0	0	0	0	1	1	0	0
PIGV	ENSG00000060642	chr1	27097366	27116139	1	1	1	1	0	0	0	0	0	0	0	0	0	0	0	0	0
NIT1	ENSG00000158793	chr1	161084156	161089579	0	0	0	0	0	0	0	0	0	0	1	0	0	0	0	0	0
PDE9A	ENSG00000160191	chr21	44141116	44159507	0	0	0	0	0	0	0	0	0	0	0	0	0	0	1	0	0
RNU12	ENSG00000270022	chr22	43004548	43032698	0	0	1	0	0	0	0	0	0	0	0	0	0	0	0	0	0
C1orf192	ENSG00000188931	chr1	161351287	161372818	0	0	0	0	0	0	0	0	0	1	1	0	0	0	1	1	0
HIST1H3D	ENSG00000197409	chr6	26181057	26208295	0	0	0	0	0	0	0	0	0	1	0	0	0	0	0	0	0
MAGEF1	ENSG00000177383	chr3	184434233	184484564	0	0	0	0	0	0	0	0	0	0	0	0	1	0	0	0	0
POLR2H	ENSG00000163882	chr3	184078633	184082055	0	0	0	0	0	0	0	0	0	0	0	0	1	0	0	0	0
CMTM7	ENSG00000153551	chr3	32441906	32465242	0	0	0	0	0	0	0	0	0	0	0	0	0	1	1	0	1
TLCD1	ENSG00000160606	chr17	27052019	27057321	0	0	0	0	0	0	0	0	0	0	0	0	1	1	1	1	1
CYB561	ENSG00000008283	chr17	61426016	61485805	0	1	0	0	0	0	0	0	1	0	0	0	0	0	0	0	0
ZMIZ2	ENSG00000122515	chr7	44751250	44780220	0	0	0	0	0	0	1	0	0	0	0	0	0	0	0	0	0
MTFP1	ENSG00000242114	chr22	30798207	30822590	1	1	1	1	0	1	1	0	0	0	0	0	1	0	1	0	0
SLC50A1	ENSG00000169241	chr1	155098978	155109934	0	0	0	0	0	0	0	0	0	0	0	0	0	0	1	0	0
MRPS10	ENSG00000048544	chr6	42182762	42208593	0	0	0	1	0	0	0	0	0	1	0	0	1	1	0	1	1
POLA2	ENSG00000014138	chr11	65042887	65067088	0	1	1	0	1	1	1	0	0	0	0	0	0	0	0	0	0
NCEH1	ENSG00000144959	chr3	172383344	172441056	0	0	0	0	0	0	0	0	1	0	0	0	0	1	1	0	1
LYPLA1	ENSG00000120992	chr8	55010311	55020946	0	0	0	0	0	0	0	0	0	0	0	0	0	1	0	0	0
TCEA1	ENSG00000187735	chr8	54925964	54935585	1	0	0	0	0	0	0	0	0	0	0	0	0	0	0	0	0
DAGLA	ENSG00000134780	chr11	61455658	61475398	0	0	0	0	0	0	0	0	0	0	0	1	0	0	1	0	0
FAM110A	ENSG00000125898	chr20	809728	823313	0	0	0	0	0	0	0	0	0	0	0	1	0	0	0	0	0
CCDC85C	ENSG00000205476	chr14	100027370	100047983	0	0	0	0	0	0	0	0	0	0	0	0	1	0	0	0	0
MED30	ENSG00000164758	chr8	118717052	118744843	0	1	0	0	0	0	0	0	0	0	0	0	0	0	0	0	0
ITGA6	ENSG00000091409	chr2	173290264	173346150	0	0	0	0	0	0	0	0	0	0	1	0	1	1	1	1	1
LETM2	ENSG00000165046	chr8	38239027	38245089	0	0	0	0	0	1	1	0	0	0	1	0	1	0	0	1	0
ANKRD10	ENSG00000088448	chr13	111594701	111624036	0	0	0	0	0	1	0	0	0	0	1	0	1	1	1	1	1
IL15RA	ENSG00000134470	chr10	5982327	6001298	0	0	0	0	0	1	1	0	0	0	0	0	0	0	0	0	0
HNRNPUL1	ENSG00000105323	chr19	41765655	41774057	1	1	1	1	1	0	1	0	1	0	1	0	1	0	0	0	0
ADAT2	ENSG00000189007	chr6	143645659	143661017	0	0	0	0	0	1	0	0	0	0	0	0	1	0	0	0	0
CBLC	ENSG00000142273	chr19	45274088	45289458	0	0	0	0	0	0	0	0	0	0	0	0	0	1	0	0	0
POLM	ENSG00000122678	chr7	44113946	44148141	0	0	1	1	0	1	1	0	0	0	0	0	0	0	0	0	0
SCNN1A	ENSG00000111319	chr12	6470357	6502989	0	0	0	0	0	0	0	0	1	0	0	1	1	1	1	1	0
IL20RA	ENSG00000016402	chr6	137315316	137368758	0	0	0	0	0	0	0	0	0	0	0	0	0	1	1	0	0
HS3ST1	ENSG00000002587	chr4	11586913	11638599	0	0	0	0	0	0	0	0	0	0	0	1	1	1	1	0	0
PRKD2	ENSG00000105287	chr19	47216756	47235985	0	0	0	0	0	0	0	0	0	0	0	0	1	0	0	0	1
MTSS1L	ENSG00000132613	chr16	70725097	70749710	0	0	1	1	0	1	0	1	0	0	0	0	1	1	0	0	0
PDP1	ENSG00000164951	chr8	94883467	94899152	0	0	0	0	0	0	0	0	0	0	0	0	0	1	0	0	0
KDM6B	ENSG00000132510	chr17	7727195	7749042	1	1	1	1	1	1	1	1	1	1	1	1	1	1	1	1	1
TRIM8	ENSG00000171206	chr10	104387370	104393655	1	1	1	1	1	1	1	1	0	0	1	0	1	1	1	1	1
MID1IP1	ENSG00000165175	chrX	38659944	38666390	0	0	0	0	0	0	0	0	0	0	1	0	0	0	0	0	0
FAM60A	ENSG00000139146	chr12	31469706	31492882	0	0	0	0	0	0	0	0	0	0	0	0	0	0	1	0	1
IL18	ENSG00000150782	chr11	112024632	112035932	0	0	0	0	0	0	0	0	0	0	0	0	0	1	0	0	0
RFX2	ENSG00000087903	chr19	6057060	6103832	1	1	1	1	1	0	1	1	0	0	1	0	1	1	0	1	0
C6orf141	ENSG00000197261	chr6	49516722	49538958	0	0	0	0	0	0	0	0	0	0	0	0	0	1	0	0	0
GCN1L1	ENSG00000089154	chr12	120619907	120640380	0	0	0	0	0	0	0	0	0	0	1	0	0	0	1	0	0
SLC38A1	ENSG00000111371	chr12	46659118	46664660	0	0	0	0	0	0	0	0	0	0	1	0	1	1	1	1	1
HIST2H2AC	ENSG00000184260	chr1	149856146	149861032	0	0	0	0	0	1	0	0	0	1	1	0	1	0	1	1	0
TET3	ENSG00000187605	chr2	74202637	74238215	0	0	0	0	0	0	0	0	0	0	0	0	1	0	0	0	1
HIST2H2AA4	ENSG00000203812	chr1	149810476	149817517	0	0	0	0	0	0	0	0	0	0	1	0	1	1	1	1	1
HIST1H2BC	ENSG00000180596	chr6	26118449	26129023	0	0	0	0	0	0	0	0	0	1	0	0	0	0	0	1	1
FKBP2	ENSG00000173486	chr11	64006244	64015860	0	0	0	0	0	0	0	0	1	1	0	0	1	0	1	1	1
WBP2	ENSG00000132471	chr17	73843008	73875356	0	0	0	0	0	0	1	0	0	0	0	0	1	0	0	0	0
FTH1	ENSG00000167996	chr11	61726682	61743944	1	1	1	1	1	0	1	0	1	0	1	1	1	1	1	1	1
PCGF2	ENSG00000056661	chr17	36888591	36910059	0	0	0	0	0	0	0	0	0	0	0	0	0	0	1	0	0
RPS24	ENSG00000138326	chr10	80007746	80027851	1	1	1	0	0	0	0	0	0	0	0	0	0	0	0	0	0
RPL12	ENSG00000197958	chr9	130211050	130214791	0	0	0	0	0	1	0	0	0	0	0	0	0	0	0	0	0
RNU4ATAC	ENSG00000264229	chr2	122220979	122264372	0	0	1	0	0	0	0	0	0	0	0	0	0	0	0	0	0
CDA	ENSG00000158825	chr1	20926316	20941710	0	0	0	0	0	1	0	0	0	0	0	0	0	0	0	1	0
C14orf183	ENSG00000168260	chr14	50505546	50536454	0	0	0	0	0	0	0	0	0	0	0	0	0	0	1	0	0
IRS2	ENSG00000185950	chr13	109910886	109927318	1	1	1	1	0	1	0	0	0	0	0	0	1	1	1	1	1
C10orf54	ENSG00000107738	chr10	73507769	73536819	0	0	0	0	0	0	0	0	0	0	0	0	0	1	1	1	0
IER3	ENSG00000137331	chr6	30719108	30751338	1	1	1	1	1	1	1	1	0	1	1	1	1	1	1	1	1
FOXL1	ENSG00000176678	chr16	86603455	86645401	1	1	1	1	1	1	1	1	0	1	1	0	1	1	0	1	0
CDKN2A	ENSG00000147889	chr9	21991032	21997058	0	0	0	0	0	0	0	0	0	0	0	0	0	1	0	0	0
DUSP4	ENSG00000120875	chr8	29195889	29212115	0	0	0	0	0	0	0	0	0	0	1	1	1	1	1	1	0
FAM83A	ENSG00000147689	chr8	124169564	124197998	0	0	0	0	0	0	0	0	0	0	0	0	0	1	0	0	0
IER2	ENSG00000160888	chr19	13262661	13283723	0	1	0	0	1	1	1	1	1	1	1	1	1	1	1	1	1
RHOF	ENSG00000139725	chr12	122218249	122245055	0	0	0	0	0	0	0	0	0	1	1	1	0	1	1	1	1
TMCC3	ENSG00000057704	chr12	94945066	94966155	0	0	0	0	0	0	0	0	0	0	0	0	0	1	0	0	1
RXFP4	ENSG00000173080	chr1	155899141	155933108	0	0	0	0	0	0	0	0	0	0	0	0	0	0	1	0	0
ADAP1	ENSG00000105963	chr7	959484	979123	0	0	0	0	0	0	0	0	0	0	1	1	1	1	1	1	1
ALDH3B1	ENSG00000006534	chr11	67773838	67789911	0	0	1	1	0	0	0	0	0	0	1	1	1	1	1	1	1
ITGB4	ENSG00000132470	chr17	73715460	73723101	0	0	0	0	0	0	0	0	0	0	0	1	0	1	1	1	1
ANO1	ENSG00000131620	chr11	69781376	69846284	0	0	0	0	0	0	0	0	0	0	0	1	1	1	1	1	1
KLK10	ENSG00000129451	chr19	51517002	51531902	0	0	0	0	0	0	0	0	0	0	0	0	0	0	0	1	0
TRAK1	ENSG00000182606	chr3	42158422	42233326	1	1	1	1	1	1	1	0	0	0	0	0	0	0	1	1	1
STK39	ENSG00000198648	chr2	169042172	169105284	0	0	0	0	0	0	0	0	0	0	0	0	0	0	1	1	1
PDE4D	ENSG00000113448	chr5	58359326	58396192	1	1	1	1	0	1	1	0	0	0	1	0	1	0	1	0	1
PELI2	ENSG00000139946	chr14	56733580	56742088	0	0	1	0	0	0	0	0	0	0	0	0	0	0	0	0	0
RUNX2	ENSG00000124813	chr6	45387298	45422677	0	1	1	0	0	1	1	0	0	0	0	0	0	0	1	0	0
ZNF552	ENSG00000178935	chr19	58303898	58332538	0	0	0	0	0	0	0	0	0	0	0	0	0	0	1	0	0
HOXA1	ENSG00000105991	chr7	27134387	27140382	0	0	0	0	1	0	0	0	1	0	0	0	0	0	1	0	0
GOLM1	ENSG00000135052	chr9	88692810	88722402	0	0	0	0	0	0	0	0	0	0	0	0	0	0	1	0	0
FABP6	ENSG00000170231	chr5	159591650	159597287	0	0	0	0	0	0	0	1	0	0	1	0	0	0	0	0	0
ANXA10	ENSG00000109511	chr4	169015307	169084700	0	0	0	0	0	0	1	0	0	0	0	0	0	0	0	0	0
IGSF9B	ENSG00000080854	chr11	133797333	133822615	0	0	0	0	0	0	0	0	0	0	0	0	0	0	1	0	0
MAP2K6	ENSG00000108984	chr17	67588519	67606621	0	0	1	0	0	0	0	0	0	0	0	0	0	0	0	0	0
DAPK1	ENSG00000196730	chr9	90105838	90140614	0	0	0	0	0	0	0	0	0	0	0	0	0	0	1	0	0
HAAO	ENSG00000162882	chr2	43149366	43153467	0	0	0	0	0	0	1	1	0	0	0	0	0	0	0	0	0
STRA6	ENSG00000137868	chr15	74485765	74535725	0	0	0	0	0	0	1	0	0	0	0	1	0	0	1	0	0
EAPP	ENSG00000129518	chr14	35006287	35050201	1	0	1	0	1	1	1	0	1	0	1	1	1	0	1	0	1
TMX1	ENSG00000139921	chr14	51750335	51809617	0	1	0	0	0	1	0	0	0	0	0	0	0	0	0	0	0
MICALL2	ENSG00000164877	chr7	1493849	1514943	0	0	0	0	0	0	0	0	0	0	0	0	0	0	1	1	0
TMEM53	ENSG00000126106	chr1	45082634	45112911	0	0	0	1	0	0	0	0	0	0	0	0	0	0	0	0	0
CEACAM6	ENSG00000086548	chr19	42234582	42305411	0	0	0	0	0	0	0	0	0	0	0	0	1	0	1	1	1
HOXA10	ENSG00000253293	chr7	27207335	27221145	0	0	0	0	0	0	0	0	0	0	0	0	0	0	0	1	0
RDH10	ENSG00000121039	chr8	74204532	74228614	0	0	0	0	0	0	1	0	0	0	0	0	1	1	1	1	1
[truncated: 1,454 more rows]
