# Supplementary material for: Triptolide targets super-enhancer networks in pancreatic cancer cells and cancer-associated fibroblasts
Source: Oncogenesis. 2020 Nov 9;9(11):100. doi: 10.1038/s41389-020-00285-9 (PMC7653036; doi:10.1038/s41389-020-00285-9)
Supplement: Supplementary file 4 — Table S2 [file 41389_2020_285_MOESM4_ESM.xlsx]

## Sheet: FPKM
Table S2. Expression of genes associated with SEs in pancreatic cancer cell lines and CAFs (FPKM counts from RNA-Seq analysis)
Gene	Gene ID	B009B	BF1	B010A	B011C	CW1	PS1	CAF08	CW5	MiaPaCa2	Panc1	PSN1	P4057	BXPC3	Patu8902	Capan1	ASPC1	Patu899S
GRAMD3	ENSG00000155324	16.2633	36.3661	25.9547	27.5605	44.0604	14.3608	52.0622	67.369	21.4095	5.1525	13.5376	85.7027	15.5244	2.243	7.9731	16.5752	10.4973
CD34	ENSG00000174059	0.0489	0.1066	0.0271	0.1185	0	0.1564	0.1949	0.2622	0	0.1114	0	0.2864	0.022	0.012	0.0104	0	0
AMOTL2	ENSG00000114019	22.921	28.3429	29.2127	38.6755	33.1605	35.3961	42.6078	63.1934	41.9382	28.3689	21.1072	47.6712	39.8314	22.8839	17.9719	21.2732	24.5713
ATP8B1	ENSG00000081923	6.4055	9.7422	19.6074	26.4929	25.2924	44.7243	39.2815	66.5511	0.665067	3.6993	1.9874	51.1841	31.1268	8.0465	19.3979	16.914	26.1464
GADD45A	ENSG00000116717	24.2116	28.5163	24.7379	18.3345	12.0927	17.8136	23.9602	46.2013	40.8481	24.9379	15.7486	37.5945	36.8009	18.3474	9.4939	9.5616	32.5745
SLC4A3	ENSG00000114923	0.8416	0.7122	0.3472	0.4966	0.7221	0.4358	1.7618	2.7334	2.12401	2.1125	0.7378	2.0846	1.3391	0.3388	1.5557	0.7845	1.2862
MORF4L1	ENSG00000185787	127.629	126.349	127.199	127.391	104.293	101.316	99.8268	212.861	118.997	166.199	84.5852	151.976	116.165	107.586	169.698	62.7752	115.184
MYO18B	ENSG00000133454	0.0226	0	0	0	0	0	0.0329	0.1646	0	0	0.0228	0.0057	0	0.0048	0.0041	0	0
COL14A1	ENSG00000187955	0.1297	0.0267	0.071	0.0061	0.2739	0.186	0.443	2.5032	0	0.0124	0.1294	0.019	0	0.0049	0.0085	0.004	0
KRT34	ENSG00000131737	8.5062	15.1091	1.3289	0.4081	1.815	2.966	14.6716	496.462	0.139966	0	0	0.4566	0	0.087	0.015	0.0142	0.0209
TMEM200A	ENSG00000164484	64.2195	32.1908	19.4544	26.1839	140.573	9.8491	6.1095	141.486	0.0143792	0.0136	22.4039	0.1	0	0	0	0	0
HAND2	ENSG00000164107	4.1646	4.9189	0.907	0.1438	46.133	10.6078	5.7254	67.5901	0	0.1886	0	0.0515	0	0	0	0	0
KIF13A	ENSG00000137177	14.0506	11.471	16.3488	19.7178	25.9347	18.5775	24.0916	47.0624	2.07055	25.7081	9.0812	8.1757	12.6889	6.7899	6.0866	13.1812	10.5906
MEX3B	ENSG00000183496	4.2777	1.7734	2.6101	2.2763	4.5518	3.621	2.6196	14.1456	0.243092	2.5557	0.1131	0.5047	0.0317	0.0778	0.2982	0.1484	0.2696
TPM4	ENSG00000167460	683.796	535.039	521.978	525.159	1021.97	870.47	898.319	1624.69	124.935	147.526	191.65	259.501	221.765	326.124	372.835	230.15	233.743
MIR145	ENSG00000269936	1.2855	0.6926	1.0391	0.3394	5.7119	1.4275	3.8024	7.0315	0	0	0.0522	0	0.011	0	0.0103	0	0
SPEG	ENSG00000072195	2.7927	1.4152	0.5069	0.9244	13.2735	5.9335	9.2507	18.6518	0.210361	0.2856	0.3752	0.6206	0.0929	0.0031	2.958	0.4728	1.6982
LMO7	ENSG00000136153	73.4402	109.191	105.787	99.0773	321.098	62.2415	377.346	692.34	0.656541	15.2354	29.9324	179.817	98.6661	23.7396	75.2632	119.816	92.4839
LBH	ENSG00000213626	12.6201	17.3774	9.2892	7.1824	123.972	4.5767	57.0698	249.022	0.0261452	1.1386	38.4673	3.0722	17.5317	0	5.2615	6.8671	12.4268
HSPB7	ENSG00000173641	0.7418	3.4224	2.0432	2.3325	11.4675	0	7.9591	39.7406	0.0127003	0.0896	0.0208	0	0	0	0.1694	0	0.063
LARP6	ENSG00000166173	55.7063	54.3049	34.5812	32.7823	46.4508	29.531	47.5994	73.9376	41.0921	35.073	47.3345	31.4297	13.8773	0.0441	9.7068	6.0593	18.8779
CNN3	ENSG00000117519	130.583	174.783	181.435	174.445	328.641	185.778	214.095	330.135	2.35554	66.9909	213.118	160.785	101.862	27.8315	58.8886	1.2269	27.3803
WDR1	ENSG00000071127	185.322	193.802	162.291	210.571	256.262	251.849	291.903	403.676	88.5171	119.033	187.746	155.225	82.2075	98.6224	76.2224	95.5145	135.426
MYH9	ENSG00000100345	393.98	361.701	397.794	444.631	328.191	293.962	478.411	672.322	61.1434	242.294	319.435	225.613	214.041	180.891	125.519	150.933	127.56
FLNA	ENSG00000196924	534.45	566.128	564.241	570.337	628.214	642.04	589.045	978.516	46.0667	291.418	473.541	201.862	401.298	138.016	57.3013	50.2152	117.246
DBN1	ENSG00000113758	83.2108	93.5438	68.7623	73.5901	135.836	145.554	181.829	221.424	83.1941	164.122	102.985	63.5809	12.5848	33.0304	12.26	22.183	17.5986
CENPT	ENSG00000102901	12.6682	12.5165	13.981	16.2982	24.4964	27.9673	26.7402	29.9707	19.6463	16.8454	22.8266	12.4586	6.0078	8.8299	10.2546	6.1761	11.502
DSTN	ENSG00000125868	201.179	158.215	209.225	232.515	416.439	281.636	407.086	752.602	240.524	446.507	413.56	271.842	198.935	142.546	74.4433	190.662	186.719
ENAH	ENSG00000154380	40.1343	25.4096	38.2818	34.7082	222.6	71.3121	386.318	592.592	14.6582	228.45	234.978	64.9408	25.8823	12.184	55.4447	26.2473	19.2776
FAM200B	ENSG00000237765	12.9342	11.8033	9.1599	10.7653	20.0175	28.0686	32.2277	47.9065	1.55131	14.2033	20.1046	16.1679	7.9294	20.1868	7.6548	5.5243	9.8506
CAMK2D	ENSG00000145349	11.8983	13.757	18.2572	19.8138	109.378	61.7233	143.031	177.804	1.97233	42.8778	33.8096	15.6543	13.213	4.6835	13.3706	46.7824	19.9021
KCTD10	ENSG00000110906	26.6481	31.9437	25.437	37.5012	56.2979	37.6709	55.0289	75.0358	17.7009	42.0493	38.4641	33.513	19.7801	16.2349	20.9451	25.0853	21.9707
GLS	ENSG00000115419	49.1218	51.0863	53.039	44.6571	167.049	83.2813	137.569	324.524	16.2134	79.9958	99.6124	100.007	23.9102	21.3687	40.4313	75.7733	27.1692
LIMA1	ENSG00000050405	61.9129	66.8394	40.5057	50.8166	162.547	88.7778	123.893	217.199	95.6301	109.124	32.6948	80.2401	110.465	36.6378	79.2482	88.7319	66.6748
PDGFA	ENSG00000197461	8.4776	5.5613	8.6996	6.8077	66.2978	35.3904	23.7579	66.8766	12.9143	34.5783	20.1781	6.9387	44.2955	22.6714	2.4367	31.8856	13.0823
MBNL2	ENSG00000139793	25.6838	21.4359	15.1377	12.2444	72.2141	21.3037	42.2776	78.8198	15.9929	54.9764	23.3096	47.184	33.42	44.3225	45.1799	22.1834	27.2001
KCNS2	ENSG00000156486	0.0666	0.038	0.019	0.036	0.2129	0.0444	0.0927	0.5088	0	0.1867	0.0102	0.3285	0.1234	0.1054	0.0655	0.1091	0.1854
NFIX	ENSG00000008441	46.3446	46.9843	20.4509	17.4949	68.9681	48.7967	50.6712	72.0605	15.7239	36.3725	24.5269	6.7924	11.831	61.9298	6.4942	10.6981	17.1784
ST5	ENSG00000166444	6.5152	5.7031	12.7599	18.4597	17.5133	30.1814	15.9109	33.2559	4.90629	16.5855	7.34	12.5965	14.1571	2.9091	4.6423	4.268	2.4532
FCGR2A	ENSG00000143226	0.0103	0	0.0458	0.0925	0.0418	0.2464	0.0139	0.4163	0	0.0198	0.0502	0	0.1079	0.0312	0.1294	0.0461	0
NBPF14	ENSG00000122497	10.6199	12.6756	14.2526	11.0801	13.4085	14.3813	15.3434	22.4822	4.12203	15.4453	17.9749	6.6639	15.5519	11.8592	6.032	8.2983	13.6682
PAWR	ENSG00000177425	14.3235	14.4056	18.0317	15.8231	35.9665	50.2175	19.5008	51.301	7.92626	31.1606	56.4953	28.6253	14.1408	26.6438	16.0554	17.9251	20.8919
LRRFIP2	ENSG00000093167	19.1785	22.3211	21.9322	26.7402	49.9086	64.0813	39.8847	86.0353	11.8179	42.5238	56.9949	42.8048	31.3198	32.5253	25.699	17.456	21.6816
EEA1	ENSG00000102189	20.5752	15.5979	23.6146	21.7047	43.8294	49.0492	29.0785	74.8237	5.36939	32.7932	61.0598	27.2957	14.5927	12.1462	11.1448	9.8153	16.0986
CDR2	ENSG00000140743	18.9771	21.0756	22.4875	20.4322	33.8795	29.1394	24.8763	40.627	8.27587	28.6372	32.3515	25.9809	15.8719	9.2021	23.1903	18.2503	24.0915
ZMYND11	ENSG00000015171	21.7704	21.5534	23.3134	24.1013	52.0162	46.332	35.1115	57.7372	20.5792	40.6713	33.5721	28.6007	22.1021	24.2171	25.5858	32.9809	35.6397
PIK3R1	ENSG00000145675	6.694	4.6207	4.1566	4.1753	20.784	23.45	25.3599	41.242	0.445203	23.5867	20.4658	10.7679	3.7228	2.0955	10.0952	10.7384	17.455
JUN	ENSG00000177606	44.7965	31.1424	34.578	32.5701	61.8782	45.55	50.6754	64.4979	29.2945	98.5229	84.6824	41.6162	73.9908	65.4149	4.293	107.463	35.7443
SETD1B	ENSG00000139718	6.4123	6.0791	5.5886	7.4677	9.1105	12.2641	6.6482	9.8996	2.94636	12.9187	12.4698	8.5161	11.5382	9.9189	4.8991	11.0453	11.4694
PDXDC1	ENSG00000179889	35.5592	38.1213	36.7622	39.535	61.9591	41.3018	61.1506	59.615	12.0147	59.2846	37.3229	63.125	41.9195	50.1266	41.5119	76.4074	56.802
IFT140	ENSG00000187535	4.1299	3.9386	3.8388	4.056	6.2988	3.1579	5.608	7.0335	1.27269	6.5939	4.6923	5.052	3.64	5.8909	3.421	6.5381	5.2208
SHB	ENSG00000107338	6.3687	4.5671	5.9328	9.9103	10.8749	13.5503	19.5828	12.7748	4.62034	27.4659	21.2349	11.9615	15.4449	17.2086	15.1325	19.9455	22.34
CTTN	ENSG00000085733	92.8608	102.889	93.2075	107.617	145.496	114.789	162.5	209.095	60.0858	308.233	179.391	190.146	118.85	213.739	129.51	217.851	188.056
KLF10	ENSG00000155090	14.2654	9.7967	14.4272	20.4472	61.6562	39.8778	55.6291	40.5591	16.0862	68.7174	57.4839	67.1091	33.8208	30.6193	22.4152	58.2811	26.1465
ERBB2IP	ENSG00000112851	36.445	23.0218	38.7116	32.2432	78.2129	37.4016	54.4302	67.1999	12.2577	93.7158	55.1964	48.1758	41.1145	45.7739	50.7197	71.2158	35.3527
ABR	ENSG00000159842	20.8091	19.4997	23.6125	29.5851	20.7744	39.145	22.5992	15.7363	8.40612	61.346	10.0602	33.9419	14.2539	27.0962	23.5064	38.0187	43.9669
SBF2	ENSG00000133812	11.0131	9.6187	14.7288	11.7523	12.1871	11.0373	14.4393	11.2762	1.72657	21.7093	7.9922	14.7663	8.2082	7.4424	9.2977	13.1322	17.2293
RPTOR	ENSG00000141564	10.3178	9.2462	9.5208	12.4525	10.4642	11.7308	9.9803	9.1847	5.87658	14.9736	13.5633	16.8743	8.3643	11.9414	7.1468	10.6224	10.1455
ASAP2	ENSG00000151693	29.3257	20.8646	25.7314	24.5256	58.4997	27.2314	40.4536	35.506	13.1657	59.9266	34.8945	62.7009	14.949	53.0206	23.6966	36.7332	27.983
IBTK	ENSG00000005700	24.367	14.499	21.5238	17.9236	30.079	23.4795	26.5774	24.7646	11.258	38.9052	27.659	35.396	15.9615	32.9202	23.5802	26.8674	22.8079
ATXN1	ENSG00000124788	7.0537	5.8251	4.8952	4.2119	10.4617	11.3641	9.565	14.7653	0.0526072	15.0141	7.8238	4.8863	6.5109	0.9535	2.9845	6.5188	9.1909
PRSS23	ENSG00000150687	216.864	253.936	45.8185	93.7889	273.746	336.488	254.506	357.057	46.1111	429.1	78.4506	94.0987	130.629	23.7958	14.2345	109.502	40.3878
ASAP1	ENSG00000153317	37.9737	37.4582	36.6142	47.2713	83.0751	59.6161	95.8984	151.891	15.6757	188.805	67.7307	78.0886	23.3026	38.9048	13.4391	32.9136	22.4374
QKI	ENSG00000112531	53.395	42.9821	55.6145	57.9446	78.9486	94.0287	78.581	123.655	14.3996	172.849	95.1226	95.2585	34.8169	53.5412	42.2808	25.0208	21.5906
KCTD7	ENSG00000243335	9.26	9.1692	9.2686	11.0364	15.795	14.3164	15.5571	18.8516	4.22913	20.6296	10.6555	17.2836	7.4228	3.8009	7.479	11.3523	9.577
WWC2	ENSG00000151718	19.4772	19.9702	23.3934	21.8178	28.0987	28.3491	25.6445	33.9471	3.63328	50.2625	21.212	30.6613	10.0445	11.0596	7.3035	16.0103	17.2641
ARHGEF12	ENSG00000196914	27.49	27.8834	29.8085	36.6771	68.4971	37.3127	45.0194	61.4644	13.9496	97.5164	35.9539	47.0292	50.5257	34.7895	32.473	39.2153	45.2455
TGFB3	ENSG00000119699	0.386	0.2744	0.3899	0.311	2.1846	1.3606	0.7301	3.2896	0.765416	4.2817	1.2699	1.2646	2.6089	0.1764	1.4544	0.4719	1.1253
C20orf135	ENSG00000268858	0	0	0	0	0.8111	0.2986	0	0.7699	#N/A	0.4693	0	0	0	0	0	0	0
BEND6	ENSG00000151917	4.0805	3.6699	1.2116	1.3276	25.5487	10.2578	9.8743	28.8624	0.012743	27.2802	0.919	1.3181	1.4899	0.2751	0.4169	0.6112	0.0209
RANBP9	ENSG00000010017	22.0183	19.7284	23.374	22.8949	76.4418	54.6153	45.5639	58.699	17.3452	75.0617	36.4561	60.5049	21.8303	26.8642	32.4552	15.9217	22.1882
PLD1	ENSG00000075651	1.299	1.0097	1.7414	1.8741	30.4922	15.6774	12.9178	27.349	0.0178071	26.2364	12.5837	20.6937	10.3708	1.3601	5.6231	11.7341	11.9263
WASF2	ENSG00000158195	29.7832	27.5472	30.0396	31.1149	94.8515	120.28	105.999	89.8828	21.4442	130.02	67.1018	64.4248	83.8726	49.1477	43.5246	37.9791	27.0459
FSIP1	ENSG00000150667	0.1504	0.151	0.3	0.2816	0.7246	0.7548	0.8523	0.7479	0.0526003	1.0363	0.6007	0.1036	0.4854	0.163	0.2344	0.0711	0.1174
CSNK1A1	ENSG00000113712	99.5052	89.9583	111.722	110.276	171.019	177.24	169.683	152.707	93.1864	238.057	119.883	167.226	134.688	145.604	150.91	107.91	107.292
REV3L	ENSG00000009413	4.3935	2.7588	4.4625	4.2009	10.2251	10.669	13.2236	9.7396	2.53159	20.5695	6.9033	5.7656	5.6659	8.0512	2.6731	4.9155	7.8871
ARMC2	ENSG00000118690	1.3138	1.2536	1.1172	1.0797	4.1229	2.238	5.3556	3.3052	0.46264	7.9383	3.0308	3.4199	0.8915	2.6182	0.7738	0.5374	2.1483
EHD1	ENSG00000110047	16.9911	19.6821	17.1679	27.8102	60.607	51.8147	80.2554	97.3445	42.9957	93.3566	62.5029	85.447	15.2669	48.4646	21.0616	39.4126	30.0777
PPFIBP1	ENSG00000110841	38.5723	35.915	36.4551	37.1951	87.227	56.9877	78.531	94.5179	3.53539	75.6218	109.595	68.6219	45.1921	54.2391	14.8899	47.3127	12.9141
USP9X	ENSG00000124486	33.4459	26.3594	30.8554	34.0736	62.3718	44.1599	58.2972	61.373	7.85165	40.388	50.5565	46.5091	34.4865	42.7405	27.308	31.6647	28.5516
ZFX	ENSG00000005889	15.3303	8.0414	13.2571	14.7928	35.5906	25.6871	27.9982	28.9221	5.07151	27.9651	27.6075	22.7049	10.8718	19.5531	8.8225	10.6126	19.0466
RAB10	ENSG00000084733	57.8714	62.7008	55.1132	60.7395	270.061	168.285	165.828	172.593	57.0676	245.018	212.06	113.654	71.9687	81.9259	91.9969	99.4368	81.0509
ATXN2	ENSG00000204842	23.7993	24.4529	26.9718	28.9929	76.7189	72.8572	55.6796	59.1858	7.69077	71.0467	73.375	47.607	16.8211	38.6696	39.5094	42.2541	29.1041
SNAP23	ENSG00000092531	26.1075	33.3276	33.5633	35.1941	101.035	104.712	115.201	123.863	17.1132	119.843	88.1083	96.7949	27.8148	10.0667	44.595	30.0559	14.8748
SPG20	ENSG00000133104	22.9951	19.9552	18.9088	21.2595	75.8087	92.7009	92.2003	92.9139	0	67.9276	94.8613	42.3729	0	0	7.649	0	4.3484
ZBTB17	ENSG00000116809	6.8559	5.4596	6.7014	7.1802	6.6895	13.2638	5.9094	9.5784	6.28875	12.2272	7.3152	3.6979	4.3874	5.3294	3.2611	3.5155	4.7293
NF2	ENSG00000186575	43.5881	59.9473	53.9344	51.9272	47.5665	83.7546	38.4653	45.2505	16.897	103.452	49.0625	36.9966	21.0836	29.9297	26.3597	22.4771	19.9591
GAB3	ENSG00000160219	0.8549	1.1406	0.8319	0.8241	1.557	1.8476	1.0939	0.7041	0.0262666	3.9291	0.8422	0.0943	0	0.3101	0.078	0.1005	0.0361
TRDMT1	ENSG00000107614	1.904	1.3464	1.4192	1.9	3.94	4.8903	1.9517	2.3522	1.42047	4.1398	2.2145	1.5951	1.9092	1.5292	2.0208	2.0918	1.6339
BMI1	ENSG00000168283	9.6128	5.9191	5.8833	6.3601	111.876	131.953	45.7361	56.2065	3.68365	107.332	71.3968	53.7154	16.7047	7.5032	22.2404	20.1917	26.6456
BIRC2	ENSG00000110330	21.9341	15.4094	21.5005	21.2217	181.79	189.616	70.2125	56.0064	34.7844	187.969	45.3246	95.4752	23.4524	29.1323	29.9106	22.2716	16.9622
RIC8A	ENSG00000177963	36.085	36.7862	38.195	46.1544	81.05	93.2995	62.0622	42.619	33.8174	72.8181	35.5814	45.2416	16.7638	22.5112	16.1289	26.9186	43.8264
PKIG	ENSG00000168734	6.4593	7.0325	5.8285	12.1667	26.6524	26.7283	17.8695	23.5941	12.0209	29.5609	8.4254	15.4471	7.2289	0.0205	5.9685	0.9208	0.992
RIPK1	ENSG00000137275	8.3013	7.8515	8.6998	11.1546	30.0157	34.7294	20.3726	30.8104	9.27354	41.9732	16.2362	23.481	9.6837	6.1522	8.0674	9.4084	14.0255
ARHGAP17	ENSG00000140750	17.9378	16.1928	18.0039	21.8045	40.3056	49.5319	32.8888	35.2682	11.3397	42.5991	25.6048	36.4417	15.4206	9.2617	15.5514	25.7563	17.5511
BAG3	ENSG00000151929	34.3403	44.3783	35.4722	46.2596	42.7598	55.5346	46.7611	57.7016	39.2105	102.192	64.7009	21.0037	69.8732	37.1819	11.4144	12.8115	13.3478
CLIP1	ENSG00000130779	27.3583	28.3365	30.9026	25.5488	38.2868	49.723	44.9642	42.3823	13.2703	85.7738	37.1427	39.1485	51.21	36.444	14.5573	20.716	28.0511
UTRN	ENSG00000152818	19.2429	16.9104	16.9484	16.0651	26.1377	18.0215	31.1471	38.031	1.76881	41.1962	17.1162	14.4468	38.0622	21.0921	4.3284	6.9442	5.7925
LUZP1	ENSG00000169641	24.6273	20.1515	24.5452	29.4787	25.8765	53.884	31.9185	31.3358	2.21624	44.5895	37.2627	16.9862	34.2646	7.5464	7.8612	20.8446	7.1513
KPNA6	ENSG00000025800	22.8046	23.2816	24.5604	30.0996	34.7269	32.7501	33.3659	24.263	14.4618	39.4642	44.6468	18.9104	32.4759	19.3764	21.1962	20.1518	14.5287
UBAP1	ENSG00000165006	21.5368	18.4129	21.2856	22.4775	22.4314	21.9768	23.6743	21.3391	12.5417	25.6603	19.2029	19.2565	21.7778	17.0844	18.9688	14.1486	14.4151
PTPN14	ENSG00000152104	43.2105	38.1379	31.5197	38.456	40.7718	36.8809	34.3469	36.6344	3.33131	51.224	30.5353	21.8252	22.2432	16.8069	8.796	10.6537	13.0467
APP	ENSG00000142192	238.282	283.785	265.023	237.078	204.053	171.991	296.388	211.903	266.597	348.32	360.152	313.776	176.22	117.27	158.647	214.321	160.42
CD44	ENSG00000026508	303.534	288.077	324.292	489.76	463.421	558.918	142.869	322.984	367.722	658.37	489.72	613.823	218.496	149.066	85.8736	203.346	213.274
GJC1	ENSG00000182963	13.7169	5.9676	15.3693	22.8971	20.958	21.5082	8.993	17.4667	10.0789	36.2424	10.5921	38.1445	0	0.7986	3.578	0.0216	3.5331
ZNF281	ENSG00000162702	14.4716	14.7677	26.2071	24.1363	28.2988	20.3114	13.2509	28.9802	5.13058	34.6856	27.1716	26.148	8.9587	8.2455	9.0377	12.0935	11.3306
FHOD3	ENSG00000134775	6.8841	6.9574	6.7781	7.757	12.2299	3.9908	1.1421	4.0059	0.0487595	14.4432	11.6281	13.1214	8.0753	0.1772	0.3995	0.2759	0.234
WDR26	ENSG00000162923	31.4011	31.6252	34.6944	37.9146	42.8636	37.9361	44.7624	35.6882	22.1332	61.1508	49.1638	47.1535	30.185	27.9798	47.1578	28.2777	22.2507
RERE	ENSG00000142599	14.3373	13.1322	14.442	15.0077	24.0482	14.5272	25.1531	21.5333	6.57443	44.1571	23.5711	28.1868	18.9053	8.5336	22.6656	19.9247	18.22
LRRFIP1	ENSG00000124831	40.2845	39.7243	42.903	44.2074	56.548	77.4558	116.176	113.013	23.8695	125.159	106.298	154.424	53.1947	36.0654	91.3126	59.8096	48.5992
ANKRD12	ENSG00000101745	9.7681	7.885	11.6282	10.409	29.1211	26.5388	51.224	41.9191	2.68315	39.3256	33.3482	54.6811	14.2147	11.3004	34.1517	11.6123	19.5873
SENP2	ENSG00000163904	10.0068	10.5009	11.9561	13.4253	35.4358	27.5062	53.9661	24.0568	15.1932	64.4567	37.6525	67.7253	15.7057	31.0971	54.4439	13.4766	29.7545
SPAG9	ENSG00000008294	32.1728	32.6974	31.9849	30.3288	57.19	49.7238	63.9219	61.976	21.9689	100.654	48.5778	108.8	31.4368	38.5992	76.7199	27.5557	17.8302
ANKRD40	ENSG00000154945	15.0263	11.9666	14.5036	16.3958	34.4587	42.5291	29.9861	33.8179	14.3873	56.6726	35.3916	64.686	13.572	18.4692	50.9241	17.8584	25.3207
GPX4	ENSG00000167468	78.1748	103.943	106.449	114.621	240.228	152.196	116.555	221.735	204.368	462.157	204.103	420.281	198.301	133.488	139.687	220.525	236.149
HOXB7	ENSG00000260027	5.8827	5.3879	5.3758	6.4568	22.256	28.0673	30.0443	37.4311	11.9884	153.071	55.6821	100.077	11.7633	24.9355	60.0322	16.142	7.005
ZBED5	ENSG00000236287	7.1981	3.7373	5.3586	5.3059	22.5768	30.81	12.0038	17.1096	1.29756	66.0303	27.6703	40.9397	15.2816	10.4994	14.9995	14.4218	26.7858
LYST	ENSG00000143669	1.6644	1.3184	2.4014	1.7861	8.4982	6.6436	7.2049	5.5046	1.24947	29.1066	6.165	12.5984	4.3245	2.5373	3.8184	4.995	2.4529
EIF4G2	ENSG00000110321	327.168	237.737	291.792	319.863	571.752	580.453	330.914	631.724	310.799	2144.84	716.41	968.81	298.175	246.308	254.298	303.156	456.52
SEPT9	ENSG00000184640	75.3197	60.4337	59.0374	78.6411	103.466	54.4843	191.339	103.942	#N/A	238.68	166.618	199.762	113.903	123.144	92.8996	105.091	72.9902
DNAJB6	ENSG00000105993	56.0089	51.5612	68.917	83.2157	87.2405	70.6152	95.3082	90.1415	130.091	176.22	97.767	142.401	70.2864	48.4488	82.6016	67.9567	53.6312
KCNC4	ENSG00000116396	2.9923	5.9835	0.2023	0.4609	6.7378	5.8306	1.4561	1.9404	1.81701	5.2662	0.9757	4.2109	2.2532	0.973	1.9497	6.1681	2.6849
SOCS6	ENSG00000170677	7.4897	5.6759	6.6388	6.3545	25.6634	19.2805	8.4452	11.9454	13.1391	25.0528	15.0854	25.1138	11.5425	7.8381	6.1622	12.9977	7.4844
PGD	ENSG00000142657	65.9756	79.8051	66.3526	72.5263	149.861	95.7077	66.0112	114.815	139.958	141.76	101.087	127.753	83.1666	51.4081	68.0813	134.112	67.4642
POMP	ENSG00000132963	71.9517	55.5837	65.4212	74.7028	83.3811	151.707	69.6478	128.145	110.73	127.251	88.4148	99.1179	72.8078	58.4194	58.4073	56.6918	103.079
BTBD10	ENSG00000148925	17.6048	15.4789	18.1464	16.998	27.0998	30.4142	26.814	25.6438	16.9444	30.1409	28.2384	48.1003	25.6164	12.6622	12.8569	25.2224	29.2939
CCDC93	ENSG00000125633	5.7897	5.0891	5.9928	5.3473	30.9045	35.2696	18.0886	23.1417	3.56553	31.2836	28.18	66.0577	9.2008	11.5397	7.8397	11.1303	12.726
CALM1	ENSG00000198668	155.634	143.329	146.344	150.245	694.412	571.976	526.015	463.713	71.2446	256.664	504.589	908.572	170.983	61.2867	190.556	125.32	356.348
RASA2	ENSG00000155903	4.8055	4.235	5.887	5.8216	41.1652	30.752	23.5847	14.8798	3.52413	21.0089	23.1734	33.2155	7.9992	4.7612	10.0387	3.9098	8.0176
PAPD5	ENSG00000121274	5.1996	4.2046	3.767	5.8215	15.0113	15.7657	8.8742	10.7821	6.4619	9.0163	14.8214	16.937	7.5061	10.6537	2.582	5.628	9.8082
ABHD10	ENSG00000144827	10.9808	9.2373	9.4821	9.5585	73.1311	85.3126	22.9	28.8919	28.2748	45.8248	57.566	96.9205	12.4879	30.3535	20.0062	11.9495	17.6466
C14orf166	ENSG00000087302	91.6407	69.7949	78.5814	77.1384	312.456	323.954	115.08	208.623	154.867	196.803	381.676	364.852	105.198	63.8329	145.497	51.3398	106.657
CTAGE1	ENSG00000212710	0.0288	0.0273	0.1368	0.2375	0.1373	0.0154	0.1869	0.2735	0	0.0332	0.0457	0.0603	0.0973	0.0746	0.1645	0.0811	0.1417
SLC6A6	ENSG00000131389	9.5139	3.1813	17.3911	23.1544	20.1925	10.0506	16.8645	22.4472	4.29274	7.0453	12.4701	12.597	6.9173	20.4485	12.9613	10.6084	17.3122
ARHGEF7	ENSG00000102606	13.4923	10.8216	12.8395	14.6663	19.7346	20.1632	22.485	26.49	6.9521	12.0279	14.8145	24.5585	18.1141	25.8774	24.9148	13.0294	24.9865
UPF3A	ENSG00000169062	13.1076	11.2185	13.2565	13.773	18.7214	16.2909	17.7107	27.5495	7.07733	15.2962	14.6542	12.4692	15.7333	21.6785	13.4946	13.0569	28.5965
SH3RF1	ENSG00000154447	21.8744	25.3319	19.3498	20.8156	24.6013	22.4542	27.7613	31.7267	0.246435	5.8393	14.7514	19.8119	10.6173	5.9769	18.567	18.8152	12.4558
AFF1	ENSG00000172493	13.3066	14.7883	14.738	18.175	14.8358	15.7283	17.3185	21.166	2.09323	10.1705	11.3127	18.7828	13.7094	4.2873	13.1555	18.0265	14.1053
ZFAND5	ENSG00000107372	47.1577	62.4366	62.6944	80.0472	54.7593	66.9767	40.8525	73.6649	14.2903	38.7125	41.2344	72.7869	54.537	44.0531	90.0518	48.693	60.2639
TMEM2	ENSG00000135048	24.453	30.3559	42.5668	45.5057	28.9244	29.9078	12.9709	32.6682	2.60206	6.4992	16.3764	17.7135	4.4042	2.9921	37.7265	26.437	32.0124
SCN3B	ENSG00000166257	0.1121	0.0536	0.0124	0.0247	0.102	0.0409	0.1184	0.1039	0	0	0.047	0.0192	0	0	0.1061	0.0968	0.0826
RHOA	ENSG00000067560	303.701	291.809	284.16	283.857	279.558	239.237	326.202	361.595	266.728	143.949	240.814	206.934	184.457	137.515	340.792	298.335	266.343
TCTA	ENSG00000145022	12.66	18.1233	8.6874	12.3512	12.8264	10.7506	12.5492	14.9315	6.44615	5.5595	9.0917	6.7311	2.8657	6.2414	13.5318	13.292	13.5736
KLF12	ENSG00000118922	6.3263	5.5657	6.2181	6.9614	12.2533	8.6638	8.0974	11.8299	0.0194925	1.6504	3.0711	0.0974	4.8671	1.8087	1.7848	0.1336	11.2632
FOXP1	ENSG00000114861	43.5256	31.1469	35.3443	31.6337	64.3859	96.3264	31.5975	70.1438	0.598266	1.3433	48.1288	18.544	16.1375	4.2964	27.639	8.7555	29.2521
PALM2	ENSG00000243444	2.7156	1.0177	2.2574	1.7732	5.1824	3.8531	0.5417	3.8547	0.0182817	0.4084	3.0797	0.1566	0.0957	0	0.6398	0.8048	3.2162
THRA	ENSG00000126351	4.9253	4.933	5.3963	5.3394	21.9984	13.9924	21.8609	16.3667	4.86504	4.2987	19.3702	9.4445	3.5827	5.4839	23.8873	16.1741	13.5297
PPP1CB	ENSG00000213639	56.1878	45.4053	55.0264	50.9443	118.531	100.846	96.7399	117.296	49.5415	114.996	137.058	68.202	84.0648	67.3161	153.121	106.943	76.204
ZBTB1	ENSG00000126804	12.4127	7.2851	11.5398	11.6758	40.9304	31.9173	41.2604	25.2151	8.00508	29.8538	30.1718	26.8228	23.3172	9.0834	35.3176	20.2132	20.4843
RARA	ENSG00000131759	11.104	12.4766	12.9237	13.5636	12.5816	13.0564	14.2706	12.9152	4.04168	12.7874	16.8322	14.6314	7.3693	9.0705	22.3727	10.3907	9.0001
FNIP2	ENSG00000052795	2.6245	5.5082	4.1271	5.1623	5.615	5.8855	6.1137	13.9506	1.07513	6.2109	4.7816	6.2352	1.2109	0.9159	18.3098	3.5454	7.5228
GMPR	ENSG00000137198	0.2979	0.1243	0.2436	0.9433	2.7373	0.7424	0.0885	1.992	0.20313	0.5719	1.2892	2.4228	0.4971	0.6438	2.5881	0.0332	0.2927
MAPK1	ENSG00000100030	50.6059	45.9225	43.5419	56.688	68.2912	62.8816	58.0124	59.2884	39.5951	52.8926	46.8567	61.1461	40.177	55.2049	78.4605	40.181	35.6241
NBR1	ENSG00000188554	29.9717	32.2387	40.7361	43.1775	57.875	43.4762	42.7219	48.2487	17.3886	16.2119	23.3011	60.2153	35.9103	49.6797	99.309	43.2216	23.5937
TMEM170B	ENSG00000205269	0.1098	0.3455	0.1569	0.138	1.3744	0.9613	0.7139	0.8274	0.14388	0.2622	0.5727	0.8692	0.299	0.9397	2.0384	0.1192	0.9782
TMEM165	ENSG00000134851	48.7864	46.2127	42.7808	44.9839	88.2194	65.0657	62.2688	65.6581	46.2766	29.7965	30.0061	41.0541	40.5415	12.4617	62.5942	31.8005	36.3748
MAP4K5	ENSG00000012983	20.6617	17.8776	21.8828	19.7965	41.4389	33.5267	33.8544	33.5488	15.1169	13.5979	13.6913	32.0761	26.072	15.9153	40.3182	13.7004	18.2698
PNPLA8	ENSG00000135241	12.2503	9.5406	11.8453	9.4256	21.8378	13.0996	16.4758	11.1846	4.98273	10.0516	4.1585	11.818	15.387	3.6173	21.4324	6.0245	7.6893
SKIL	ENSG00000136603	52.1227	26.6057	37.7878	27.7852	92.0805	49.0257	40.3455	43.4696	1.83324	37.5129	42.8421	43.7567	51.4263	20.7187	85.0842	38.112	52.5893
LRIG1	ENSG00000144749	5.7371	5.0208	8.2424	7.354	19.4108	13.9473	3.2859	5.5142	0.7603	1.3136	1.8685	2.7591	4.828	1.1467	28.2029	0.79	13.9411
FBXO32	ENSG00000156804	2.2634	5.4029	9.0771	9.072	15.3216	3.7242	5.9695	4.3409	0.028802	8.2507	4.2284	7.5867	6.6904	3.1007	15.5906	5.9022	2.4695
JKAMP	ENSG00000050130	22.5936	19.2894	21.0535	25.244	33.188	18.2297	21.1716	18.6343	23.2863	14.8465	17.7764	20.5588	20.8927	14.4541	40.0581	26.2987	19.03
ZFHX3	ENSG00000140836	5.8028	5.5448	6.7847	7.3864	12.3911	5.9817	11.7171	13.7305	0.676805	2.8869	1.292	8.712	6.5625	7.4702	5.8059	6.6069	9.0663
FOXO3	ENSG00000118689	15.1377	21.4931	18.2215	18.0753	26.6938	16.4409	26.4847	21.1716	2.07026	17.1041	11.5388	20.5268	18.0952	17.6731	8.783	12.0518	17.0724
C22orf26	ENSG00000182257	0.167	0.1596	0.1854	0.0668	0.2486	0.1996	0.2256	0.2682	0.0607154	0.1015	0.0249	0.2037	0.119	0.1196	0.1327	0.0699	0.0837
TEAD1	ENSG00000187079	43.5329	40.5469	45.3789	40.291	55.4957	37.0846	50.2007	49.1427	8.3874	34.6195	22.3632	49.1789	18.2722	13.8277	20.4047	27.8155	27.5138
BBS12	ENSG00000181004	1.3851	1.4584	1.5185	1.3796	2.8706	1.4786	2.1641	1.7925	0.471869	0.8961	0.6971	1.6356	0.508	0.5638	1.0217	1.3216	0.3834
TIPARP	ENSG00000163659	40.9667	34.6185	64.3013	57.6957	70.2191	33.4945	39.4539	47.901	6.90265	16.3219	24.137	54.0033	39.9539	41.1304	37.589	46.6745	18.2456
ELN	ENSG00000049540	0.1052	0.2069	24.883	7.0831	20.6749	2.9943	6.0217	13.9308	0.0256342	0	0	0.0162	0.1124	0	0.0935	0.0277	0
AKNAD1	ENSG00000162641	0.072	0.0866	0.3199	0.2537	0.5405	0.0407	0.37	0.1068	0.100843	0.0345	0.0168	0.0203	0	0.0375	0.0648	0.0681	0
ITGA1	ENSG00000213949	8.9059	14.7233	69.7592	67.2965	108.993	16.1517	32.3782	28.5445	0.0331047	0.2917	2.5517	11.7435	6.7682	0.7751	5.0457	0.0209	1.6747
TGM2	ENSG00000198959	25.4292	62.1688	127.806	319.571	1142.12	22.5999	86.3828	508.506	216.295	52.4615	368.442	530.612	255.002	510.72	135.962	109.631	2.8444
CHMP1B	ENSG00000255112	12.607	12.8477	11.5178	12.7459	62.7217	19.0064	20.517	25.5757	18.3315	10.1558	12.3275	27.2163	21.9463	20.2612	39.7461	20.5903	28.3884
LIF	ENSG00000128342	2.5258	2.2636	3.0943	1.5882	107.001	4.3672	24.1559	16.8909	15.6117	8.8232	21.578	52.0279	9.2585	40.8202	16.8825	41.5621	17.7482
NR4A2	ENSG00000153234	0.8712	0.2526	0.7376	0.4845	33.08	0.7937	2.677	2.7009	0.020915	1.4364	1.4405	3.1809	3.4142	6.0101	1.8101	21.5301	3.6458
SYNJ2	ENSG00000078269	14.4082	6.0677	7.734	8.9687	42.491	33.0075	7.0467	20.0432	2.2855	22.0968	19.5073	9.8887	20.2259	17.5463	9.5853	11.1507	12.5055
DTWD1	ENSG00000104047	9.2355	6.3928	9.9041	8.8951	41.5395	19.2167	9.9483	16.7667	4.0105	14.7523	14.1276	13.8832	12.1083	7.8888	15.8502	8.0712	14.9326
RASA4	ENSG00000105808	2.6801	4.1747	1.6364	1.0753	10.6101	5.2667	3.3408	2.3409	0.433442	0.5087	0.5481	1.5871	4.9182	0.672	2.1158	2.8028	1.0739
CLEC2L	ENSG00000236279	0	0	0	0	0.0272	0	0	0	0	0	0	0	0	0	0	0	0
CYSLTR2	ENSG00000152207	0	0	0	0	0.2901	0.026	0.0132	0.0144	0	0	0.0174	0	0	0.012	0	0	0
CSGALNACT1	ENSG00000147408	8.9704	8.5273	0.6751	0.563	93.1651	5.0608	6.047	5.7551	0.341236	4.0125	5.2942	5.7527	0.2129	0.672	1.8059	1.1724	0.3784
PDE7B	ENSG00000171408	0.5665	0.6771	0.1044	0.1744	8.0763	0.6935	0.7778	0.5531	0	0	0.2139	0.0135	0.171	0.0113	0.1757	0.8499	0
GAP43	ENSG00000172020	0.0294	0	0	0	2.8786	0.2934	0.0397	0.5441	0	0	0.1049	0	0.3964	0	0.0311	0	0.2117
ATP8B4	ENSG00000104043	0	0.0335	0.0857	0.072	0.625	0.0726	0.1091	0.0656	0	0.034	0.0294	0	0.1195	0.0218	0.0469	0.0318	0.0982
PDLIM5	ENSG00000163110	48.7831	47.5564	41.7298	48.4291	128.269	52.8233	80.1309	96.7386	16.3437	15.2151	85.8422	40.3519	52.2916	8.1036	50.4337	95.5654	35.5297
MARCKS	ENSG00000155130	85.2828	48.1216	26.1559	22.4267	96.0717	53.6096	58.8895	78.56	0.894891	13.1264	26.1312	24.7494	69.9918	16.1004	29.4626	69.6962	38.3451
VCAN	ENSG00000038427	228.652	136.458	54.1037	43.0442	439.911	91.0736	250.337	347.406	4.04039	0.1799	10.2184	0.0374	0.0891	0.1258	0.0124	216.521	0.2479
ANTXR2	ENSG00000163297	67.9595	83.8026	33.7608	46.4722	252.001	147.198	116.07	102.045	9.76834	39.0081	42.0387	74.4107	17.5649	23.5758	27.119	76.6017	19.7583
LAMA4	ENSG00000112769	33.8709	11.974	8.0315	6.4519	79.0506	43.5016	21.4644	47.0535	0	5.9205	23.4953	22.3129	0.458	0.1452	0.0097	16.9219	0.0061
SMAD7	ENSG00000101665	14.324	9.6765	8.794	8.3612	34.1333	10.6229	10.6768	19.2467	0.272759	5.5397	3.0925	3.7569	5.3675	1.4533	0.8682	3.581	5.9131
FAM46A	ENSG00000112773	6.3655	11.6569	2.8953	2.7787	44.0131	14.6131	7.7651	19.9865	1.48502	0.5932	5.66	7.333	4.3718	1.1795	4.9342	2.2575	11.966
TMEM100	ENSG00000166292	0.1321	0	0	0	0.7615	0.3598	0.1631	0.2528	0	0	0	0	0	0	0	0	0
INHBA	ENSG00000122641	90.6415	68.4054	75.205	64.8886	904.855	211.028	162.469	224.46	0.0295595	1.0444	0.5119	11.3235	4.9577	0.2889	0.3795	0	0.0224
ID2	ENSG00000115738	12.4281	4.9115	2.9261	2.5958	75.7627	26.8617	47.3519	68.7383	23.1734	7.3826	2.0186	34.6596	0.1345	4.3149	17.2812	3.1294	39.7548
PLEKHA2	ENSG00000169499	16.2888	10.9843	9.3643	10.3153	65.7139	42.2139	61.3053	48.809	7.15838	3.8461	11.6679	36.9958	29.9518	20.9616	13.6442	13.8609	24.297
SGSM3	ENSG00000100359	10.0835	12.2048	11.7543	15.3221	27.5057	19.4985	20.7518	21.3939	9.71435	10.7209	6.3853	17.5241	13.3513	13.5049	9.5747	7.272	11.0446
NFIL3	ENSG00000165030	9.8224	6.0509	7.4915	10.877	21.4276	7.9961	25.8491	19.8581	3.8216	6.6739	11.2721	7.0592	8.0516	10.3945	10.976	4.495	7.0005
LIMS3	ENSG00000256977	0.0029	0	0.5122	0	1.6991	0.1744	1.5394	1.5493	0	0.3488	0.0074	0.209	0	0	0.382	0.0364	0
HIF1A	ENSG00000100644	275.125	188.841	172.329	178.393	1116.65	147.976	861.294	699.768	58.1132	75.2423	301.972	340.745	129.093	27.8082	149.494	24.4699	38.727
TK2	ENSG00000166548	16.0779	14.9553	11.607	12.6245	71.8836	19.7543	60.9439	48.386	10.1409	19.1671	35.5312	21.2752	15.1567	4.4183	25.3237	11.0214	8.3036
PTP4A1	ENSG00000112245	48.9145	34.4206	33.7863	33.7625	126.953	65.4054	99.36	57.8686	38.263	58.1429	34.9341	63.4269	55.4193	50.6424	60.9346	33.3845	57.5297
IMPAD1	ENSG00000104331	30.1159	27.2459	23.8599	24.3943	66.5758	41.0859	61.9532	41.686	18.5157	31.0163	32.1293	30.5407	26.4718	31.4496	32.8987	26.9679	48.5633
B4GALT1	ENSG00000086062	76.3957	85.3143	45.7936	50.033	276.627	62.2182	175.082	70.783	7.93008	34.6339	19.0363	48.1675	86.5854	78.0245	70.1187	33.835	32.7532
VEGFA	ENSG00000112715	129.201	68.3234	56.5706	41.0446	290.12	41.0151	235.697	154.647	11.8551	29.5224	78.6148	32.9013	65.4763	64.9381	55.4462	32.9929	31.1572
PDK4	ENSG00000004799	1.3606	0.8425	0.6645	0.927	113.291	0.0093	93.8964	1.0892	0.0474234	0.983	4.4091	4.5975	1.6325	3.6143	9.9727	28.4018	2.2505
ARRDC3	ENSG00000113369	9.6127	8.9515	9.6518	10.8773	40.4035	10.2002	30.5882	18.2351	6.42999	20.7587	5.6941	9.5198	15.564	11.8215	16.0878	18.4758	11.038
PICALM	ENSG00000073921	93.987	86.056	95.494	101.883	206.784	107.489	137.811	128.946	34.8596	72.9225	46.3444	81.8797	108.169	118.963	119.415	75.7747	95.9808
TACR2	ENSG00000075073	0.1997	0.1488	0.2239	0.3458	1.4654	0.4563	0.6856	0.608	0.0163416	0.493	0.1784	0	0.6363	0.1927	0.4082	0.2865	0
MIAT	ENSG00000225783	0.0643	0.0585	0.0801	0.0742	0.401	0.1613	0.1976	0.2973	0.193154	0.0048	0.0773	0.0667	0.2062	0.072	0.1507	0.145	0.1349
NR4A3	ENSG00000119508	0.2687	0.2544	0.1935	0.2071	5.645	0.1793	2.506	1.8988	0.0422748	0.127	0.4784	0.1228	0.4018	0.6982	0.1915	0.1722	0.9524
CCR7	ENSG00000126353	0.1759	0.0897	0.1709	0.1038	2.454	0.0761	0.8954	1.1223	0	0.0606	0.6761	0.0502	0.3402	0	0.1003	0	0
C11orf96	ENSG00000187479	0.3248	0.6674	0.8368	0.5537	15.9805	0.3066	6.9388	7.8831	0.294849	0.3118	0.6045	0.218	1.9632	0	0	0.8426	0.0399
NR2F2	ENSG00000185551	26.681	19.3829	11.3772	20.2806	269.299	99.1233	99.5941	171.591	25.807	53.2328	36.9794	75.8853	65.6346	11.9699	46.1169	9.7296	16.1
KIAA1644	ENSG00000138944	0.1508	0.122	0.0623	0.0167	24.3308	0.3969	0.0199	9.802	0.124399	0.3247	0.0131	0.0108	0	0	0	0.8086	0
IL6	ENSG00000136244	8.8085	9.0867	5.6596	7.4205	157.834	27.1283	17.6605	108.971	0	0.1246	1.2651	20.0868	0.5294	1.3934	2.8131	0	0
NTF3	ENSG00000185652	0	0.0912	0.1768	2.5532	15.1795	0.6069	1.7736	10.8201	0	0	0.38	0.0623	0.2713	0.0591	0.0598	0	0
CSRNP1	ENSG00000144655	9.4548	7.0583	11.6771	13.8587	16.9019	14.8111	8.5494	7.6929	1.28417	2.7751	16.0412	14.3657	5.5102	6.3326	4.1111	14.3517	7.8787
SFXN3	ENSG00000107819	17.3736	12.495	19.545	21.9734	28.541	28.7809	20.0505	22.7597	0.969237	7.1761	35.9661	9.3896	7.0256	7.6688	10.4678	22.7444	20.2799
RAPGEF2	ENSG00000109756	17.6898	13.5741	25.6816	25.2939	22.0396	26.7097	20.3227	17.6872	1.12096	8.7118	22.7174	14.6759	11.0884	3.6836	9.6863	12.7735	11.4981
SLC30A7	ENSG00000162695	19.2922	16.664	17.4983	19.1323	21.362	22.6311	11.9985	11.2063	3.36379	6.2153	23.4934	16.665	25.0483	10.151	25.7397	18.2259	13.7698
PPP3CA	ENSG00000138814	23.3619	21.8263	25.7643	27.7502	37.5987	24.8952	16.6365	23.7196	1.99932	22.9658	44.7825	32.8701	31.1078	10.8035	38.4577	22.5356	30.88
NUMB	ENSG00000133961	31.9783	39.245	33.3288	46.3642	42.0734	31.0049	34.5019	26.0314	17.6768	21.2203	54.2027	40.3044	37.2559	20.2389	33.477	34.2446	40.2727
PBX1	ENSG00000185630	9.0379	5.8252	5.2031	6.4258	45.6801	3.28	5.4955	17.3891	0.0811384	0.5319	33.4495	5.4754	39.3806	5.3518	14.3317	25.7863	5.6293
PMS2P11	ENSG00000241350	0	0	0	0	0.105	0	0	0	#N/A	0	0	0	0.0865	0	0	0	0
PTGS2	ENSG00000073756	13.0932	2.834	0.1887	0.1325	210.895	12.0855	44.1221	33.9635	0.00835689	0.0279	11.6573	0.7708	158.363	0.0083	51.5183	0.0439	7.0069
BHLHE40	ENSG00000134107	72.0632	72.2198	62.3555	53.6914	141.118	38.6009	94.5471	71.4311	3.43073	66.3542	45.8474	55.0725	94.358	10.4424	47.5084	71.0494	25.7225
MCC	ENSG00000171444	3.2522	1.1851	2.0731	3.112	7.5199	0.1625	6.9446	4.4901	0.0729259	0.6238	0.0644	3.6418	8.8427	0.298	0.4913	9.0804	0.3064
TMEM50A	ENSG00000183726	46.2194	38.1803	43.043	38.7991	58.7138	40.4941	39.66	40.3692	28.8945	25.7495	16.4118	21.9245	59.1199	21.5124	53.0001	48.7079	25.6308
ARPC5	ENSG00000162704	108.814	74.9128	94.8501	79.6025	102.121	79.9658	50.7687	70.7531	67.3631	33.427	43.9388	37.4979	73.8672	46.6229	65.9363	122.049	67.4074
CCNI	ENSG00000118816	100.088	64.7268	84.539	75.7471	118.682	65.2769	71.5955	64.0566	69.7924	41.7001	48.4138	59.4159	98.3778	61.9249	78.7539	106.378	80.3826
MIR3689B	ENSG00000264163	0.1677	0	0	0	0.2497	0	0	0	0	0	0	0	0	0	0	0	0
PTGS1	ENSG00000095303	110.984	113.585	13.3937	18.1497	158.81	40.949	3.6263	29.3077	0.0417501	0.1536	0.0625	0.3456	14.8462	0.0147	0.3051	0.0428	0.0176
GAS7	ENSG00000007237	1.121	0.9446	1.2124	0.4604	1.5236	0	0.4609	0.5889	0.0212529	0	0.351	0	0.552	0	0.2445	0.045	0
NOX4	ENSG00000086991	2.9912	4.5366	7.5405	3.2553	10.2013	0.2445	1.4568	0.4264	0	0	0	0	0.0157	0	0	0	0
NAB2	ENSG00000166886	15.7413	15.9088	16.9488	17.7158	24.4021	10.8631	8.2339	16.1036	7.26102	4.3127	12.4634	2.9152	10.9452	2.1535	5.8256	7.5124	9.8309
RNF152	ENSG00000176641	8.9038	4.599	7.9308	13.7804	18.3332	2.6442	2.0896	2.8588	0.0459165	0.015	0	0.1377	8.7704	0.0032	0.0609	0.0365	0.0077
MEF2D	ENSG00000116604	12.8642	14.8766	18.3828	22.6921	15.3239	11.9296	20.7619	11.5806	5.7643	7.9067	16.6005	12.9053	11.4589	15.6089	10.6391	16.434	6.8271
STK10	ENSG00000072786	10.8228	12.2161	14.6164	17.6947	5.922	9.7514	19.3257	8.6667	4.46073	11.4653	16.7687	13.4517	7.2033	17.1091	5.2333	14.3367	8.3256
ARHGEF2	ENSG00000116584	46.4279	38.3768	39.213	34.8357	24.4639	41.6197	54.7687	37.0372	18.0379	26.1859	75.6025	27.2023	33.2694	46.6415	31.1654	72.4456	21.4304
FAM156B	ENSG00000179304	4.5022	2.5804	3.1395	4.9194	4.8344	4.1536	9.1371	4.8625	1.5e-123	5.1367	7.8528	2.3488	2.9257	6.3313	1.7324	7.0069	5.4549
LSP1	ENSG00000130592	0.3246	0.0564	0.0931	0.0451	0.343	0.0584	3.7995	0.1281	0.738676	0.2791	2.9679	0	2.7008	0.0359	0.0677	0.0572	0
SARDH	ENSG00000123453	0.5605	0.314	0.2311	0.5545	0.1699	0.4011	1.7729	0.2819	0.0124728	0	0.524	0.0371	0.1559	0	0.4632	0.0764	0.0276
TGFB2	ENSG00000092969	10.4008	4.8406	4.7275	6.326	10.4933	14.3588	103.52	15.3872	0.0754664	41.8508	52.7267	4.2666	20.2086	4.5751	41.7772	9.5868	0.2056
TFPI	ENSG00000003436	43.6643	27.7005	39.8604	45.9311	396.229	256.052	1455.44	204.605	80.9543	184.932	576.075	93.0935	59.454	11.2531	76.5803	128.966	35.5289
MXI1	ENSG00000119950	8.3015	6.233	7.3538	4.0536	10.7163	3.9804	45.8944	16.1329	2.84408	6.7849	32.1638	4.9204	7.9042	4.5566	9.7543	11.0399	7.87
NR2F1	ENSG00000175745	14.8085	13.1461	18.4982	20.8047	9.4704	18.2019	49.422	27.3557	38.2182	22.2108	45.9874	0.6848	2.7604	3.3203	0.6344	9.417	1.1254
USP44	ENSG00000136014	0.0679	0.0565	1.2777	0.5721	0.1427	0.0987	0.9303	0.2759	0	0.0948	2.2407	0.0542	0.0833	0.0503	0.1814	0.0434	0.0347
PGM5P2	ENSG00000227558	1.2587	0.6539	2.2663	1.7562	0.3802	1.1144	3.1321	0.2674	0.0197206	0	3.5094	0.1376	0.1216	0.0465	1.2547	0.0828	0.1629
ARSJ	ENSG00000180801	14.9645	14.0736	22.1597	21.2822	24.1741	36.5989	44.7708	28.3233	0.0365138	22.6454	11.6729	1.0294	7.8204	4.4476	0.5925	7.174	0.984
ZNF532	ENSG00000074657	15.3755	15.5825	19.5654	23.0353	18.9385	29.205	31.121	19.2167	1.19889	20.5716	3.1663	7.5288	14.6041	8.3878	5.8628	9.7327	11.8686
HIPK2	ENSG00000064393	22.9806	20.0759	28.3086	42.1588	17.1432	31.6967	61.311	25.0526	0.473332	26.5703	19.8853	6.9488	10.9387	0.7574	5.5006	14.7336	5.3425
NID1	ENSG00000116962	34.441	23.5946	29.6952	31.8539	16.7015	38.6726	91.8891	18.8303	0.0121085	24.9021	3.851	1.2356	29.6282	7.9041	0	6.3806	0.027
LPAR1	ENSG00000198121	20.4375	27.2968	37.3275	57.1125	40.0953	46.9843	87.0979	44.4864	0	11.5251	3.055	25.653	15.2047	33.2219	6.6969	0.1717	0.0272
TNFRSF11B	ENSG00000164761	4.147	12.0044	25.4818	85.8877	28.9405	39.7066	96.4064	63.9881	0.0150292	0.3612	9.0982	22.4915	0.7397	0.0359	7.4359	2.9019	4.4992
RHOC	ENSG00000155366	163.454	196.418	206.56	226.463	145.165	203.143	284.017	163.122	170.727	88.3966	78.8277	116.945	122.772	75.5261	65.7757	93.747	70.6357
ATP10D	ENSG00000145246	6.8426	12.2575	13.2165	13.2366	13.2271	9.4122	23.8825	13.1648	0.177969	2.3721	5.3186	4.1716	6.7632	1.6719	0.8631	0.3523	0.1293
DLGAP4	ENSG00000080845	58.437	56.0189	65.3849	73.06	63.7044	87.1875	121.395	82.0349	11.1244	29.1129	41.163	29.0173	29.0266	14.4791	13.3187	23.2626	26.5016
ZHX3	ENSG00000174306	22.6828	25.5503	23.512	25.5824	22.7646	25.7551	40.1447	30.8242	3.64065	12.9346	10.3318	8.9633	3.4494	3.209	3.0182	3.6758	4.1396
CHIC2	ENSG00000109220	27.9533	28.1417	31.9793	32.202	29.0892	26.4632	58.6641	42.0618	6.22333	9.123	16.6791	10.2285	9.2419	4.8451	6.4681	5.547	6.8944
SASH1	ENSG00000111961	10.5829	10.5586	7.3859	5.2328	11.042	23.0314	36.2261	15.051	0.421789	3.5659	1.0524	8.0427	5.8023	6.9132	2.9576	3.247	2.8377
FRMPD4	ENSG00000169933	0.3284	2.2245	0.0322	0.0178	0.4758	2.9035	3.8827	0.1783	0	0.0056	0	0.0086	0.0099	0	0	0.0029	0
MIR34A	ENSG00000207865	0	0	0	0	0	0.3007	0.3049	0	0	0	0	0	0	0	0	0	0
ANO3	ENSG00000134343	0.1295	0.0177	0.0238	0.0121	0.0585	0.7254	1.0314	0.0055	0	0	0	0	0.3172	0	0.0119	0	0
NCKAP5	ENSG00000176771	0.4668	1.1931	1.2636	2.832	1.4911	11.0879	14.8966	1.1674	0.0039318	0.1075	0.1476	0.5391	2.3026	0.0834	0.2206	0	0.0145
PTPRO	ENSG00000151490	0.1654	0	0.0524	0	0.2185	1.3371	3.0003	0.5761	0.209132	0	0.0301	0.0534	0.0677	0.0077	0.0291	0.0063	0.0404
RPL21P44	ENSG00000229585	0	0.0997	0.1573	0.0797	0.0783	0.4205	0.8527	0.078	0	0.101	0.0939	0	0.2367	0	0	0.0528	0.155
BLK	ENSG00000136573	0.1401	0.2268	0.0889	0.1544	0.0379	0.3734	0.4474	0	0	0	0.0228	0.313	0	0.0156	0.054	0	0
RRAS2	ENSG00000133818	39.8509	34.4972	42.951	44.8987	46.8221	112.743	143.595	48.0282	46.8114	51.984	41.0978	64.6723	28.0296	0.0477	19.0462	27.3008	15.96
KLHL29	ENSG00000119771	3.277	2.8488	1.2801	2.1815	2.2755	2.0471	5.2256	3.0356	0.425193	1.8933	3.0965	1.7562	3.5331	3.7796	1.8797	0.8575	0.4359
MTHFD1L	ENSG00000120254	42.9003	39.2993	45.006	37.349	57.7364	35.6025	82.7162	45.0562	23.1165	41.4821	29.3754	26.5326	34.6793	74.1851	16.3331	24.5716	11.548
APOLD1	ENSG00000178878	1.1285	1.0165	1.2512	0.6646	10.1478	2.3498	20.6144	6.1919	2.32664	2.2105	1.299	4.5146	4.6996	10.2801	3.9509	0.5172	1.1814
PGPEP1L	ENSG00000183571	0	0	0	0	0	0	0.0337	0	0	0	0	0	0	0.0206	0	0	0
CHRDL2	ENSG00000054938	0	0	0.072	0	0.0909	0.0543	0.1567	0	0	0	0.045	0	0	0.0309	0	0	0
SESN1	ENSG00000080546	4.1999	3.5169	3.8104	2.8987	11.8878	5.8878	16.3681	6.1461	3.5959	6.2408	2.2472	3.0525	4.653	1.4207	1.5869	1.6523	6.7409
EPAS1	ENSG00000116016	18.864	14.3957	3.4205	5.5614	110.428	10.0718	196.292	72.5775	0.120197	40.1723	17.0618	11.428	41.9381	59.6842	10.6139	28.0475	30.132
CMYA5	ENSG00000164309	0.0425	0.084	0.0975	0.0907	0.2821	0.0592	0.5976	0.1766	0.00823188	0.207	0.1542	0.0537	0.1574	0.1108	0.1361	0.0558	0.0655
ADM	ENSG00000148926	13.4256	9.684	7.681	23.0098	16.1064	6.6438	271.791	44.6799	26.0385	102.308	5.2997	7.2886	13.278	11.0426	2.9802	4.6776	11.1089
PLXND1	ENSG00000004399	29.2355	36.4866	18.3487	21.4478	25.5471	8.6016	133.465	37.8967	14.9242	42.6153	4.1378	4.8089	5.1542	8.4681	4.7913	17.6743	9.3963
ZBTB16	ENSG00000109906	2.3093	1.4582	3.3951	1.4732	0	0	12.4364	0	0	0	0	0	0	0	0	0	0
PCBP3	ENSG00000183570	0.2277	0.0632	1.3362	0.9971	0.1362	0	6.2588	0.2033	0	0	0	0	0	0.0281	0.1217	0.2218	0
CD248	ENSG00000174807	52.4328	89.0708	29.128	65.1037	71.653	27.5574	600.089	98.8435	0.049942	0.1304	0.052	0.0142	0.0218	0.0119	0.0103	0.0292	0.0143
PPP1R3C	ENSG00000119938	28.3546	16.6553	10.7588	8.255	19.97	0.7339	139.267	11.009	0	0.7741	0.8784	1.4254	1.5383	0.0604	13.7359	0.0099	0.0435
OVCH1	ENSG00000187950	0.0557	0.039	0.0145	0.011	0	0.0097	0.4195	0	0	0	0	0.0107	0	0	0	0	0
PAPPA	ENSG00000182752	11.3721	10.1105	6.1526	4.1126	10.2861	4.6958	127.186	3.3162	0.498197	0.2463	9.5577	0.0213	0	0.0501	0.0487	0.0556	0.0559
ACTL7B	ENSG00000148156	0.0105	0	0	0	0	0	0.0708	0	0	0	0	0	0.0118	0	0	0	0.0154
SEMA3D	ENSG00000153993	0.157	0.0376	0.5878	0.689	0.1871	3.2094	41.2587	0.2662	8.35209	0.3255	0	0.1209	0.1487	0.0812	0.1327	0.004	0
GNA14	ENSG00000156049	0.02	0.1043	0.107	0.0758	0	0.1907	9.1818	0.0593	0	0.1769	0.1917	0.1611	0.2214	0.0439	1.0174	0.231	0
KCNT2	ENSG00000162687	0.7923	0.1016	0.0712	0.0562	1.6954	0.114	34.6575	2.0959	0	0.0686	0.3254	0.1046	0	0	0	0.0079	0
CLEC3B	ENSG00000163815	0.2125	0.0784	0.1748	0.1607	0.7896	0.8835	229.856	8.7291	0.10278	0	0	0	0.0895	0.0651	0.0371	0	0
RHO	ENSG00000163914	0	0	0	0	0	0	0.0388	0	0	0	0	0	0	0	0	0	0
MYF6	ENSG00000111046	0	0	0	0	0	0	0.0229	0	0	0	0	0	0	0	0	0	0
MIR635	ENSG00000207561	0	0	0	0	0	0	0.6844	0	0	0	0	0	0	0	0	0	0
LRTM1	ENSG00000144771	0	0	0	0	0	0	0.0254	0	0	0	0	0	0	0	0	0	0
C15orf53	ENSG00000175779	0	0	0	0	0	0	0.0164	0	0	0	0	0	0	0	0	0	0
NDRG1	ENSG00000104419	48.3929	38.9545	23.8396	22.4163	50.7296	19.135	177.304	64.7755	2.00379	3.3029	12.5001	11.1458	23.2467	2.4774	56.4012	24.3362	24.6542
KCTD20	ENSG00000112078	21.2857	21.3763	21.5393	25.4321	30.6482	35.9407	99.6717	65.9426	13.6796	22.2266	14.5081	10.0856	29.6989	10.5821	37.6027	11.6798	21.035
FGD4	ENSG00000139132	4.095	5.9054	10.6546	9.1664	12.5457	5.7048	60.2956	35.9457	0.144511	3.4163	1.2781	14.1497	10.7769	12.5513	7.9527	13.722	16.0065
CYTH3	ENSG00000008256	11.3762	12.4568	10.8234	12.8235	11.2718	13.0112	57.4219	30.2709	8.42071	10.5043	12.7003	14.8061	12.1265	16.1194	9.8854	11.568	22.2829
LDB3	ENSG00000122367	0.0364	0.0147	0.1615	0.0243	0.0477	0.1209	0.9263	0.2314	0.0684777	0.0615	0.0286	0.0469	0.065	0.2535	0.0679	0.0322	0.0708
COL21A1	ENSG00000124749	0.0365	0	0.0894	0	0.0992	0.0081	15.75	6.3497	0	0.8885	0	0	0	0	0	0.047	0
NTN4	ENSG00000074527	11.4459	2.6264	0.5525	2.0036	79.5874	44.7267	762.663	150.478	0.0199214	11.1956	15.4113	24.336	30.7753	80.3932	45.7065	5.7545	12.7228
AFF3	ENSG00000144218	0.1079	0.0141	0.9038	2.1318	1.7188	0.2286	19.4879	3.7318	0.0127145	1.705	0.0607	0.0084	0.0034	0.3882	0.0065	0	0
WSB1	ENSG00000109046	15.7592	10.8683	21.2408	17.5509	39.0031	31.8295	133.912	34.5865	23.3425	31.2913	18.5045	47.407	24.9547	21.8403	29.1943	31.7299	30.5228
COBLL1	ENSG00000082438	8.532	8.155	2.3505	1.8671	8.0341	9.8724	77.7593	19.7212	0.0258274	0.5807	5.128	10.1997	12.1829	8.3981	10.8261	12.2699	20.4771
ENDOD1	ENSG00000149218	7.7644	9.0193	1.8168	4.951	25.5764	13.099	120.112	33.4037	4.4664	21.0159	6.3768	18.1049	12.7059	9.0203	9.5857	27.8612	33.8342
GSG1	ENSG00000111305	0.0296	0	0.0133	0.0693	0.3602	0.0471	0.8362	0.4784	0.38068	0	0.0186	0.0391	0.0802	0.0445	0.0283	0.1431	0.0521
RGS4	ENSG00000117152	161.922	74.9953	3.5682	5.6218	212.241	227.733	571.461	365.567	281.756	0.3303	0.3284	0.0558	2.2498	0	0	0.0861	0.014
PFKFB3	ENSG00000170525	17.1005	15.0606	14.4456	18.697	18.8268	21.217	45.1435	16.4644	17.7397	8.3341	11.5984	13.3042	5.68	6.572	13.0673	9.6891	7.1031
RCAN1	ENSG00000159200	27.6272	22.2428	26.6309	20.0306	77.9534	40.8131	203.688	76.1556	91.9481	14.254	23.9316	22.6803	5.8093	2.8439	23.974	5.8866	10.873
GBE1	ENSG00000114480	41.5409	43.7106	40.9832	35.6714	124.578	60.2637	215.839	77.4242	60.4576	28.1333	18.658	23.2604	11.2877	4.5341	10.4017	9.9577	8.4565
FYN	ENSG00000010810	34.5437	27.2725	17.1298	16.0428	36.508	28.2049	108.908	50.3832	0.998274	4.5855	28.5205	37.8183	6.1559	10.1998	2.4268	0.5325	2.4514
NID2	ENSG00000087303	36.0252	22.5276	14.0183	14.5184	84.9914	22.6371	220.571	84.7292	0.107792	0.1207	0.7943	40.4013	59.9377	0.2101	0.8992	0.6992	0.8374
TGFBR1	ENSG00000106799	23.0109	20.2245	25.5938	12.5103	60.3942	27.7434	111.09	39.8477	3.27245	13.2324	21.0856	32.4931	17.9489	9.9435	19.7304	9.9147	19.2884
NEK7	ENSG00000151414	75.9371	80.7887	43.2554	32.3246	183.509	137.762	521.071	148.54	16.0515	32.2945	43.7625	43.3949	49.2706	26.4426	25.7948	47.1762	38.7511
SLC8A3	ENSG00000100678	0.0097	0.0166	0.0087	0.0133	0.0869	0.0427	0.2128	0.0896	0	0	0	0.0256	0	0	0.0231	0	0.0107
TNFAIP8L3	ENSG00000183578	23.2984	8.8864	4.9464	2.0118	4.9173	3.8461	13.2105	2.0826	0.408593	0.8427	1.3527	0.1928	1.2966	0	0.5117	0.011	0
PLIN2	ENSG00000147872	111.155	75.2495	44.5194	69.3641	10.5565	7.3953	111.875	10.2604	22.4414	5.6849	9.2235	6.8526	8.0955	0.0464	22.0847	9.3415	2.3395
ANGPTL4	ENSG00000167772	292.671	196.49	72.2157	139.436	32.474	0.7822	209.184	15.3295	5.82276	12.7992	5.0797	0.8136	1.9926	6.8357	3.4089	0.4113	0.169
NOTCH2NL	ENSG00000213240	36.5822	16.7471	19.3645	15.7309	35.1393	16.3866	31.3055	16.7135	1.80374	11.7856	16.8311	20.3631	16.8848	13.9433	14.3841	8.4327	16.5134
NPTX1	ENSG00000171246	16.1551	3.4356	0.8796	1.2467	15.4492	4.1052	11.4999	0.2074	0.936054	1.7999	0.0087	0.5957	0.032	0	2.651	0.0341	1.4736
CAPN3	ENSG00000092529	0.4099	0.2767	0.1801	0.1501	0.524	0.1046	0.8179	0.0826	0.174272	0.0172	0.0742	0.0409	0.2786	0.0792	0.2252	0.1314	0.3577
RORA	ENSG00000069667	5.5185	6.1392	3.2004	1.763	8.9268	1.7272	10.4817	3.7412	0	0.2446	0.2222	1.4887	2.6125	1.518	3.3629	0.2262	3.4414
PER1	ENSG00000179094	16.8125	10.2213	15.8683	11.8013	11.4178	2.4702	20.9534	4.7824	1.59123	3.5347	2.0815	3.0826	7.169	3.7033	3.231	5.6497	4.6972
SLA	ENSG00000155926	0.1758	0.0836	0.1507	0.0982	0.2344	0.0346	0.3174	0.032	0.0225079	0.0802	0.0539	0	0.0593	0	0	0	0
SNX33	ENSG00000173548	8.2527	8.2823	8.2295	11.0421	7.3907	6.5866	19.4536	5.5409	1.31543	3.219	1.9946	8.4075	10.3591	8.9763	6.7591	5.8215	7.93
PAG1	ENSG00000076641	0.7254	1.6439	2.5746	4.1078	2.1731	0.8682	6.9699	1.5484	0.00332893	0.8362	1.2425	2.4271	1.3914	0.1028	1.4996	0.5348	4.8032
NAALADL2	ENSG00000177694	2.4118	4.6335	4.6018	4.1208	4.2399	1.6925	10.4649	4.0793	0	0.6061	0.075	0.7278	0.5133	0.1593	6.6476	0.0803	3.225
SLC35E1	ENSG00000127526	24.3577	33.1824	24.0703	25.3021	27.546	26.2964	41.6843	21.7358	12.0206	18.1537	19.0102	19.9452	14.5216	24.9901	29.0174	14.6582	21.403
SLC38A4	ENSG00000139209	0.979	1.2886	3.3458	2.7482	0.2052	0.0866	8.388	0.289	0.708663	0.088	0.2748	0.2457	2.9716	0.2404	7.1432	0.1179	0.0865
RASGRP1	ENSG00000172575	0.3801	0.7121	0.4425	0.1538	0.3163	0.6799	2.074	0.4836	0.0212508	0.1897	0.3	0.3929	0.5591	0.3996	1.2621	0.1853	0.2852
C2orf27A	ENSG00000197927	1.0865	0.7864	1.5745	1.2588	1.2534	0.7982	1.6481	0.3828	0.423054	0.4979	0.8551	1.4019	0.5838	0.5886	0.8135	0	0
HHAT	ENSG00000054392	1.0526	2.3107	2.7927	1.6354	2.8125	0.7313	2.6776	1.0682	0.290154	0.7374	0.1307	1.1382	0.8738	0.3512	1.0105	0.5063	0.3909
CCND1	ENSG00000110092	295.169	463.252	416.272	523.9	524.725	312.667	557.018	192.083	77.3313	126.165	171.668	257.387	78.8588	80.1442	85.041	95.0562	87.2543
P4HB	ENSG00000185624	644.39	828.494	517.325	592.769	809.309	520.682	1229.11	575.381	242.45	392.213	309.789	688.595	227.898	257.154	176.446	189.604	171.888
CPEB4	ENSG00000113742	5.5474	6.2974	6.884	8.4702	11.3567	5.2751	12.1579	10.238	1.2428	9.6405	6.7418	9.4394	3.2979	1.6087	8.9846	3.353	2.6476
KDM5B	ENSG00000117139	25.9795	21.6439	22.4653	20.5104	26.6457	21.6468	33.5499	23.2468	8.4868	29.4477	24.9493	17.7762	17.9639	3.6599	20.6826	10.3636	17.2303
UGP2	ENSG00000169764	79.6122	60.307	62.2757	55.3745	69.1992	61.1814	78.2501	66.7233	47.4038	52.8079	46.1498	49.9722	31.9057	29.8007	67.1095	47.9193	42.9764
ARF4	ENSG00000168374	211.98	227.943	175.145	182.007	350.512	252.678	318.979	239.981	103.123	85.2013	157.926	206.215	82.3153	59.4255	223.83	79.5601	96.8902
ZSWIM6	ENSG00000130449	4.3547	3.7782	4.3604	4.6149	10.8757	6.759	4.5176	6.4763	1.72909	5.6655	7.658	6.5403	7.9924	2.0059	3.266	3.3258	3.1986
CHD9	ENSG00000177200	20.9687	13.4783	17.5925	16.0003	32.5827	24.0829	26.0111	25.6326	2.94662	13.0664	27.7848	19.0595	23.0067	7.9433	6.7919	20.854	11.1194
MLXIP	ENSG00000175727	22.7454	28.0142	19.8586	20.9442	55.1711	37.3581	59.2013	27.5003	5.82621	42.7311	37.3235	31.9132	19.4747	8.2451	10.735	26.9771	20.0181
DST	ENSG00000151914	44.3539	42.0045	47.3215	51.123	130.754	99.8522	159.759	100.26	7.83179	148.109	66.8513	49.0629	65.8154	22.6077	26.3615	56.0895	32.0095
RAB23	ENSG00000112210	15.3508	9.7996	12.0858	9.3901	34.9728	15.61	30.8168	23.309	8.98039	22.0518	6.2603	6.4845	7.8686	6.0764	5.2437	3.2745	5.4514
CCL2	ENSG00000108691	3.0495	2.9223	0	0	157.903	30.7694	84.72	71.3852	0.054725	90.2037	0.1795	0.0981	0.0377	0	0.142	0.0336	0.0496
SEMA3C	ENSG00000075223	57.8521	112.915	44.3078	50.2186	223.469	115.329	202.606	165.681	26.1162	94.869	10.9988	58.654	54.2878	3.9443	50.0695	78.2309	24.9812
CHSY1	ENSG00000131873	36.7145	28.1424	21.516	22.7188	68.7554	46.1281	68.1686	45.4765	5.32848	33.2634	17.7661	31.1447	15.1285	7.4776	19.8101	2.3964	16.3295
ATP6V1D	ENSG00000100554	33.1395	35.7203	32.8528	40.0529	101.419	67.4115	86.0115	69.0846	41.1043	61.9021	47.8207	71.7257	45.7832	12.4096	35.1908	24.6177	42.469
HIVEP2	ENSG00000010818	8.3402	7.7741	6.5972	7.5839	27.4395	17.4267	16.8963	13.4975	0.125381	11.8692	12.2282	22.5626	15.1567	3.2865	8.0839	2.451	2.6935
PRKAR1A	ENSG00000108946	102.829	112.37	98.9504	110.387	561.822	228.783	381.762	221.273	62.3848	162.3	190.131	439.382	97.1856	118.729	141.753	74.3376	55.5069
STK17B	ENSG00000081320	22.8138	13.2851	25.4876	26.1861	65.3301	53.9272	34.4375	36.9806	3.09763	38.2444	17.0569	40.0181	21.7478	12.4746	35.2831	33.3888	14.0972
HIVEP1	ENSG00000095951	5.4952	4.9797	7.4421	6.5639	19.021	17.5926	16.745	16.7664	0.870578	15.7908	5.1835	17.3495	11.4894	8.858	6.1189	8.689	8.9913
ZC3H7A	ENSG00000122299	16.0549	12.746	15.0504	16.9939	34.203	37.4031	38.1267	29.1798	10.6242	32.2399	19.0007	28.9692	16.5418	19.8919	14.851	24.8517	13.6193
ANKRD28	ENSG00000206560	34.8499	21.3137	45.6225	41.1945	51.5847	56.0095	51.8485	41.6541	12.0871	44.9849	33.4105	38.7468	17.2	39.9874	26.8273	17.7365	35.4723
DYNC1H1	ENSG00000197102	64.9891	59.5684	68.6619	88.8857	108.318	93.7376	141.228	101.152	18.3982	84.6738	123.748	101.473	48.3094	48.7944	39.6002	36.4819	56.8529
RBPJ	ENSG00000168214	36.0435	43.0128	42.1667	58.6969	84.3862	62.8469	77.1865	61.0826	4.53132	32.6588	73.8212	40.4928	13.2845	24.1784	21.241	15.8093	19.954
TBC1D16	ENSG00000167291	12.4121	11.579	11.9551	12.741	24.6426	23.4809	18.9152	16.0265	4.79701	19.9537	16.3891	22.7751	5.7525	10.1027	9.5529	8.8489	2.6484
CNST	ENSG00000162852	8.3403	8.3888	8.7508	10.2169	13.6941	12.7607	9.2474	13.2154	4.09787	10.4349	13.2567	12.7026	5.1196	7.6645	6.9247	6.8405	4.6926
ARHGAP21	ENSG00000107863	26.0329	23.5725	28.667	26.2032	60.9588	48.7321	32.2452	54.5613	4.87752	35.4407	26.3847	21.9624	22.5723	13.9701	11.0003	34.1426	30.1569
SH3BP4	ENSG00000130147	24.0018	26.6748	30.0407	44.1957	88.8194	55.4327	31.6512	53.6696	3.39445	46.8032	24.3328	34.3555	14.4254	16.3683	21.5274	20.5577	25.1531
AXL	ENSG00000167601	116.698	109.127	121.79	160.292	269.525	320.663	208.385	282.401	31.546	122.537	108.624	98.7395	69.4001	34.4187	7.6343	51.6765	2.1425
RBFOX2	ENSG00000100320	42.3992	38.7758	45.1134	49.2387	69.6192	69.6716	54.6462	64.6266	15.3292	42.0676	43.7436	25.9947	39.6406	38.3863	16.4746	27.1402	17.7954
ANKRD13A	ENSG00000076513	22.5009	29.2801	34.1409	37.7265	46.721	63.2304	34.5778	64.3193	4.64974	24.3747	15.1175	16.2341	15.1974	11.0507	17.5534	15.2983	15.1775
CORO1C	ENSG00000110880	131.16	155.998	161.662	202.124	266.721	269.298	201.962	231.157	78.655	121.335	131.084	77.655	52.2524	58.2295	38.7217	78.6108	74.653
BNC2	ENSG00000173068	6.74	6.6702	5.5994	7.0419	16.1989	15.77	8.5999	11.8514	0.178976	2.9943	0.5956	0.1401	0.1457	0.8732	0.0125	0	0
MAN1A2	ENSG00000198162	13.6374	13.6801	11.7969	16.7313	30.9873	26.1976	25.266	28.7766	4.15217	17.6686	29.4876	21.7694	19.7943	8.0224	17.3703	9.8895	9.2648
FRS2	ENSG00000166225	9.2737	8.1789	9.6415	9.0493	19.3774	18.6513	17.6952	20.6771	2.13399	15.6509	13.1364	11.1017	17.0147	5.985	11.8127	6.7156	10.9893
PLS3	ENSG00000102024	90.136	60.5854	60.1708	67.3967	264.138	185.311	239.222	255.806	52.0326	107.146	47.4399	121.639	139.381	26.6355	42.7866	73.0897	36.0529
UGCG	ENSG00000148154	16.3335	15.2683	30.6428	29.3269	51.9796	62.547	71.3006	68.3147	13.309	35.7398	26.5544	41.5797	52.5812	13.5577	24.4532	23.0414	16.814
MBNL1	ENSG00000152601	44.5477	49.2033	56.4984	60.3331	121.369	122.05	88.331	142.219	27.492	68.6179	77.4965	48.1821	48.3914	38.5292	64.8142	52.9044	43.6989
CBLB	ENSG00000114423	7.3143	6.9308	5.3014	4.345	20.6564	18.0068	14.1131	21.4592	0.0596039	2.3591	4.3141	4.5611	9.194	1.6122	6.7778	3.8436	3.0822
C5orf27	ENSG00000236882	0.0484	0.1215	0.0241	0	0.2701	0.2257	0.1251	0.1534	0	0.0464	0.1945	0.1063	0.0681	0	0.0128	0	0
CALM2	ENSG00000143933	382.401	401.513	635.199	701.241	3288.71	3084.7	1525.19	1543.41	737.924	1824.45	1805.35	1395.97	250.7	302.524	461.925	404.369	387.959
RAB14	ENSG00000119396	24.4894	20.3263	25.1718	27.665	114.654	158.79	72.1229	57.1467	31.4187	46.4479	78.5845	75.8524	50.7334	30.5246	28.55	30.0525	33.9575
FER	ENSG00000151422	9.415	5.9616	8.0694	5.3459	18.654	28.4788	13.6997	19.7966	1.8262	11.5716	18.0554	13.5806	4.273	4.2675	1.7824	10.8513	5.8876
PRPF18	ENSG00000165630	9.5533	7.3045	9.3312	10.1979	38.8565	53.3994	28.5157	52.0328	11.5869	33.4047	39.5362	27.4783	7.1999	6.9128	11.3878	12.9604	13.4113
CCNY	ENSG00000108100	25.8868	22.8522	23.5601	20.3158	51.4855	63.7232	61.3694	56.4906	22.8618	34.7909	35.6997	33.9544	18.5595	26.8458	20.6859	35.4747	39.7923
CREB5	ENSG00000146592	0.3768	0.3265	0.0539	0.0387	3.8806	5.1607	5.5006	4.1968	1.39209	2.0555	2.8819	3.0497	0.3102	0.2665	0.1278	0.0498	0.1611
AP2M1	ENSG00000161203	195.152	211.344	183.085	210.02	615.506	716.6	651.384	685.319	191.934	466.274	330.426	306.347	104.634	97.4334	137.316	64.1745	201.91
ELL2	ENSG00000118985	45.3215	71.5893	58.9846	44.9911	75.7075	108.598	108.699	70.701	0.78119	53.0053	92.882	41.5632	16.3182	4.6026	4.7738	2.3921	1.504
RTN4	ENSG00000115310	316.327	372.519	386.389	400.632	447.204	446.257	679.049	379.396	218.106	456.084	511.678	125.568	106.638	92.3419	119.431	141.927	112.15
MAP7D1	ENSG00000116871	54.1911	62.4827	56.8053	75.3263	91.4764	107.87	89.7609	86.2948	42.1578	94.8309	98.3875	37.6993	57.3818	31.9966	14.4661	15.4974	11.3956
CAP1	ENSG00000131236	255.02	254.347	254.101	319.901	322.486	356.278	260.268	273.158	149.146	265.997	408.697	113.633	182.975	98.1584	158.802	128.355	89.5889
SPRED1	ENSG00000166068	16.0959	10.6434	15.0372	17.1073	27.3329	15.1007	18.9432	13.3405	2.60358	12.3771	27.5782	6.8636	10.3065	6.0068	11.5523	9.5899	10.6231
ZSCAN20	ENSG00000121903	1.6557	1.4331	1.5181	1.7692	2.5014	2.1625	1.7569	1.8627	0.5526	1.8871	2.1658	0.9175	1.2941	0.6104	1.8438	1.3315	0.6449
CEP170	ENSG00000143702	145.058	126.883	111.443	95.7493	157.69	178.701	113.434	140.206	16.7936	80.362	128.004	56.1253	10.1668	23.0378	10.265	44.5279	16.994
PRKCA	ENSG00000154229	29.3481	23.3963	26.9102	22.0898	55.7669	25.1334	21.1239	42.9083	2.39707	27.623	36.2697	16.9329	7.1362	3.5036	9.1066	23.8984	7.7841
PSD3	ENSG00000156011	9.4377	4.6055	3.0314	3.143	48.7061	18.9947	62.5748	30.9161	3.35142	7.2709	36.2436	30.0688	7.2188	10.5801	12.3799	24.9093	2.4217
MGST1	ENSG00000008394	129.492	116.061	100.807	112.84	627.704	267.091	489.579	184.663	198.624	14.3923	528.232	403.696	124.56	119.32	158.761	106.533	69.1069
FOSL2	ENSG00000075426	24.9224	28.1359	19.4747	19.3538	34.4857	34.0543	41.9269	30.0552	17.6872	11.0293	43.9461	12.0388	30.58	7.0453	32.9661	16.5145	20.5558
SERP2	ENSG00000151778	1.4279	1.0307	0.386	0.5777	3.1749	0.6789	1.5712	1.906	0	0	1.306	0.6715	0	0	1.3213	0.0318	0
GPR88	ENSG00000181656	0.0071	0.0135	0.0071	0	0.0212	0	0.0096	0.0105	0	0	0.0127	0	0	0	0.0075	0	0
KIAA0355	ENSG00000166398	6.7868	6.1856	9.7105	7.8887	8.3534	6.3426	9.0211	13.6602	1.34314	5.1241	4.2854	3.7778	6.4189	4.2029	6.1616	3.1851	4.9505
SNX25	ENSG00000109762	15.1343	12.8182	11.7061	12.5702	23.9891	14.254	24.4758	47.3895	5.60492	8.7452	6.4431	9.0574	4.2263	3.0649	3.0117	3.9132	5.6635
NEXN	ENSG00000162614	25.6814	33.3085	51.691	62.4004	48.2773	48.2749	90.0354	198.974	1.12048	19.346	26.2074	0.8283	1.121	0.045	0.4572	0.1587	0.1734
CALD1	ENSG00000122786	255.906	381.276	378.424	401.774	645.816	262.425	1250.03	2186.29	18.7849	7.2011	29.102	55.7245	43.6609	0.4734	4.1672	0.0445	0.2437
ARID5B	ENSG00000150347	16.891	31.231	39.5559	41.5383	52.1301	32.01	89.0604	174.431	0.0323671	18.8673	2.3263	2.1468	12.9076	0.1456	14.899	2.4386	10.2424
SYNC	ENSG00000162520	15.8889	10.8271	18.6467	16.4619	15.9775	21.5308	40.6091	49.3519	14.2724	1.4493	0.2248	0.2273	6.6536	1.1135	9.3378	2.7582	1.2192
STC2	ENSG00000113739	156.66	86.0332	85.2611	79.0919	111.619	50.8654	261.48	299.292	0.0506195	9.5804	0.2263	2.6005	0.0417	0.3564	0.0147	0	0
ITGA11	ENSG00000137809	62.0619	40.0472	34.9014	24.5315	27.4221	11.4543	121.501	127.429	0.0064412	0.2371	0.8604	0.0145	0.0167	0.0122	0.0053	0	0
TIMP3	ENSG00000100234	32.9132	177.224	30.9492	20.7126	150.76	34.071	155.165	191.71	0.0202856	0.1139	52.8507	19.4775	65.2773	0.4238	0.0229	0.0162	0.0087
SULF1	ENSG00000137573	84.2285	159.042	18.168	5.2554	187.718	75.8046	265.49	296.315	0.0970681	0.2405	0.0148	0.0817	0.1126	0.1645	0	0	0
HSPB6	ENSG00000004776	53.0753	94.3576	7.1866	7.7387	41.4472	3.1639	125.959	178.547	0.380128	0.1268	0.0624	0.1533	0.1543	0.1492	0.0722	0	0.1255
RXFP2	ENSG00000133105	0	0.0086	0	0	0.027	0.0363	0.098	0.0672	0	0	0	0	0	0	0	0	0
ATP2B4	ENSG00000058668	27.9089	27.5158	40.1549	43.3329	96.8414	99.1971	220.171	171.652	16.6599	18.6463	35.7949	3.6627	24.1509	4.8821	10.1724	18.3931	5.4019
CCDC80	ENSG00000091986	421.975	571.161	290.088	212.773	239.915	590.001	1707.54	1642.58	0.780338	2.0208	3.8239	1.0454	6.267	0.356	3.9388	0.7469	0.0986
NGF	ENSG00000134259	1.47	2.1582	0.5674	0.0359	1.0235	4.36	7.3354	5.3782	0	0	0	0	0	0	0	0	0
GLIS3	ENSG00000107249	5.4298	5.9824	5.211	5.6183	10.29	9.4693	12.2598	11.4234	0.0459311	4.998	0.7165	1.2793	1.6531	0.1242	7.7414	0.9148	0.0722
CRIM1	ENSG00000150938	119.969	139.603	148.747	162.192	205.675	199.65	370.692	361.669	36.4271	144.295	63.1721	20.2179	19.4459	25.6204	10.4222	39.6216	19.3731
FERMT2	ENSG00000073712	86.7237	62.4072	73.5552	56.7397	117.493	169.726	202.761	202.657	15.7451	28.8905	36.7845	18.4753	7.8987	0.0102	5.2657	0.0424	4.8218
KANK1	ENSG00000107104	3.9163	6.6852	4.692	7.2039	11.1906	11.9916	20.2973	17.1386	0.149171	2.6948	4.9809	2.4575	3.1149	1.8181	6.8281	1.4191	1.9718
RHOBTB1	ENSG00000072422	4.1575	5.6863	4.6369	5.5145	8.2154	10.5762	15.1854	15.6017	0.00761071	2.1322	1.7857	1.0569	1.513	0.2107	2.8162	0.3504	3.8027
ZEB2	ENSG00000169554	19.8607	17.0076	15.5885	16.1231	57.7842	37.2332	59.3973	67.9068	0	0.8222	15.7668	0.2298	0.0267	0	0.0503	0.0929	0
PKD2	ENSG00000118762	18.4042	26.5421	15.2494	15.7715	72.3342	39.6499	98.9718	100.781	2.91315	11.5034	5.572	10.225	6.5007	3.3402	6.2847	4.5292	5.9604
IFFO1	ENSG00000010295	4.3701	4.9422	4.9278	6.1183	15.0174	9.3002	24.4015	18.9184	0.0874904	0.1297	0.2304	0.2046	0.3254	0.2658	0.1021	0.1602	0.1281
FBLN2	ENSG00000163520	52.5068	10.0684	0.8792	1.1349	24.0408	0.1794	31.1195	41.5927	0.0179117	0.0492	0	0	0.0637	0.0236	0	0.0064	0
THBS2	ENSG00000186340	229.849	136.705	14.5159	28.2444	175.852	99.6518	110.923	232.24	0.322228	0.205	0.0763	0.1626	0.1154	0.0476	0.1403	20.7195	0.0315
ADAM12	ENSG00000148848	47.0727	13.964	11.4391	5.8946	57.0725	9.397	40.0003	68.4349	0.0114357	0.06	0.0056	0.0746	0.0282	0.0384	0.0099	0.0031	0.0092
KRT33B	ENSG00000131738	0.0772	0.0587	0	0	0.069	0	0.0626	0.1374	0	0	0	0	0	0	0.0164	0	0
ENPP2	ENSG00000136960	3.5376	1.0637	0.0438	0	1.4883	0.9522	6.0523	1.5442	0.0109846	0.0281	0	0.0958	0	0	0.0531	0.0147	0
KCTD16	ENSG00000183775	4.3358	2.2149	0.6956	0.1951	2.3423	1.4874	9.2508	3.4467	0.0194527	0.0102	0.0032	0.0156	0.0362	0.0395	0.0724	0.0018	0
EFEMP1	ENSG00000115380	134.448	93.1513	20.3821	6.8435	37.2658	21.1078	334.966	208.03	0.0116471	20.8016	0	14.6198	104.281	0	1.0621	0.0411	0.0202
PLAC9	ENSG00000189129	10.5249	7.906	0.8675	0.493	5.1366	0.9399	15.0428	11.2324	0	0	0.3298	0.3241	1.5037	0.7966	0.5642	1.7586	0.98
MN1	ENSG00000169184	5.4503	3.4577	1.6708	0.9159	3.4039	2.1058	9.25	8.7772	0.127737	0.0857	0.1056	1.188	6.8168	0.0121	0.181	2.9029	0.2421
OSMR	ENSG00000145623	66.8953	42.381	46.6987	42.3351	68.5511	23.4265	114.452	95.3829	20.6699	44.0415	25.4925	38.2212	55.2721	26.6437	31.0264	27.3216	23.1978
RPS6KA2	ENSG00000071242	27.8028	18.8766	6.5312	3.0226	36.7273	6.1001	45.9218	40.8018	0.0887263	2.2125	2.0947	10.1205	3.6797	3.417	3.3188	3.0519	2.1519
CA12	ENSG00000074410	16.1699	2.7636	2.1945	2.2544	16.4469	1.8942	20.0039	22.8098	0.213945	0.2619	1.592	5.3974	3.7723	0	4.7789	4.1651	0.08
PNRC1	ENSG00000146278	30.7986	28.146	33.5762	27.0975	32.5287	8.1771	55.3354	42.5004	9.08836	20.7112	13.2735	20.1747	31.1395	11.5482	34.4756	22.2297	21.7497
LRRC43	ENSG00000158113	0.2229	0.0793	0.1344	0.1696	0.3121	0	0.3399	0.3108	0	0	0	0.191	0.2447	0.0564	0.1115	0	0
A4GALT	ENSG00000128274	4.9348	4.5273	5.7631	5.5545	9.3629	1.6894	17.8069	6.3613	0.917261	2.2664	4.5152	5.776	13.6437	0.0158	2.9501	2.1453	0.5941
LMCD1	ENSG00000071282	22.3679	54.7015	52.4054	31.0813	8.8909	3.0179	133.663	62.8085	0.0879297	10.7428	2.5198	4.7537	2.4383	1.523	2.5851	11.5415	10.7283
VGLL3	ENSG00000206538	17.4	33.066	25.519	24.8119	25.153	26.4188	114.227	57.269	0.00729714	0.0871	0.4008	5.812	3.5577	0	1.8556	8.6249	10.3556
DAB2	ENSG00000153071	33.8031	76.9556	46.7684	48.8553	40.0586	55.0229	243.552	86.7935	0.00768039	4.3032	6.5134	2.7146	5.6588	0.1106	1.0958	6.7728	0.3022
CITED2	ENSG00000164442	23.3643	33.1131	34.1228	46.5332	27.7974	21.8966	133.377	97.5103	49.2537	32.2699	7.2161	12.9533	24.7893	7.2804	7.6497	26.6336	3.975
C10orf10	ENSG00000165507	1.5105	2.9755	11.8883	8.3202	6.6586	0.1092	32.8576	18.3439	4.7252	5.0352	0.2928	3.6659	3.0312	0.4252	10.5725	4.2162	0.6557
FSTL1	ENSG00000163430	548.916	615.242	400.332	351.201	894.678	863.216	2027.55	724.444	6.23031	11.2641	0.47	39.3563	48.6894	0.0755	10.307	0.1834	1.6388
CLIC4	ENSG00000169504	254.294	272.065	186.137	156.816	271.619	222.909	657.521	303.78	33.4886	66.097	29.694	28.8096	90.9241	69.6139	43.5801	26.8415	28.8425
RECK	ENSG00000122707	15.5688	28.9208	15.9237	16.5512	23.8707	4.9238	58.5042	29.9557	0.0244534	6.9975	0.8101	1.5184	0	0.0062	1.4185	0	0.0213
MXRA7	ENSG00000182534	178.702	183.692	117.74	104.441	193.658	72.6156	410.557	141.208	47.1017	50.6821	40.3434	25.7058	17.3876	3.2591	9.1973	8.9559	0.42
PLOD2	ENSG00000152952	312.377	413.098	287.824	250.634	729.304	145.137	1348.79	358.084	0.232496	112.806	85.8744	13.2657	23.8672	0.1256	45.7621	0.0082	16.215
ERCC6	ENSG00000225830	14.7544	11.2722	12.8435	10.0055	6.8597	6.3165	33.5664	9.5526	4.64889	2.4867	1.2993	4.1101	3.7878	2.8633	4.5215	2.9123	3.8677
BMPER	ENSG00000164619	5.7486	3.6542	3.3934	4.9112	4.9479	3.853	15.6786	3.3283	0	0.014	0.1589	0.1069	0.3939	0	0.0387	0	0
COL8A1	ENSG00000144810	97.6707	81.6715	82.153	93.3655	54.076	65.6	311.497	68.5425	0	0.0668	0.2748	1.4588	1.3409	0.0235	0.0415	0.0044	0
SLC8A1	ENSG00000183023	13.8146	11.4562	18.9289	17.1644	15.101	12.8361	36.1559	12.3052	0.00567423	1.2142	7.9755	0.5275	0.2532	0.0108	2.6136	0.0524	0.0061
LOXL2	ENSG00000134013	338.125	414.511	312.317	414.524	335.268	250.35	799.006	241.155	71.2038	31.6177	20.0969	1.9562	1.6001	0.1921	0.1591	0.1962	0.0515
PDGFRB	ENSG00000113721	43.7972	47.8619	55.0871	60.1295	61.0891	9.1217	119.501	46.9343	0.0299509	0.0741	0.2896	0.0937	0.0698	0.0267	0.2111	0.0262	0.019
FILIP1L	ENSG00000168386	8.0635	15.7928	28.6523	43.1993	21.1347	11.5271	89.8571	85.8168	0.00659817	3.6623	3.1593	0.621	6.0267	0.4286	1.5074	3.6088	1.3108
THBS1	ENSG00000137801	391.826	1388.69	1752.48	1613.78	960.475	600.547	3614.36	2671.07	0.10369	34.3561	15.5856	45.5292	93.2792	21.0952	6.8617	17.8626	6.5539
CPEB2	ENSG00000137449	4.2852	6.0578	9.035	11.5642	11.3761	3.7084	19.9054	11.5547	0.0694837	2.3549	1.1918	4.4131	2.4097	0.1537	1.2026	5.5537	3.8808
SAMD4A	ENSG00000020577	10.8612	14.5677	15.1632	15.9685	17.5092	14.0391	31.1848	22.2201	5.38392	6.7972	0.2432	11.1334	7.8676	3.6523	2.9299	2.9903	4.9054
LATS2	ENSG00000150457	9.4807	10.1506	12.6769	14.7734	14.3039	11.2522	27.7732	16.0278	9.11287	8.6039	5.2383	9.4988	8.9162	6.2065	6.7396	5.6416	8.3621
TRIOBP	ENSG00000100106	42.6905	42.0326	44.7978	53.3554	70.4916	52.4786	114.381	83.3703	10.894	28.233	14.6536	29.4471	31.7373	45.535	13.8365	49.87	34.017
PGRMC2	ENSG00000164040	62.4063	69.5542	75.5871	60.5064	92.3882	60.0523	177.895	135.457	16.2147	46.7887	38.9784	63.3536	24.9305	16.21	39.206	29.8631	21.0661
HEG1	ENSG00000173706	84.5072	107.255	49.2851	53.7547	125.449	51.4671	396.733	211.594	0.659907	57.6688	45.6971	7.807	5.7735	0.1304	15.3335	0.7899	1.2354
MAP1B	ENSG00000131711	110.445	103.105	85.2651	63.7786	134.09	88.9301	374.593	255.598	0.119728	65.4782	50.8757	5.3996	0.4458	0.0709	0.0907	0.0621	0.0395
PALLD	ENSG00000129116	103.166	93.9503	151.445	119.829	169.397	36.2876	381.442	238.45	1.05049	7.7828	4.8577	16.1417	27.5614	2.5568	9.6566	3.2451	7.0374
HILS1	ENSG00000188662	0.4374	0.186	0.3627	0.2324	0.4478	0.0958	1.0606	0.9078	0	0	0	0	0	0	0	0	0
ATP6V1E1	ENSG00000131100	52.9262	64.4134	48.8404	61.3825	92.5694	59.9203	85.8207	68.342	71.5694	70.5949	40.3832	62.6995	41.6135	34.3883	63.0483	47.1126	39.469
F2R	ENSG00000181104	23.3231	20.2157	21.8446	38.1966	190.566	23.9546	178.928	95.5049	113.14	29.9357	42.9961	3.0042	3.7794	3.5659	10.8198	21.4699	4.9145
CDK2AP1	ENSG00000111328	125.621	94.6074	115.143	102.661	192.581	98.8784	187.819	126.329	137.847	123.904	67.346	60.4073	59.8812	44.0824	80.5063	74.55	76.7169
TMEM184B	ENSG00000198792	31.5394	37.7423	36.6434	46.6612	56.5879	50.4863	68.8244	39.8067	18.1907	18.08	33.5674	33.4875	26.8819	21.0281	23.5106	33.3597	12.6756
CTTNBP2NL	ENSG00000143079	15.7849	18.1873	21.705	20.763	49.5257	53.4433	57.1817	35.2822	1.49012	17.6347	32.2925	37.1939	20.0798	6.9224	13.6965	14.8594	6.9556
RNF11	ENSG00000123091	33.0566	37.9587	39.5402	41.7884	72.9145	40.1518	89.6508	51.9725	35.1856	39.913	38.3812	38.1055	32.8232	12.3158	30.2772	16.4493	9.6632
FNDC3B	ENSG00000075420	80.874	81.0372	72.2708	82.375	140.858	65.2413	158.27	125.951	6.32072	67.0083	62.3498	67.5189	46.7465	37.0372	65.2062	58.6453	26.9014
EVI5	ENSG00000067208	40.311	50.2281	25.5979	26.8276	60.3358	28.654	82.6813	52.2486	2.00939	20.0694	44.0551	32.3705	16.0268	6.3823	12.4082	6.6741	6.4174
TACC1	ENSG00000147526	33.5008	32.4096	53.024	59.09	100.437	79.6629	129.744	98.8917	10.9275	33.3645	54.9362	49.0335	15.5641	7.0472	22.5233	13.1362	82.0524
PTPRG	ENSG00000144724	19.5389	12.5959	15.5276	21.5635	26.8	20.6106	42.618	24.5866	0.732152	1.1154	10.7368	16.5048	11.1936	0.5087	7.3305	10.1704	18.9736
LAMC1	ENSG00000135862	272.016	188.053	126.645	151.861	607.886	850.674	842.915	660.416	13.1248	123.213	325.667	253.83	46.9588	49.3172	21.7925	24.1852	28.319
AKAP2	ENSG00000241978	56.9107	79.5526	47.016	70.5095	124.554	183.566	261.135	177.997	0.289534	23.4487	91.0401	30.5011	13.6783	0.4106	7.3427	41.9852	3.0631
FBXL5	ENSG00000118564	17.7055	11.9789	15.8313	16.8138	56.1135	47.1566	63.8649	61.477	7.74827	15.9956	25.1882	25.3123	17.3535	23.7997	16.1065	12.8305	18.9754
AKT3	ENSG00000117020	29.4075	28.8626	35.1681	29.5348	131.725	115.402	132.927	128.464	2.1632	10.1429	7.0476	65.7843	1.8982	6.0078	5.4977	0.1604	0.1002
MCFD2	ENSG00000180398	118.993	102.055	88.9316	128.142	333.065	137.937	286.211	163.639	18.9814	67.98	113.594	56.0298	38.1357	61.9512	50.6162	48.1954	45.5125
KLF9	ENSG00000119138	15.4209	8.7704	11.1858	10.5757	34.3092	14.4247	38.7707	26.7386	1.67227	2.9686	15.1548	1.8784	1.1582	1.7695	1.2835	0.1731	0.1764
ATOH8	ENSG00000168874	2.5702	1.195	0.8183	0.6884	7.5888	4.7152	6.3483	3.8094	0.019442	0.7041	0.0832	0.1928	0.2132	0.1005	0.0907	0	0.0354
MYOCD	ENSG00000141052	2.3054	3.609	2.5678	1.3557	10.9037	6.1775	9.1881	6.7166	0	0.0169	0	0	0.1286	0	0	0	0.0101
GJA1	ENSG00000152661	48.9849	33.0149	30.8414	34.7468	182.807	123.93	168.318	131.424	0.167795	2.8244	18.8064	0.012	5.6653	0	0.0693	0.0421	0
GREM1	ENSG00000166923	421.621	528.828	891.686	771.011	2315.46	1759.9	3340.19	1759.21	0.0611034	2.9832	1.21	0.8167	0.0092	0.0115	0.0126	0	0.0121
SCARB2	ENSG00000138760	57.5853	63.4799	51.765	57.7854	134.325	66.1849	131.383	92.4929	16.189	27.5882	16.3747	45.6808	31.3373	19.5689	33.6783	37.657	29.8722
EDNRA	ENSG00000151617	2.9538	1.8481	2.5727	2.1595	10.3025	2.9216	9.1912	5.924	0.0291172	0.0654	0	0.4827	0	0	0	0	0
GNG12	ENSG00000172380	80.8562	54.1459	56.3286	52.2384	120.694	105.274	167.994	99.5026	14.5725	40.794	34.6174	31.0191	68.0359	35.7309	51.0307	59.4376	27.2308
TMTC3	ENSG00000139324	19.0131	12.4079	20.0908	20.9225	34.7675	31.9558	33.1684	25.1694	4.27857	12.2226	12.6328	13.466	23.1049	9.522	11.1828	9.423	8.778
MALAT1	ENSG00000251562	371.394	264.609	661.242	438.637	1606.93	778.899	2190.01	2749.41	12.1851	1502.64	289.96	770.551	1020.95	512.099	857.05	1498.6	594.135
NFIB	ENSG00000147862	5.3072	0.4483	0.0295	0.0474	40.1323	0.4636	45.2328	53.3408	0.70341	12.2194	8.0433	21.7584	10.4955	15.5448	15.9066	12.2339	9.3589
RAPGEF4	ENSG00000091428	0.0454	0.0477	0.2956	0.0473	0.3584	0.0393	0.8145	1.1772	0.170332	0.0566	0.3677	0.1371	0.3344	0	0.0066	0.1249	0.0134
C1orf198	ENSG00000119280	10.3366	22.9978	20.943	22.7736	28.0372	7.586	104.19	158.593	8.5658	11.5817	8.1355	15.4703	8.1163	10.0262	20.9957	11.8459	31.5619
CCDC81	ENSG00000149201	0.3299	0.7194	0.2473	0.344	0.5297	0.3282	4.3462	4.8126	0.0416302	0.1314	0.118	0.1009	0.6022	0.158	0.1499	0.0642	0.2841
MRVI1	ENSG00000072952	0.1207	0.6159	1.3074	6.299	9.0046	1.1741	26.7854	31.4844	0	0.0082	0	0.1063	0.024	0.0052	0.1528	0.0043	0.0063
KCNE4	ENSG00000152049	12.2954	1.8534	1.3385	0.6864	16.9376	2.1911	39.2398	35.9925	0	0.0322	0.03	0.0883	0	0	0	0	0.0124
IL1R1	ENSG00000115594	26.4532	9.2619	8.9135	9.1951	29.5097	8.4487	68.18	59.5364	13.6553	5.7867	0.8468	6.9519	4.3532	0.2213	7.8094	0.6275	0.1374
EBF1	ENSG00000164330	1.0238	0.1077	0	0.0625	15.3689	0.9451	24.0045	22.861	0	0	0	0	0	0.016	0	0.0414	0
SLC7A14	ENSG00000013293	0.0049	0.0116	0.0049	0.0074	0.1244	0	0.3552	0.2914	0.010035	0	0	0	0.0028	0	0	0.0025	0
ZNF423	ENSG00000102935	0.3743	0.0117	0	0.0187	1.4589	0.0165	4.0639	3.7427	0.0448585	0.0356	0	0.009	0.0309	0.0062	0.025	0.0558	0.8336
CYP1B1	ENSG00000138061	13.9566	14.5632	0.2158	0.2139	26.7161	0.1118	64.1152	88.0154	2.10974	39.5962	4.3287	1.1794	13.8452	2.2521	17.3007	1.5705	3.799
DDAH1	ENSG00000153904	55.2306	77.0894	66.7725	61.9893	93.1165	45.0818	138.77	181.57	30.6613	79.3264	32.4203	53.3667	21.5523	20.512	58.8105	37.0315	64.9827
LDHA	ENSG00000134333	1000.71	998.63	845.175	755.469	1609.53	828.727	2931.53	2136.65	593.173	874.504	1824.08	856.885	208.441	323.013	551.514	840.344	662.637
ADAMTS15	ENSG00000166106	0.2978	0.0042	0.0044	0	4.4195	0.0642	6.5194	5.2521	0.0194578	3.3793	5.2956	1.8142	1.2762	0.1344	0.2088	2.3303	0.0065
ROR1	ENSG00000185483	8.239	4.1877	1.386	2.0534	4.325	1.0598	40.1569	35.0668	3.31441	14.7326	35.1566	12.6315	1.1949	4.521	4.7028	7.2524	3.2326
NFE2L1	ENSG00000082641	78.8866	92.8017	75.9392	70.4464	96.8848	77.7184	238.401	164.747	32.075	130.973	65.5993	118.766	49.1306	93.9094	97.8527	44.5521	43.2477
STAT1	ENSG00000115415	51.9535	84.8188	77.1559	53.0066	113.888	76.3234	239.113	200.858	27.1567	101.145	69.9933	142.571	42.5495	94.99	72.0142	34.3569	38.6389
PNMA2	ENSG00000240694	3.4785	2.7514	0.1299	0.28	2.8217	9.3567	40.9632	25.9519	6.51086	13.9775	7.6184	20.7541	0.2276	0.5403	17.3343	10.4097	6.6976
MYL12A	ENSG00000101608	266.615	264.663	229.782	233.299	461.805	459.726	816.376	566.059	320.193	395.038	317.54	431.601	234.857	197.873	438.841	221.753	361.607
RABGAP1	ENSG00000011454	10.0153	8.2875	11.1181	10.3162	31.5261	26.1615	59.654	46.0289	8.74444	27.0425	33.3465	35.3396	29.7468	32.1486	18.5319	10.9372	35.0411
MEF2A	ENSG00000068305	10.8673	10.5825	10.6574	9.0161	41.6351	24.6575	75.483	67.7801	3.4266	33.3387	27.2673	51.8609	31.872	9.6944	29.4179	12.4036	17.3454
NCOA7	ENSG00000111912	13.6662	9.1473	8.1275	7.6177	65.0177	30.5156	71.285	103.421	2.52565	47.7409	63.6042	62.325	35.3282	18.3025	38.6891	24.7034	53.2502
USP25	ENSG00000155313	13.8734	11.6339	14.0288	12.2202	23.7393	26.7516	37.792	29.2144	6.87445	19.5624	34.0997	24.9503	15.2926	9.2771	13.0995	15.1833	21.3498
CAST	ENSG00000153113	81.0186	100.444	74.2744	79.7454	177.707	109.249	280.087	140.337	39.4375	171.745	202.151	218.306	126.038	131.847	42.234	106.124	129.013
ADIPOR1	ENSG00000159346	36.5724	48.1387	35.6114	40.6745	68.0112	62.9861	76.9584	61.5559	45.949	52.6209	80.5809	81.5537	57.0042	46.7093	42.2541	49.1455	42.7828
LASP1	ENSG00000002834	116.112	120.583	126.955	176.687	198.684	174.117	361.915	359.836	85.4661	60.7203	211.825	255.507	77.4419	135.952	151.657	115.828	91.3644
SGMS2	ENSG00000164023	27.2683	24.0746	18.7681	17.1912	45.8578	36.4723	58.293	47.1571	4.3078	13.8112	16.8826	39.0419	22.8671	9.8347	17.6416	23.6447	16.5773
ADAM9	ENSG00000168615	154.583	132.166	150.688	180.488	258.613	178.345	316.422	290.616	95.4671	80.5047	139.503	252.306	126.079	127.809	107.832	186.153	154.229
RND3	ENSG00000115963	49.4584	60.2838	45.725	36.4025	110.964	89.1239	110.766	206.98	0.0253534	66.3337	74.8321	150.226	78.1129	34.9651	42.1598	18.4245	31.068
ARNT2	ENSG00000172379	1.8034	3.029	2.5211	4.455	6.7609	2.484	6.9534	13.1421	0.0153758	4.2373	9.0201	9.7019	0.2342	0.0093	3.2757	0	0.2679
ROCK1	ENSG00000067900	21.5137	19.4874	24.7185	20.1476	48.4624	41.3168	44.7541	58.5585	9.03686	41.2789	29.0954	55.123	15.0179	13.5419	35.2034	18.8102	22.5081
HOOK3	ENSG00000168172	17.1237	16.9209	18.8511	18.5758	105.184	110.828	104.221	104.283	2.10667	28.6059	43.8165	108.583	13.6343	16.4211	37.9738	12.6095	28.0049
FIG4	ENSG00000112367	4.6697	5.9707	4.6586	4.6317	14.5187	8.2663	10.3497	12.1476	3.41611	8.4926	7.3014	6.9242	2.4316	5.2877	3.5796	3.0633	5.7505
EGLN1	ENSG00000135766	22.4582	13.6001	13.4636	13.7917	109.121	70.1089	127.557	107.348	13.0549	69.2684	85.1043	72.508	9.4344	8.1995	40.4809	17.3184	13.8118
MDM2	ENSG00000135679	44.3257	43.4165	43.958	42.9287	121.976	80.2167	160.109	117.461	5.00818	78.1883	78.8121	56.487	30.6841	30.6046	50.3005	20.6971	41.7839
RALB	ENSG00000144118	60.7544	38.2708	33.292	35.2036	44.7433	50.8549	33.0685	45.8727	33.0134	43.5253	12.4946	52.3384	22.2447	68.0846	34.2583	78.2929	48.1619
SDCCAG8	ENSG00000054282	24.779	20.6328	15.7336	14.9915	18.0257	14.2019	21.2823	24.7519	11.0919	8.3393	14.0803	27.9984	10.6926	22.0041	10.705	33.5538	14.5383
PFKP	ENSG00000067057	135.783	107.951	107.654	99.983	73.9169	98.6713	62.5747	74.9126	83.889	67.4416	77.1202	32.4577	53.0937	75.247	39.8697	134.881	76.4413
SLC39A14	ENSG00000104635	59.1969	46.9287	35.8129	37.3941	37.7021	35.8095	34.4628	32.7828	55.5878	24.5625	34.8186	32.1718	18.8287	34.4204	17.2715	79.4925	36.3183
TGFBR2	ENSG00000163513	84.9662	68.2884	46.3835	73.2032	35.2513	54.8333	74.9365	14.3221	0.140632	14.394	58.1371	45.3395	32.0458	20.146	44.6953	117.327	63.9069
LHFPL2	ENSG00000145685	20.6438	8.4898	7.4285	5.6116	12.1794	14.9882	14.3606	7.4611	2.06815	9.1022	9.0465	6.0741	5.3459	5.8359	8.4431	28.6646	13.1537
STAMBPL1	ENSG00000138134	6.1102	5.5392	7.5315	9.5351	15.4578	16.1683	7.2193	5.0017	2.49302	11.3886	21.1974	3.5073	1.7147	14.5484	7.377	18.87	16.041
CRADD	ENSG00000169372	3.0157	3.6293	4.0738	4.3272	8.2792	6.904	2.5657	4.4321	3.71223	2.6297	3.9985	1.4043	1.5611	6.6888	3.0538	6.3111	7.1283
APPL2	ENSG00000136044	24.025	27.3794	30.3641	26.3655	18.15	26.5875	19.5074	14.4093	6.15372	7.9905	7.8154	7.2989	9.4438	9.4986	14.7464	55.9704	21.2631
ZBTB20	ENSG00000181722	2.2463	2.9905	4.0975	5.1555	4.4601	4.3796	3.5745	3.5195	0.0108511	0.4143	0.7547	0.9947	1.4652	1.0319	3.1924	5.964	2.7286
ZNF438	ENSG00000183621	1.3734	1.4339	1.8335	2.1346	2.18	3.4987	2.4128	1.774	0.455516	1.8685	1.0687	1.3334	1.0518	0.6941	1.746	5.3883	3.7192
ANO6	ENSG00000177119	27.3611	26.267	25.0406	25.8039	45.169	41.8812	36.2705	35.9641	7.13078	47.3892	20.2929	37.6393	29.275	18.0488	30.1456	60.4877	39.9941
C1QTNF1	ENSG00000173918	3.0514	7.4848	4.4519	5.7063	19.6365	2.8539	1.1137	1.0163	0	0.1365	0.9812	4.3808	0.2496	0.2848	6.1817	26.6342	5.7889
KLF6	ENSG00000067082	61.2998	40.5055	54.2294	51.0348	67.1456	54.2055	52.332	74.553	32.4256	78.4374	13.0866	59.4105	19.9677	59.2325	39.9611	200.709	64.6906
CLIP2	ENSG00000106665	12.0276	15.501	17.2443	20.0618	23.787	14.6874	10.0403	18.4819	6.11756	29.415	19.5904	11.1655	6.6093	6.8608	24.7196	52.9217	12.8927
POMZP3	ENSG00000146707	2.512	1.7225	6.4939	8.7422	17.3416	2.8815	4.5208	5.7553	5.32391	11.6763	1.3955	2.03	2.9598	2.142	10.013	2.6053	11.8889
CXXC5	ENSG00000171604	8.3371	6.5321	8.4964	11.1235	21.3419	10.169	20.1281	20.8651	3.04821	20.3734	8.1097	5.6312	3.2167	2.7874	12.2694	10.8078	29.2154
SYNGAP1	ENSG00000197283	1.6819	1.5803	2.8631	2.32	4.3891	3.1446	2.4815	2.9906	0	4.5814	3.3338	1.1132	2.2827	1.8663	2.4261	2.1693	4.8269
WSB2	ENSG00000176871	60.6619	65.2214	52.186	62.4742	102.941	51.7684	54.8829	79.4897	40.0839	89.2944	37.0687	24.8062	47.0598	47.6353	50.9814	93.4597	56.358
TIGD6	ENSG00000164296	1.8346	1.898	2.548	3.2237	3.5816	3.0934	3.3185	3.4172	1.95935	4.2479	1.227	2.5502	0.9837	2.1178	2.4728	2.7298	2.4558
HERC4	ENSG00000148634	23.7637	20.1096	31.7937	39.3153	60.4881	50.6233	43.4041	35.7764	22.0533	68.4519	10.8881	15.1676	32.972	25.4547	29.308	21.1479	17.5445
HOXB4	ENSG00000182742	2.124	1.932	2.1277	2.1943	3.9914	3.8856	2.5353	1.7591	1.80538	5.5098	0.5494	0.3186	0.2655	0.658	1.9818	3.2039	0.5471
PSAP	ENSG00000197746	203.501	207.151	177.266	158.087	123.848	77.8074	183.483	116.838	252.662	354.396	67.8111	70.8388	0.0593	198.845	156.132	209.542	187.884
COL18A1	ENSG00000182871	10.6858	9.34	31.9498	40.0581	16.6342	2.8531	5.3167	12.3162	32.7127	91.166	12.409	8.4275	1.8941	41.9437	1.8405	6.7046	0.6364
C17orf70	ENSG00000185504	8.0554	7.1175	8.9379	9.0686	3.9544	4.1789	3.2413	3.0929	7.27075	13.1863	3.5549	4.3374	3.6069	9.014	2.7014	6.4099	7.4281
POPDC3	ENSG00000132429	13.0385	12.3928	13.9537	10.6765	2.9887	5.9428	2.2152	3.1774	0.724224	21.0352	12.0993	2.4748	0.3413	0	0.9748	0	0
BET1L	ENSG00000177951	23.8464	27.5762	26.226	25.9231	15.8997	13.3494	16.0412	20.6659	17.4823	35.4724	12.3136	15.2882	11.0248	9.9709	11.5696	14.4839	24.1491
ABCC4	ENSG00000125257	12.9153	11.2892	16.0443	22.0064	8.6821	12.2135	3.3748	8.9308	7.47851	24.9049	10.0471	11.546	4.1043	3.9813	6.5282	0.4535	15.9733
C1orf200	ENSG00000179840	0	0	0	0.0206	0	0	0	0.0202	0	0.0261	0	0	0	0	0	0	0
HSF2BP	ENSG00000160207	1.1762	1.0199	0.866	1.164	0.5337	0.301	0.7773	0.8559	0.333289	2.8671	1.0433	0.6247	1.2494	0.7865	1.0905	0.4365	0.8507
TSPYL5	ENSG00000180543	3.2672	2.5385	2.4698	3.0105	3.3888	0.1187	2.9928	2.8387	0.00868101	11.3259	0	0	0	0	5.9746	0	0
GRAPL	ENSG00000189152	0.022	0	0.0864	0.1109	0.0853	0	0.1672	0	0	0.1488	0.0339	0	0.1211	0.0653	0.0339	0	0.1471
ERRFI1	ENSG00000116285	27.913	17.6002	192.361	235.529	41.6814	9.8542	418.156	60.4988	195.697	233.26	147.816	136.324	72.205	205.529	76.4218	54.0093	23.6656
KLHL5	ENSG00000109790	31.166	21.4478	59.0595	59.3298	25.9378	30.6248	104.686	19.428	3.04649	94.6721	78.6715	73.753	39.589	21.9727	19.3306	5.1168	20.1229
JAK1	ENSG00000162434	62.383	59.952	56.7061	57.234	52.7611	52.4287	86.9049	65.5778	13.2039	61.2128	36.3483	67.2388	47.2877	26.6597	28.5513	38.699	23.5466
UACA	ENSG00000137831	122.191	172.921	130.921	147.913	185.21	73.2022	219.099	245.833	15.4666	245.391	45.5574	207.093	26.5789	24.1509	16.7915	54.4946	29.5038
GALNT2	ENSG00000143641	49.7319	55.9413	46.5887	51.8329	59.1652	39.9213	83.2609	89.378	39.1562	82.0982	46.7226	66.4582	50.6849	24.7953	32.8402	23.6994	27.5484
TBC1D2B	ENSG00000167202	12.361	12.5089	10.8456	11.4933	12.6387	14.339	22.2359	10.727	4.74854	17.2714	6.1066	20.893	13.8161	4.7544	8.4095	4.4497	17.1283
AGAP9	ENSG00000198035	0.553	0.9675	1.0273	0.8329	2.1917	2.4112	3.4214	1.7076	0.0955315	3.7094	1.2647	2.4761	0.5986	1.4925	0.6535	1.7254	1.3933
RHOBTB3	ENSG00000164292	34.2847	32.3342	22.3337	17.7383	50.4121	64.9983	78.3395	27.399	0.757075	86.805	15.8046	80.4777	18.364	24.3033	7.3176	13.8978	33.7368
MAFK	ENSG00000198517	11.6224	17.6692	14.5142	13.5655	17.4342	21.17	29.5583	13.5789	8.33821	30.8132	12.7498	17.0792	16.2612	12.4149	10.9486	18.8906	7.2629
AHNAK2	ENSG00000185567	16.0084	16.8961	26.0841	22.1109	4.543	6.3963	74.7777	19.6733	3.19502	76.8605	18.4757	16.0158	34.8375	4.097	6.5083	57.364	17.9856
REEP3	ENSG00000165476	16.2186	13.5645	20.8822	20.8863	46.404	26.92	55.6498	27.0582	14.5361	50.7132	10.8305	23.6809	26.8003	9.5593	34.9231	32.987	14.8605
TUFT1	ENSG00000143367	3.7118	4.3213	5.9041	5.1628	12.0585	6.9647	50.3948	20.8341	5.21066	27.9004	18.7855	24.0241	13.0783	6.3805	14.7059	12.0585	8.5008
TMEM217	ENSG00000172738	0.4287	0.7125	0.3154	0.3161	0.4578	0.7894	2.6092	0.4464	0.267609	1.7419	0.1291	0.8641	0.8112	0.2943	0.5119	0.5233	0.6479
FANK1	ENSG00000203780	0.711	1.5048	0.4056	0.279	1.5897	0.0439	3.9194	1.7063	0.107673	4.39	0.1777	0.5591	1.5424	0.8142	1.641	0.8844	0.8058
SYNPO	ENSG00000171992	3.3852	4.3699	3.8282	4.9117	10.5317	2.2145	36.1121	25.9841	0.139181	28.9373	2.5032	1.3509	12.341	0.0356	5.6246	1.3353	0.9254
BMP6	ENSG00000153162	2.2341	5.5583	0.2671	0.0947	6.3904	0.3425	9.1813	2.2306	0.512191	8.8379	0.3318	0.9217	0.8506	0.8772	0.4193	0.251	0.1711
IGF2R	ENSG00000197081	48.8547	47.117	36.115	39.5339	40.5149	37.782	66.4088	47.1121	15.1662	72.7398	23.0657	25.124	34.9155	27.7648	16.9622	33.6799	30.1036
BFAR	ENSG00000103429	30.2325	26.3189	28.4389	31.6652	25.6914	32.6444	23.4036	19.1207	17.571	45.9635	28.9586	25.9846	30.9383	30.2644	18.8612	44.5706	28.2409
TMEM120B	ENSG00000188735	5.7649	6.1894	6.6736	7.085	4.053	3.7972	3.7748	3.0828	3.11056	8.8827	7.3099	5.35	5.0514	7.6592	3.7987	7.8675	4.7032
NCOR2	ENSG00000196498	79.8277	78.8202	62.9115	78.1898	48.3854	135.127	104.361	45.2462	11.0038	109.487	97.6217	41.1216	60.0678	65.5497	37.9917	109.782	69.1093
STEAP3	ENSG00000115107	18.125	15.5323	26.7909	29.3809	9.6624	46.5608	10.3787	3.2839	9.40026	33.7793	48.538	13.1908	13.9066	10.9587	12.8684	8.6756	14.0441
CDK17	ENSG00000059758	16.1471	17.0771	22.1198	26.9679	19.1764	32.1477	10.3728	13.4217	3.59692	20.2479	21.9992	16.6411	11.9032	16.0763	12.211	15.0481	8.2652
SRGAP1	ENSG00000196935	14.8295	14.8698	19.5187	18.8077	11.0352	22.9013	10.3417	8.5877	4.05645	18.2833	25.0963	11.8071	12.0379	15.0877	4.3847	15.8093	9.5428
GNA12	ENSG00000146535	32.9134	34.2023	33.8243	40.1904	25.0816	18.0246	23.8183	22.2759	21.859	42.8867	10.5253	12.5382	15.3358	13.9301	23.1709	18.3939	7.8244
KIF3C	ENSG00000084731	7.1619	9.7948	5.9837	6.467	5.0737	4.8562	6.7958	5.3186	1.93933	9.8337	3.9972	1.1453	0.6593	0.7303	2.5585	3.4833	1.3084
CDK15	ENSG00000138395	1.8864	2.7707	1.7028	3.7901	1.2386	1.5856	2.3428	1.1044	0.0232848	2.9837	0.1008	0.0497	0	0.1319	0.0072	0	0
KIRREL	ENSG00000183853	47.3512	38.4218	43.3075	47.0542	50.8239	40.9194	44.3543	29.7403	19.3722	51.6574	24.1176	22.6719	11.5096	10.5208	5.0171	33.4257	3.2292
ANPEP	ENSG00000166825	109.174	144.769	29.4142	65.9716	80.3463	110.942	90.8368	8.6286	0.0298065	130.751	2.4537	0.1217	0.0456	0.0985	0.0587	9.8506	0.078
ANKRD42	ENSG00000137494	4.6493	5.2127	5.0776	6.8878	4.8544	5.5505	5.9568	5.9729	1.93843	5.8722	6.1392	5.4993	4.0402	3.6815	4.0684	4.0362	3.9972
ABL2	ENSG00000143322	15.5105	18.2111	15.0005	19.3521	14.4579	20.6245	10.8511	13.2422	3.18384	18.2286	17.0508	18.4028	5.2286	12.3411	5.512	4.623	4.7701
PANX1	ENSG00000110218	15.3748	16.5332	24.8881	30.3294	16.8819	25.7204	16.5085	11.9622	5.04319	40.9941	12.4432	24.6215	13.3661	6.1646	11.0291	8.0025	15.4305
TRIO	ENSG00000038382	68.9136	54.0628	68.9939	68.1473	78.0329	119.792	60.4265	63.6123	7.85698	128.926	56.6486	77.5082	30.7708	16.5542	24.7444	20.0395	19.2086
UBASH3B	ENSG00000154127	30.2836	12.9287	21.1419	26.375	20.8179	24.1386	12.8167	14.5841	0.225625	24.6194	16.4604	16.1446	1.4389	0.7196	16.7498	4.4036	13.7672
FOXF2	ENSG00000137273	5.3688	2.2397	5.5462	8.8244	2.5007	5.551	0.6134	2.7094	0	5.2078	3.5483	0.216	0.0128	0	0	0.2051	0
PLXNA2	ENSG00000076356	18.5463	13.7485	19.1971	22.5912	2.8704	3.9969	16.6912	1.5885	0.053785	0.0508	3.7036	2.5969	18.0114	2.1216	1.1658	5.7383	9.9241
NBPF3	ENSG00000142794	4.1936	2.4148	9.6943	9.1201	1.523	1.2935	5.7709	2.8808	1.97325	2.5705	1.3701	3.35	8.374	0.007	2.2761	0.0626	2.8076
MKRN9P	ENSG00000258128	0	0.0162	0.1194	0.0809	0.0255	0	0.0925	0	0	0.0328	0.0306	0	0.0386	0.0236	0.0181	0.0172	0.0504
PC	ENSG00000173599	5.2764	5.8129	12.4052	8.7547	3.2507	1.1661	5.4355	1.3856	3.96847	1.0841	7.377	0.6021	5.549	5.7738	4.6608	4.0027	2.6965
CSNK1E	ENSG00000213923	56.1148	60.6709	67.2454	73.4182	37.3112	55.4107	42.5266	30.2108	33.3195	31.7822	31.2078	25.7588	60.5836	73.9003	27.4739	34.2554	27.6446
CLN8	ENSG00000182372	6.4081	8.9946	8.0399	10.4815	3.7862	5.0583	3.5851	2.9417	0.114762	0.7401	1.8952	5.0334	5.6914	7.3009	3.9054	5.0079	2.3765
S100A16	ENSG00000188643	209.669	242.985	246.025	282.359	29.4613	133.016	80.1418	27.6969	37.4582	17.1203	101.505	120.986	167.964	119.204	90.2343	159.904	143.612
SEC14L2	ENSG00000100003	13.8936	11.7657	18.8664	14.7362	3.6741	3.743	1.7959	2.3865	4.33446	3.1031	3.88	6.5054	9.9818	7.6534	6.4903	9.3264	4.2673
FSCN1	ENSG00000075618	152.496	152.933	134.65	156.149	25.279	42.5376	37.0088	23.9099	7.34298	69.4781	23.7306	5.8872	155.579	25.7266	36.8267	73.3922	1.0934
PHYHD1	ENSG00000175287	1.1838	1.6782	2.0767	2.2983	0.0474	0.0439	0.2203	0.4203	0	0	0.1178	0.5869	1.484	0.3286	0.0445	0.0601	0.1368
TBC1D2	ENSG00000095383	7.0588	12.8614	23.5966	31.0968	8.4454	4.9552	9.7656	10.4674	24.4033	0.8026	1.0785	7.1244	32.7919	16.34	4.3671	6.7747	3.7091
SERINC2	ENSG00000168528	24.8608	83.5476	54.709	69.9566	7.3714	2.8325	23.0988	14.3527	2.58713	7.4536	4.9297	12.5592	132.303	64.9355	33.1007	37.8871	57.0039
ZFP36L1	ENSG00000185650	67.4676	73.612	130.321	138.709	28.2676	45.0757	34.3295	29.7003	46.6785	14.2474	43.3778	68.9096	144.782	102.624	83.0678	123.923	74.7458
PDLIM1	ENSG00000107438	46.1505	78.1786	160.559	214.789	16.857	26.5819	24.9538	26.0122	23.9638	46.3991	23.1431	20.7238	222.765	26.2076	50.0671	122.497	96.4419
FKBP5	ENSG00000096060	36.3443	25.9726	33.1202	29.6843	4.0004	6.6693	18.1005	4.6639	16.6618	16.5296	12.107	8.2093	4.7954	8.5723	12.496	27.5657	11.888
C12orf75	ENSG00000235162	80.8292	125.728	121.904	143.018	24.023	68.8973	38.2359	50.3253	16.8805	36.9308	24.5506	38.7095	11.1936	21.8962	21.8332	135.151	45.3813
UNC5B	ENSG00000107731	22.9185	29.4724	13.8813	7.1492	4.0699	0.2807	2.7929	4.8582	0.24601	0.1995	0.11	0.107	9.8275	1.8726	2.4141	10.6559	3.1416
WNK4	ENSG00000126562	10.4018	14.4666	9.4627	5.1204	1.5155	6.3913	1.4063	1.4866	0.727822	0.0919	0.0365	0.658	0.1766	0.4025	0.9435	9.2619	5.4202
H6PD	ENSG00000049239	20.7469	15.5664	14.2897	16.3165	6.3451	9.4194	11.427	7.2505	5.282	4.0244	4.2253	3.5697	10.2501	9.5897	7.7114	6.5766	8.6158
SRPX2	ENSG00000102359	71.1792	80.2797	64.491	50.7949	15.5542	11.2616	59.6441	6.5674	0.0152542	0.6225	3.699	9.728	43.3723	14.8752	1.126	19.7493	2.3837
HERPUD1	ENSG00000051108	76.7327	97.2827	89.2295	71.9694	29.4432	14.2108	43.9468	33.1002	21.9462	5.6707	15.1672	21.0528	38.9059	48.8948	41.5099	29.4136	29.6376
GPR68	ENSG00000119714	4.5476	7.9772	3.4201	4.4195	1.1844	0.4893	0.1072	0.1699	0.113434	0.0169	0.0655	0.3355	0.3711	0.1624	0.1027	0.0974	0.1689
SEMA7A	ENSG00000138623	82.8464	147.996	75.7996	120.085	9.9561	15.6555	40.3498	7.9783	0.537883	2.9406	5.3808	12.866	12.6401	8.288	3.0903	1.0598	1.755
S1PR2	ENSG00000267534	6.0948	7.2639	4.0729	5.5469	1.3231	1.0998	2.7448	0.9413	0.792779	0.2438	0.7939	0.9604	1.143	2.2608	1.2782	0.51	0.5925
CD151	ENSG00000177697	219.309	328.731	191.564	202.783	120.836	64.8071	130.609	71.3283	130.906	59.1485	49.433	39.8365	92.1747	50.8638	58.3779	96.2713	198.335
CD63	ENSG00000135404	620.539	839.064	614.836	683.21	360.501	195.97	271.102	352.191	161.893	151.521	109.937	128.477	343.218	145.114	263.77	402.288	442.505
SH3BGRL3	ENSG00000142669	225.846	312.127	225.041	272.769	39.3348	51.7818	52.7546	101.853	86.8032	31.8477	34.8967	12.5425	133.964	33.6295	32.7308	120.793	80.8133
SNORA80B	ENSG00000206633	2.5554	2.2499	1.0921	1.3827	0	0	0	0	0	0	0	0	1.2323	2.6896	0.3868	1.6495	2.6898
CLIC1	ENSG00000213719	28.8195	21.3039	30.8891	39.2591	0	0	0	0	0	0	0	0	15.6639	30.7833	32.1304	37.4865	32.6406
TUBB	ENSG00000196230	153.133	94.9081	162.314	154.706	0	0	0	0	0	0	0	0	73.1793	91.1201	110.085	90.4606	118.198
SLC46A3	ENSG00000139508	4.3999	4.7321	9.1974	6.0061	1.441	4.5212	1.4961	1.149	1.23452	1.5766	0.4782	1.6924	2.9784	0.4464	1.6513	1.385	6.9871
ARHGEF40	ENSG00000165801	12.5457	10.2981	13.6219	13.3087	9.1051	10.7696	3.9238	4.1649	0.780051	2.2373	2.9733	3.9779	5.4538	1.5416	3.2133	6.9946	9.619
PRR5L	ENSG00000135362	7.1687	6.9823	7.2719	9.5031	5.0071	5.4428	8.6017	2.4747	0.052701	0.0644	1.4199	0.934	0.8623	0.008	1.271	5.7233	9.0975
SLC15A4	ENSG00000139370	11.9506	12.6668	13.2491	13.5866	9.2671	6.4329	12.5443	5.4127	9.802	6.3921	4.1493	3.3147	8.5561	6.495	9.2409	10.8354	13.2128
ARHGAP1	ENSG00000175220	39.2595	51.6295	41.3697	50.1721	30.9286	28.8435	26.9243	35.3311	17.0175	12.9928	14.6878	19.8624	35.4948	31.2943	25.4696	50.4915	54.1382
HLCS	ENSG00000159267	11.5127	9.8407	9.554	9.6156	9.8242	8.2867	8.4818	7.0417	4.91463	3.7683	7.2601	4.6061	8.158	7.6316	9.2263	8.8509	11.9606
TRAPPC10	ENSG00000160218	11.9277	12.5085	11.2288	13.4068	11.1015	14.4984	6.8729	8.1025	9.69171	8.8966	9.507	12.6237	10.0562	9.0652	9.2787	12.2135	12.1737
ELK3	ENSG00000111145	43.4726	24.855	40.6085	37.2844	35.6469	45.3954	15.4711	13.6746	6.99266	11.9499	20.4455	26.0491	15.7257	32.2116	28.979	27.9467	11.1824
ANKRD30BL	ENSG00000163046	0.0523	0	0.0174	0.054	0	0.0366	0	0	0	0	0	0	0	0.0214	0	0.0183	0
RASA3	ENSG00000185989	21.7271	18.3649	21.2541	26.2597	12.2031	20.0125	8.3319	9.3827	4.14333	10.0996	11.6665	9.334	7.5266	7.1011	11.2818	14.0301	4.9316
SPHK1	ENSG00000176170	44.0473	26.8934	32.5134	41.6865	23.8167	31.0435	2.7129	7.6056	5.58826	4.2395	2.9531	3.1694	2.8054	2.0066	0.91	0.9358	3.169
AMIGO2	ENSG00000139211	54.2747	58.0748	115.765	71.297	27.9075	65.1056	3.508	18.6023	0.0479851	7.8649	80.4906	4.1924	38.6347	5.0924	59.5224	73.3519	26.2096
ASB1	ENSG00000065802	19.3857	15.7381	14.4092	16.8135	12.3397	13.7651	8.0874	11.3897	4.02642	9.5592	16.1984	7.0659	4.7636	13.5837	6.3391	10.4792	5.5747
RHBDD1	ENSG00000144468	12.2793	14.394	15.3102	12.3938	11.1405	10.9483	11.3866	11.2467	4.12476	8.2766	11.0987	10.2659	6.7256	10.3945	8.3132	13.4656	8.9538
KCTD4	ENSG00000180332	0.0266	0.1113	0.146	0.7646	0.0594	0.0938	0.2061	0.0395	0.0161547	0	0.0476	0.0585	0.1867	0.0981	0.0871	0.294	0.255
PRDM1	ENSG00000057657	2.9961	3.489	5.5761	9.0392	7.2534	2.6113	0.742	1.5151	0.313852	2.8773	0.8367	4.1729	1.1358	0.2104	1.6797	0.7987	1.7903
HGF	ENSG00000019991	0.525	0.6463	1.6956	15.8907	7.6909	0.6167	0.3634	2.5033	0.0119827	0.0808	0	0	0	0	0	0	0
KLHL38	ENSG00000175946	0	0	0.1998	0.3795	0.1492	0	0.0169	0.0371	0	0.024	0	0.0183	0.0141	0.0615	0.0133	0	0
MUSK	ENSG00000030304	0.0384	0.0085	0.1544	0.6293	0.1816	0.0721	0.0884	0	0.0138287	0	0	0.0663	0.0567	0.1042	0.0159	0.0091	0
MGAT5	ENSG00000152127	29.2032	45.4477	46.428	98.8067	64.9075	49.1223	63.309	29.8251	5.21466	27.7573	36.7132	76.0271	9.0766	18.0532	25.3587	34.6419	31.097
POMT2	ENSG00000009830	6.399	5.8853	6.8752	9.4905	6.3071	7.3217	5.3387	4.4381	5.58864	5.3181	4.6257	6.5243	3.9166	3.0926	4.2906	4.1326	7.2738
RAF1	ENSG00000132155	23.6585	24.5721	32.2525	33.959	31.5991	31.7022	26.43	21.0893	21.4086	21.0277	23.2232	35.064	24.5678	35.6156	40.7107	21.4721	37.5927
ATG7	ENSG00000197548	12.3843	11.0261	15.7556	23.9077	10.0915	15.0481	7.4929	6.5321	2.63731	16.4492	7.8079	14.7849	10.2671	23.7389	19.97	11.4714	13.0641
ABHD5	ENSG00000011198	9.335	9.6693	13.5886	16.0732	8.7157	12.8337	3.7576	6.9618	2.78432	3.9272	9.7196	7.1476	7.8858	10.4736	11.6306	3.8846	7.8095
DRAM1	ENSG00000136048	13.8682	22.5158	23.2683	21.0048	9.5428	14.6592	16.7001	7.1064	2.4036	4.6869	5.9651	7.2075	5.483	10.6764	23.377	0.3169	4.0242
SORT1	ENSG00000134243	12.6625	24.9335	36.8758	41.8851	11.4867	9.4836	29.2737	17.6658	3.10861	3.9784	15.6617	20.186	15.3548	19.6665	36.9567	3.203	22.5965
C3orf55	ENSG00000174899	2.6403	3.4299	1.0605	1.7557	2.128	0	2.2926	0.5295	2.22577	0.5386	1.3754	3.9678	0.0645	0.1125	3.338	0	0
ITM2C	ENSG00000135916	26.6639	33.5868	38.8782	39.7799	15.9338	18.354	36.6442	15.2316	38.8769	27.907	19.2757	32.5942	14.9455	8.0141	39.1335	9.8796	32.0639
NAGLU	ENSG00000108784	13.6691	17.493	11.0414	11.0256	5.1217	3.7904	6.1898	3.1836	9.38725	1.7437	2.0187	5.9445	6.0207	6.6759	14.8519	10.3527	10.5106
COPS8	ENSG00000198612	40.6529	35.4318	30.6756	33.5728	24.1623	18.9024	18.8953	16.0432	42.4173	18.0391	17.2687	21.1894	20.9498	17.2869	41.0041	32.7412	25.5575
INSIG1	ENSG00000186480	65.6822	83.779	57.6323	43.1662	18.6669	16.458	20.3359	12.7813	12.8476	26.2205	7.1503	23.0039	57.931	8.7344	82.2712	41.6548	48.1056
SLC19A2	ENSG00000117479	12.8031	10.1685	9.9878	5.7065	3.6879	2.501	2.2088	1.8674	3.33311	5.028	5.841	5.1899	4.0556	1.7354	9.1504	4.2776	6.1285
TTYH3	ENSG00000136295	38.577	38.3097	36.0297	52.1151	19.9669	19.4131	17.5535	12.4419	17.608	38.1873	12.2736	10.2498	24.8243	7.2488	44.122	32.7085	5.4396
MYADM	ENSG00000179820	136.532	147.443	97.8672	123.766	41.2599	28.48	74.4988	53.8273	78.3078	108.233	62.5292	8.9842	51.0317	76.7256	70.8245	53.6661	75.0919
ITGB1BP1	ENSG00000119185	34.0393	49.7021	40.1524	49.0028	26.3356	30.5553	26.5974	31.3814	34.4045	34.3957	30.2728	21.0227	19.3425	25.8565	37.0883	35.6181	35.2906
DFNA5	ENSG00000105928	18.3886	26.6674	10.6106	11.5618	9.8682	6.0383	12.4983	12.0606	1.89946	1.3615	2.0245	4.7623	25.351	0.3715	0.9368	2.6865	0.9373
SKI	ENSG00000157933	32.114	30.3511	26.7343	27.8363	29.9771	23.9151	22.8618	27.8287	16.2527	21.5561	14.2757	15.4267	35.0354	11.6042	8.6168	13.4661	12.0651
SLC9A1	ENSG00000090020	19.8594	24.3641	23.2923	23.31	13.2479	14.0316	13.0477	16.3624	6.52707	16.7626	8.0457	4.6215	32.601	3.5489	3.9205	10.4482	6.978
MMP14	ENSG00000157227	367.136	404.559	284.518	357.302	202.714	99.6876	137.883	83.3629	0.725155	4.6808	2.02	4.3008	253.824	21.6185	17.8152	20.1216	0.6233
CD59	ENSG00000085063	516.738	637.577	455.919	521.533	454.913	310.383	348.491	304.214	19.3504	213.604	40.5752	120.971	362.136	167.71	116.507	176.925	113.427
WDFY2	ENSG00000139668	8.3297	8.8062	8.3083	8.4023	7.6739	10.981	4.5407	2.709	1.42006	3.1927	3.5503	2.238	6.8398	4.1281	2.762	3.5569	2.0776
RPSAP52	ENSG00000241749	3.4719	3.436	4.1762	4.1752	2.0642	2.675	0.764	0.7721	0	0.1628	1.3132	0.207	3.8578	0.7734	0.1498	0.7101	0.125
AHNAK	ENSG00000124942	172.9	158.963	187.839	172.508	83.7107	76.0669	186.114	134.166	16.7158	164.338	65.2764	57.9769	211.55	103.975	88.5395	147.749	124.14
ZNF516	ENSG00000101493	7.8378	7.3353	6.191	6.5555	4.2877	1.594	4.5575	2.7049	0.380798	6.7291	4.5378	3.8804	8.5393	3.5457	2.2255	1.4246	3.1893
NOMO2	ENSG00000185164	65.9142	78.7999	56.29	69.646	53.797	36.3621	67.1358	51.6374	3.4144	65.8509	53.8159	42.422	53.9219	23.9783	36.2284	39.0315	42.8186
IGF1R	ENSG00000140443	24.0803	25.8977	34.6014	46.1977	14.691	20.6512	45.9536	26.4271	3.57758	22.5703	5.3271	11.9546	27.4	8.9107	21.5895	12.6121	20.0406
GPC1	ENSG00000063660	37.0219	52.0202	57.1359	86.942	28.6852	31.1412	79.7454	56.4081	24.3665	15.9166	20.9495	15.1999	83.6855	4.3343	21.6896	32.9805	36.7848
ARHGEF17	ENSG00000110237	9.6898	13.4225	14.6653	18.1411	12.1806	5.9192	13.7437	13.5793	6.09162	6.3816	1.3328	3.8603	15.0263	6.2486	5.9968	4.3964	4.7418
FOXN3	ENSG00000053254	18.9294	16.1865	26.3986	19.6646	18.5033	15.7261	31.4093	17.711	2.92128	3.6117	8.4495	6.5935	16.2602	0.394	6.7852	1.5841	14.847
SSH1	ENSG00000084112	18.6241	23.65	25.8744	31.0888	26.3549	11.8977	36.7501	29.9913	4.89211	19.3421	9.2565	6.4868	24.6283	13.355	6.8478	13.393	12.5303
KCTD11	ENSG00000213859	10.6341	13.3989	10.5433	9.0006	9.6774	5.1392	19.4896	14.7491	1.36719	6.1696	2.4127	5.0504	10.064	2.6475	3.7462	2.5141	4.7414
PHLDA3	ENSG00000174307	24.1104	35.1898	30.04	29.4531	20.1547	9.4754	26.1182	21.2709	0.712979	1.3296	14.2366	11.5056	28.0159	20.6646	6.4768	3.8889	22.5892
LAMB1	ENSG00000091136	116.015	101.314	87.7048	93.7839	75.0347	78.3062	92.6518	124.385	0.813728	45.5827	72.7748	32.7657	83.6685	10.034	19.0355	26.1827	63.2513
KLC1	ENSG00000126214	63.6879	70.1956	68.2586	72.1262	46.3191	45.8175	49.1338	87.5859	27.1859	30.4374	32.7794	49.8723	59.7431	31.6538	28.2961	27.8366	50.0408
COL12A1	ENSG00000111799	115.525	135.285	135.366	138.846	122.096	51.517	67.2477	147.122	0.0433274	0.9224	17.287	11.3247	86.1224	0.255	1.8709	0.0907	0.4905
CREB3	ENSG00000107175	28.7866	50.3174	37.5188	52.1516	16.2781	13.1676	11.6284	18.9614	12.2591	16.7319	5.6642	9.679	12.4116	20.7629	34.3763	23.0113	16.1411
AMZ1	ENSG00000174945	0.3073	1.3675	1.3988	1.6736	0.5903	0.1962	0.6315	0.5495	0.0161258	0.4486	0.1367	0.1647	0.2107	0.263	0.8135	0.5309	0.0265
TEAD3	ENSG00000007866	10.8599	14.5107	18.2389	23.2113	9.6626	8.1063	10.6359	9.6358	3.79122	1.9809	1.8136	4.8123	14.8044	8.1652	11.5871	6.245	12.8397
MYO1C	ENSG00000197879	79.4648	97.9633	128.43	139.742	45.3233	43.0309	59.2641	47.0275	39.5836	45.2729	14.8003	27.856	53.3724	54.3986	43.1249	83.6172	54.9502
RNF185	ENSG00000138942	10.6653	11.8515	12.5486	15.0088	9.268	7.106	7.6492	8.7432	5.89636	5.6244	3.3441	4.5626	8.7745	8.4112	9.6622	10.3602	8.6085
RBPMS	ENSG00000157110	28.0146	33.2519	35.3128	45.6106	26.2907	19.449	39.8855	32.8867	0.199139	1.9857	2.5049	14.6049	20.6185	4.1098	29.67	32.3513	24.0336
LPP	ENSG00000145012	22.2788	19.9927	34.7658	35.8131	25.4109	17.609	30.3358	28.7	1.46071	12.6599	3.6165	12.4188	12.785	19.244	24.5058	17.6056	26.0137
KCTD21	ENSG00000188997	4.8879	4.8394	4.3415	4.817	3.659	2.445	4.2648	2.9832	1.03705	2.4059	1.578	3.0732	3.0864	3.0421	3.4483	3.0061	2.6471
VPS53	ENSG00000141252	16.4006	19.9106	16.379	20.6096	16.8174	11.4	18.486	14.1512	4.36605	15.5444	9.0791	12.1144	11.8987	13.1816	10.5825	14.9454	16.8599
March10	ENSG00000173838	0.3145	0.3852	0.572	0.2227	0	0.0461	0.4304	0	0	0	0.0763	0	0.0084	0	0.2224	0	0
FZD7	ENSG00000155760	10.8718	14.4305	18.767	13.5652	10.0333	10.1445	14.866	8.1807	6.04321	11.4464	7.7496	6.4266	2.4226	8.9522	12.6093	7.3398	4.2366
TANC2	ENSG00000170921	19.3043	20.8252	24.9472	21.946	10.9953	10.1394	18.2061	6.868	2.95998	15.8174	13.8032	7.5426	5.3448	6.0182	8.7062	1.9172	0.1633
ABLIM3	ENSG00000173210	36.6943	30.4712	30.1042	41.3587	19.7026	16.6831	42.685	9.9741	0.0690126	8.4002	9.0597	17.604	4.7491	38.1286	12.4639	5.17	15.0071
PLEKHO2	ENSG00000241839	6.9637	7.1858	7.9145	11.9931	2.3712	5.1872	10.6175	3.3486	2.69407	1.7008	1.72	2.1176	4.2172	0.8099	1.6829	1.5344	1.8291
RAB11FIP5	ENSG00000135631	19.1288	24.8195	21.7508	28.0707	13.0378	20.064	22.0018	10.523	7.71104	6.4879	9.9908	5.7644	8.0155	6.2474	11.8975	10.3349	7.3384
FAM129B	ENSG00000136830	160.211	177.335	173.977	217.224	131.125	130.394	115.899	63.4527	80.6831	31.5739	83.1252	59.572	109.839	119.297	49.7236	46.0884	63.1012
ALCAM	ENSG00000170017	102.677	154.435	194.26	198.067	104.606	187.883	133.03	89.1061	0.118129	11.9663	44.9377	23.5927	92.1359	87.4395	70.0816	9.8349	30.1049
MAP1LC3B	ENSG00000140941	66.0019	56.5714	45.3396	49.8424	54.9521	31.0571	84.8085	46.6186	66.9815	35.9466	19.6915	24.523	39.582	51.5321	46.438	26.4019	17.8001
NUDT18	ENSG00000173566	3.4273	4.14	2.7614	2.9658	1.4875	0.9663	5.9079	2.3805	2.9629	0.2714	1.0936	1.6486	3.1883	2.6222	1.3435	2.1107	1.6332
TSPAN9	ENSG00000011105	6.5328	7.4116	8.3421	9.8928	6.4927	1.331	10.8222	4.3842	7.89078	1.1627	1.7504	1.4117	6.5589	6.6476	1.8087	2.6754	1.701
BPGM	ENSG00000172331	16.6228	17.4943	36.2672	27.7901	17.6963	13.6026	33.9841	17.3567	5.21626	9.0796	4.8416	9.6096	4.2994	3.8405	8.2098	2.3641	4.1603
COL4A2	ENSG00000134871	196.336	262.681	463.253	431.805	121.408	71.1091	357.238	293.385	4.58967	1.1431	0.0353	0.8028	0.061	0.3983	0.7361	0.0754	4.0141
COL4A1	ENSG00000187498	225.16	230.949	504.561	465.709	143.156	97.9809	544.829	416.237	2.92924	0.504	0.0476	0.1281	0.2184	0.2522	0.2662	0.0098	0.0224
SGIP1	ENSG00000118473	5.152	17.1778	45.6593	37.765	11.0574	4.2464	34.1661	1.7337	0	0.1185	0.0243	0.069	0.0077	0	0	0	0
SEMA6D	ENSG00000137872	0	1.7235	2.9555	3.881	1.611	0.8112	4.225	1.5502	0.0323958	0.0805	0	0	0.2163	0	0.0227	0	0
ECE1	ENSG00000117298	46.9615	47.1326	75.07	101.256	64.5309	46.9599	110.842	57.5143	50.5274	46.4018	35.4443	47.0596	68.4674	45.4092	33.2154	70.2685	19.4328
C8orf58	ENSG00000241852	5.9562	5.5628	9.7464	12.5287	3.0836	5.3496	10.981	4.6156	8.37619	3.5468	2.6953	4.1072	7.6044	4.1631	1.5377	5.883	2.2594
C4orf6	ENSG00000082929	0	0.0449	0.0851	0	0	0	0.0384	0	0	0	0	0	0.0533	0	0	0	0
PSG2	ENSG00000242221	0.0312	0.4552	0.287	0.1419	0	0.2581	0.3424	0	0.0211	0	0	0	0.2686	0	0	0	0
PSG1	ENSG00000231924	0.0147	1.6956	0.7471	0.4068	0	0.3397	0.8689	0.1015	0.107492	0	0	0.0128	0.973	0	0.0311	0	0
RRAS	ENSG00000126458	57.4173	85.8238	82.532	81.8798	29.1534	28.45	78.2415	27.242	27.7076	19.4908	6.796	18.9887	90.9726	32.9858	21.6639	47.7655	32.6873
GSN	ENSG00000148180	51.1458	134.037	112.36	130.951	30.4494	28.1468	115.818	29.3063	51.14	26.5303	4.752	18.9333	100.504	15.3555	27.1833	61.6775	18.8706
IGFBP3	ENSG00000146674	154.936	1185.52	392.103	162.925	123.269	173.883	993.562	190.073	0.11845	8.5842	107.184	300.745	0.1621	17.7519	94.0288	504.725	1.6552
LOX	ENSG00000113083	398.207	792.878	255.331	256.433	109.147	127.473	804.633	168.438	0.263182	0.5231	4.1054	1.1833	1.2522	0.3297	0.4439	0.1075	0.0717
PAMR1	ENSG00000149090	10.0334	36.6658	18.8103	9.4621	2.5912	1.2643	33.3164	2.836	0	0	0	0	0.0471	0	0	0	0
TEK	ENSG00000120156	5.703	20.81	6.876	8.1476	5.4873	0.0903	17.7183	3.5192	0	0	0.0862	0	0.5261	0	0.0069	0.0065	0
GABARAPL1	ENSG00000139112	11.8756	32.0392	25.2444	23.1447	16.8633	5.6107	48.247	12.8711	3.84569	6.9363	4.5541	11.5386	22.7126	5.6761	9.1684	5.6531	0.8921
BMP1	ENSG00000168487	39.3489	41.5529	26.6587	23.2581	14.0491	17.527	60.746	18.5469	6.13926	1.1955	3.8426	5.2471	49.079	2.9835	3.9643	14.0468	5.4437
TSC22D3	ENSG00000157514	40.1525	35.6067	38.4991	20.2992	15.3679	7.6336	51.4113	19.9679	0.67787	1.3667	7.7817	1.7889	27.1136	1.9522	14.3269	19.1658	1.1785
FSTL3	ENSG00000070404	68.6806	96.3583	89.3663	74.9522	22.3522	40.2037	152.551	27.1678	5.38801	4.9987	19.8199	6.7602	5.7431	5.5479	6.133	14.7726	19.5236
KCNJ6	ENSG00000157542	1.7424	3.2686	3.587	1.9985	0.0019	0.025	5.5613	0	0	0.0024	0	0	0.0014	0.0031	0	0.0013	0
FBN1	ENSG00000166147	499.713	479.462	315.06	306.026	149.742	91.8696	672.357	222.759	0.146304	0.2317	4.1961	0.2631	0.4963	0.0535	0.2547	0.2272	0.12
SCN9A	ENSG00000169432	36.2663	44.7252	48.2266	35.9928	16.3354	28.1907	60.9539	16.9311	0.020893	0.1503	0.147	0.3842	0.0309	0.0839	0.4583	0	0
HSPG2	ENSG00000142798	69.4244	91.5025	60.6174	45.1079	55.4358	18.2896	135.948	58.5811	2.86183	17.1267	7.6584	22.1257	47.0222	17.0604	10.8967	55.6153	40.535
PKD1	ENSG00000008710	19.8055	20.2504	18.8915	15.5964	20.0664	14.4364	32.4214	11.572	8.177	12.3779	7.5292	5.009	9.0006	10.2598	2.9448	15.3966	9.5801
RRBP1	ENSG00000125844	130.54	148.874	132.471	169.675	113.756	65.7641	123.667	226.326	26.5888	58.7045	121.432	120.809	86.2311	63.1008	16.9981	71.0002	56.644
NKX2-3	ENSG00000119919	1.5056	2.5965	3.0263	4.7416	2.6471	0.1738	0.2563	6.9073	0	0.0228	0	0	0	0	0.1005	0	0
KCND2	ENSG00000184408	0.5152	0.5696	0.339	0.6206	0.6516	0.031	0.3083	0.8492	0	0	0.0083	0.3613	0	0	0.0395	0	0
ACTG1	ENSG00000184009	1734.78	2015.98	1981.04	2001.91	1585.33	852.004	1102.46	2371.63	2085.62	1638.39	1906.29	1554.22	1098.56	1224.24	620.289	1064.15	612.534
DUSP14	ENSG00000161326	20.319	24.9367	23.3306	31.325	13.9552	14.6335	13.0339	24.4349	24.0485	6.0255	9.6063	21.2933	13.1331	10.7294	9.0584	9.0101	8.4592
RAI14	ENSG00000039560	100.007	116.068	149.484	145.315	183.943	82.5184	262.645	162.042	5.27807	19.9703	164.952	99.5372	50.4294	19.297	34.29	6.8616	9.9164
PTPRM	ENSG00000173482	14.7162	22.6241	16.9158	18.1081	19.7836	10.547	38.8082	26.0916	0.0231923	0.6771	27.7197	4.3406	2.8045	0.1311	9.3305	0.3503	0.8788
HERC3	ENSG00000138641	8.6744	9.8421	9.2738	11.9299	5.3612	6.9656	16.7938	4.9923	0.228563	4.9674	13.3586	2.1442	4.8867	1.2976	3.1963	3.1075	3.3626
ZCCHC24	ENSG00000165424	9.0194	8.7842	11.0469	11.276	6.8918	4.9823	9.2666	5.4538	2.61501	1.1882	14.5884	0.9798	2.2102	1.1864	4.6427	0.2729	0.2818
RUNX1	ENSG00000159216	28.6825	31.6352	27.3842	28.7635	34.3552	38.8599	28.0325	22.5032	11.355	8.3563	37.0753	21.1911	20.8834	20.0033	17.0195	12.4164	14.1341
ABCA1	ENSG00000165029	10.8682	9.4767	6.8997	10.3747	9.8739	9.9046	7.0818	4.6867	0.344289	0.8764	13.3422	0.6788	9.5886	2.7045	2.1532	0.2704	0.6623
RNF24	ENSG00000101236	21.1897	16.32	12.5703	15.279	16.0796	6.1804	17.1703	8.2997	2.37434	2.6926	11.3678	5.5098	10.2162	7.3586	5.8602	0.7917	2.2385
HSPA5	ENSG00000044574	340.267	321.104	282.561	311.434	346.234	246.342	378.432	330.555	225.082	157.669	294.056	254.54	258.825	271.465	149.084	111.63	129.879
EDEM1	ENSG00000134109	39.0396	37.221	39.7737	42.3477	37.9293	28.3497	29.8895	22.2226	6.76619	16.9919	27.4793	33.0888	29.6668	18.5803	26.7369	20.1021	16.2517
ADAMTS12	ENSG00000151388	21.8972	19.4418	16.3681	23.5855	14.1642	11.9955	11.8701	17.7182	0	0.0649	14.6579	27.5398	15.7094	0.1705	0.2121	0.0028	0.0079
PPAPDC1A	ENSG00000203805	16.6065	2.7144	9.5438	6.6547	5.5533	2.6588	0.3883	3.5367	0	0.2095	5.075	0	0.0261	0	0	0	0.0413
PXK	ENSG00000168297	25.1761	9.5167	14.6958	13.5585	13.2353	14.7818	7.5658	17.5324	2.81758	11.106	12.317	5.7721	3.8522	1.7613	6.4032	5.0328	4.4442
NOTCH2	ENSG00000134250	60.1559	58.0225	51.8294	49.6082	65.8096	38.8212	50.3208	31.5766	9.15454	32.123	41.2129	31.8048	25.7678	15.9944	31.9905	10.2726	19.3362
IL6ST	ENSG00000134352	134.453	99.3966	96.8378	108.872	126.701	84.8734	128.473	97.1433	10.6266	77.3767	92.3289	74.8888	37.4274	13.0756	32.1963	23.3337	21.1019
DPYSL3	ENSG00000113657	52.1657	36.2611	34.8113	46.9189	55.4892	52.0767	23.9752	24.4801	0.0262271	0.2285	33.9304	8.2299	0.2946	1.8275	17.5895	0.0892	0.0679
CORO2B	ENSG00000103647	4.967	4.9106	5.5107	6.1284	8.2383	3.1463	3.7991	2.6746	0.46039	0.9528	5.6147	1.4859	0	0.1568	0.1512	0.204	0.3431
NALCN	ENSG00000102452	13.2909	8.0518	12.8325	5.1912	11.1009	0.6435	16.7019	16.1561	0.0153132	10.1699	6.2946	0.8316	0.2204	0	0.556	0	2.0852
NUAK1	ENSG00000074590	15.9914	24.8355	18.9336	15.3236	15.1233	5.4405	13.8788	19.7763	0.917912	18.16	10.9756	3.5181	3.2788	0.9798	1.2405	1.0915	2.7752
CYR61	ENSG00000142871	451.953	459.452	624.891	508.781	434.805	241.734	384.922	561.536	89.9089	396.327	95.4874	75.3343	127.29	27.9894	9.2238	69.402	17.0077
BASP1	ENSG00000176788	104.569	100.354	100.782	106.921	44.9815	22.2466	56.075	124.58	0.387978	96.9581	0.1181	5.3603	14.3977	0	0	0.0133	0
FHL2	ENSG00000115641	125.07	133.918	158.564	141.548	105.101	33.8173	141.455	123.461	28.0173	109.366	27.0584	21.8856	28.4431	62.6619	52.3193	80.2781	61.2441
CCDC107	ENSG00000159884	8.1461	10.6076	10.4232	14.0355	7.647	5.9813	8.4798	12.9719	2.97838	7.8788	1.4578	2.0668	1.3918	4.0646	4.3582	7.6545	3.6237
ATP10A	ENSG00000206190	5.2624	20.0969	16.1633	10.2845	6.5431	1.506	6.3709	17.532	0	0.4561	0.0133	0	0	0.0046	0	0	0
LIMS2	ENSG00000072163	17.0542	38.4521	17.63	20.4317	6.2849	3.9205	21.5035	26.9966	2.9083	1.1079	0.0511	0.0346	0.1202	0.029	0	0.3288	0.1431
RPS27L	ENSG00000185088	84.8158	103.823	102.578	101.603	85.1945	24.6047	99.6715	117.284	29.2228	26.2829	22.6145	24.5297	20.3152	13.3495	51.8659	44.377	60.3792
SHISA4	ENSG00000198892	4.7627	7.4295	6.3935	8.0901	5.0573	1.3029	5.4934	6.3742	2.12148	3.0224	1.601	1.7603	0.7643	0.3347	2.4301	1.4058	0.7204
MICAL2	ENSG00000133816	244.926	219.157	199.905	217.299	231.397	131.063	231.302	351.211	3.44811	78.3391	68.1825	53.1915	3.9602	44.9364	28.5556	75.4821	163.063
SERPINH1	ENSG00000149257	527.641	480.507	315.458	349.786	232.986	327.393	361.196	573.217	184.731	62.2163	51.924	38.6237	151.428	74.61	45.3549	94.8549	80.9317
ALPK2	ENSG00000198796	11.7591	13.2281	11.3183	10.231	7.1228	11.7218	17.0143	25.7663	0.210129	0.0445	0.016	0.2012	0	0.011	0.0095	0.009	0.0132
ZNF542	ENSG00000240225	5.1605	4.5441	5.2527	6.1936	5.8533	3.3066	3.2879	6.1592	0.019541	0.0297	0	0	0.0281	0	0	0	0
SEC24D	ENSG00000150961	71.3066	71.8823	68.2419	68.668	89.3986	55.7668	64.8294	70.3677	3.7989	5.928	8.7794	14.1947	15.4607	5.8644	19.9602	5.9202	4.3843
ITGB1	ENSG00000150093	1087.08	1026.29	1128.21	1138.18	1502.56	1267.51	1065.45	1372.51	291.703	593.007	273.143	358.857	348.726	239.685	206.858	656.292	177.622
GLI2	ENSG00000074047	12.2067	8.2088	8.6689	9.2253	11.8978	9.7933	7.0236	10.9806	0.090575	3.0653	0.5449	0.5386	2.0932	0	0.394	3.1703	2.6102
RSU1	ENSG00000148484	54.2965	68.6809	57.3772	68.4901	66.9517	56.7602	44.0573	64.6375	38.5328	22.4676	20.9328	15.1801	12.3976	9.3415	13.155	19.9619	18.3379
GNB4	ENSG00000114450	35.1509	36.3045	36.2245	31.6472	28.0182	31.022	28.756	23.3231	0.074979	11.2356	0.1068	0.0766	0.0894	0.1966	0.1822	0.0225	0.1432
TSHZ3	ENSG00000121297	6.63	10.2918	8.1873	9.3183	9.4221	7.9247	6.3026	7.9708	0.063499	4.5482	0.0531	0.33	0	0	0	0	0
PRRX1	ENSG00000116132	88.6586	50.8333	56.6216	68.1886	66.705	70.7382	16.6906	77.7004	0.00929933	0.3441	0.0839	0.124	0	0	0	0	0
FOXC2	ENSG00000176692	16.3332	8.476	12.5478	12.0137	8.1655	7.4263	7.4443	12.5028	0	3.3129	0.2371	0	0.4647	0	0.7502	0.0148	0
TNS1	ENSG00000079308	79.6108	114.388	75.9536	53.3294	86.6746	45.6929	55.2769	78.8571	0.0263177	0.0962	0.036	0.4775	0.218	0.0185	1.9742	0.0513	0.2722
TAGLN	ENSG00000149591	702.614	818.07	787.982	701.352	601.262	281.298	599.473	909.267	7.87238	1.5881	0.5446	1.6896	3.7108	1.1891	1.1275	2.5891	4.0864
TPM1	ENSG00000140416	911.447	842.472	771.854	589.108	956.366	472.877	397.147	1295.33	3.59294	162.893	58.4764	106.033	71.5886	13.6098	90.9864	58.9389	122.751
DLC1	ENSG00000164741	83.3762	89.5802	74.639	83.6955	94.5924	68.7543	52.9192	119.862	0.321978	0.7964	18.8703	24.7633	7.7326	41.369	2.1935	5.7141	2.5604
SEC22B	ENSG00000223380	61.598	73.4014	61.0208	69.5847	77.9396	39.6877	90.3969	63.3618	30.3015	27.638	27.3838	34.4621	30.6862	20.4142	54.1629	15.8367	16.6801
PIP5K1C	ENSG00000186111	18.931	22.3108	15.374	21.5414	26.1023	16.716	29.8982	22.4298	8.53029	9.2606	5.6266	14.5822	8.4891	3.8186	8.9788	9.7456	7.2131
ENG	ENSG00000106991	90.097	95.5247	50.4919	86.3398	74.0505	49.0584	77.0383	86.3169	22.135	6.9077	9.0323	0.1024	0.907	0.9432	0.5448	3.6365	0.2851
PTRF	ENSG00000177469	292.38	378.26	270.91	337.356	275.876	240.196	392.624	426.819	195.04	145.067	65.3925	70.8131	80.1567	34.8692	44.8648	11.0238	14.7454
ZBTB4	ENSG00000174282	18.3895	19.1976	18.2225	20.5109	19.1259	17.1031	24.7459	20.1029	6.66866	10.0507	5.3118	6.3043	12.7033	7.2229	9.9992	7.8801	9.4882
DDR2	ENSG00000162733	61.3448	65.8746	57.33	49.2572	58.3896	45.7256	79.8617	46.3272	9.33353	0.4972	0.3186	0.0858	0.1083	0.1181	0.044	0.0564	0.018
NAV1	ENSG00000134369	90.4097	78.0521	53.2645	61.2062	94.8989	62.4353	121.805	68.6064	1.48546	9.4129	12.7352	4.0365	4.268	0.2909	4.241	6.2494	0.8881
SYNE1	ENSG00000131018	25.935	19.219	21.9968	14.8092	27.7515	21.0413	34.9936	26.7868	0.00291139	1.1188	3.3056	0.9996	1.6005	0.9286	1.2341	3.4062	0.2054
CTGF	ENSG00000118523	947.22	967.208	720.498	486.704	704.151	227.284	1439.56	986.823	3.11107	138.623	18.9775	7.7376	19.6681	1.1598	1.7656	71.4087	111.274
VASN	ENSG00000168140	56.9373	49.1553	29.9324	35.5723	63.3053	16.127	79.8287	63.2982	0.738344	6.5724	0.6163	0.7771	2.1203	2.455	1.453	0.9238	0.2738
IGFBP7	ENSG00000163453	575.21	550.534	476.404	418.798	712.479	296.732	918.005	722.496	0.621255	2.743	0.3976	5.8353	0.0947	0.0244	0.7234	0.1675	0.626
TUBA1A	ENSG00000167552	286.629	290.564	310.026	297.238	389.519	110.358	409.309	239.557	49.24	92.5647	21.7234	4.9307	1.6877	14.3255	8.1921	2.2155	2.2037
DIXDC1	ENSG00000150764	17.0892	10.1348	12.1026	7.561	12.399	4.1358	19.4481	7.8878	1.17161	4.103	3.5655	0.8432	0.3399	0.9357	1.984	0.8184	1.1212
ARHGAP31	ENSG00000031081	10.0819	6.6644	6.6661	8.2792	6.9647	5.8298	13.2215	5.9964	0.104464	2.0152	0.733	1.1897	0.6086	0.0687	0.1807	0.0856	0.7967
CDC42EP3	ENSG00000163171	91.5615	94.1537	101.802	112.477	62.835	46.271	137.162	76.684	25.6809	9.9824	71.4049	19.2292	19.5276	21.9517	14.7025	1.15	7.0536
ZNF469	ENSG00000225614	10.0344	9.3095	8.2647	11.1275	2.6632	1.4697	15.9645	7.4088	0.441138	0.6892	2.0905	0.1752	0.1599	0.0023	1.6403	1.0471	0.0111
KDM4B	ENSG00000127663	12.2088	9.8609	11.612	10.8604	8.3298	4.9003	15.6095	10.8616	5.52891	4.0905	6.3702	4.9973	3.9826	2.9558	5.3939	3.9277	4.6644
RUSC2	ENSG00000198853	23.018	35.9891	29.9975	28.3057	18.8816	17.8033	34.2341	21.1839	1.84449	10.9357	5.2921	3.1071	3.7369	3.4241	1.6859	8.513	2.3979
MAP4	ENSG00000047849	128.138	139.871	131.712	135.28	97.3785	75.3541	138.794	115.674	38.8569	50.9609	60.0398	44.0097	40.0971	25.2203	42.8517	42.2546	51.0532
PXDN	ENSG00000130508	209.265	251.661	238.281	262.181	170.707	153.509	307.498	183.209	0.0309136	1.1923	0.109	0.474	0.0757	2.9606	0.4805	0.1114	0.0161
TRAM2	ENSG00000065308	73.954	74.5036	66.8694	85.9609	52.6644	39.7258	79.2228	67.145	10.1797	17.8117	3.4535	5.9868	9.9956	14.4201	5.9669	5.784	5.9839
NDST1	ENSG00000070614	42.3281	47.6283	31.6916	42.1769	25.9469	12.4624	43.3124	30.5824	14.0533	21.9986	11.9826	5.6916	13.3124	17.097	6.1403	7.2789	14.1877
LRP1	ENSG00000123384	160.532	170.054	124.678	99.8825	78.5824	26.4419	118.266	80.7708	0.309202	0.8435	2.8769	0.5464	26.7048	0.3169	6.6311	7.7727	19.9645
COL1A1	ENSG00000108821	4919.84	5676.15	3905.32	3381.17	1730.23	1281.73	5003.02	2896.35	1.77778	13.6224	1.8944	5.0728	3.2705	1.0278	4.9832	0.1868	0.302
P4HA2	ENSG00000072682	141.927	214.401	135.955	120.78	101.909	57.9389	173.505	95.2484	13.1068	14.2913	11.9995	31.0051	11.3324	5.4376	5.8107	4.3942	6.7606
TMEM43	ENSG00000170876	47.081	42.1594	34.4468	38.6531	38.0956	39.9444	50.5126	46.9276	36.4037	22.1021	23.5908	24.9005	18.3195	36.3782	28.9337	24.6878	32.7561
COMT	ENSG00000093010	53.8176	72.4956	58.885	61.25	50.1398	51.6118	62.3994	50.7202	40.741	22.0764	19.327	39.1083	24.844	47.57	40.8018	14.0197	40.9144
AFAP1	ENSG00000196526	39.632	39.0111	37.6279	38.94	25.9587	31.9	53.6309	38.3546	10.2883	25.0979	13.2871	23.5698	11.0855	32.6656	13.765	10.5287	7.6555
KLF7	ENSG00000118263	23.6727	17.7126	19.399	15.8325	13.7352	20.0477	27.9843	18.1819	0.0465369	3.9022	7.3832	5.9837	5.6698	11.3001	12.1222	9.4477	10.1011
BCAT1	ENSG00000060982	108.841	102.395	89.7711	82.2754	41.996	86.6107	125.19	120.302	0.0267183	5.5154	58.0939	0.6146	0.1967	0.0555	30.0872	0.006	0.0044
MLLT11	ENSG00000213190	9.1168	10.7557	6.2298	6.9363	6.8454	7.5501	6.2431	3.7565	2.81696	2.886	3.2867	0.6711	1.6133	0.3154	2.8412	0.638	1.2658
SH3BP5L	ENSG00000175137	15.8086	17.6002	11.2299	12.1914	13.9653	15.072	12.591	12.0099	7.31588	5.927	8.0814	6.5201	4.2922	3.3758	7.2247	5.967	7.3736
ABL1	ENSG00000097007	53.2848	44.3384	31.7793	29.9974	49.1593	37.7629	35.6971	19.5532	12.9495	11.608	16.5696	8.3203	16.3165	16.2125	12.3706	13.2104	18.9243
TWIST2	ENSG00000233608	16.2748	12.7495	4.715	7.2277	6.3788	11.6734	7.7571	4.0997	0	0.932	0	0	0	0	0	0	0
GALNT10	ENSG00000164574	75.1638	93.9873	53.3441	43.4656	51.9876	40.9551	19.7656	25.8548	13.3352	18.1453	36.5914	11.3793	11.8929	22.9799	16.2034	5.4385	26.6618
P4HA3	ENSG00000149380	20.6707	20.7412	8.3626	5.4284	14.3706	0.19	2.5641	1.9482	0	0.8516	0.0338	0.1492	0.0698	0.0232	0.114	0.0854	0
MFAP2	ENSG00000117122	50.6336	62.8098	25.3021	22.0201	23.7156	0.4444	11.4786	8.5672	0.0824006	6.8191	0.5695	0.1366	2.8806	0.0129	2.1732	1.6767	0
KCNK2	ENSG00000082482	21.0071	47.8178	6.9454	11.6121	33.1058	15.8987	1.0322	8.7582	0	0.2022	0.1177	0.0323	0.0247	0	0.3161	0.0221	0
PID1	ENSG00000153823	20.828	22.1978	11.908	5.462	25.052	4.2187	0.6182	9.1868	4.07871	0.7384	0.9089	0.2629	0.6409	0	0	0	2.2316
MMP2	ENSG00000087245	539.915	597.908	399.038	350.733	551.672	165.279	19.3292	190.937	0.0634089	45.051	0.4742	0.1444	0.0891	0.0414	0.0422	0	0
TIMP2	ENSG00000035862	248.131	341.598	186.759	212.845	278.192	101.686	321.972	148.162	183.611	23.3152	17.523	50.3961	37.8676	101.312	20.8749	153.36	14.825
IGFBP4	ENSG00000141753	304.466	411.053	194.728	252.209	448.014	30.7337	406.952	179.189	31.588	19.5671	53.0166	32.4723	90.6034	41.583	44.1879	65.333	55.6333
GNG11	ENSG00000127920	27.1152	24.8704	12.4459	15.5486	25.2686	9.1279	13.6457	5.879	1.27323	2.1682	11.2638	0.1665	0.4846	0	1.6101	8.9993	0
ITGB5	ENSG00000082781	147.129	213.909	116.023	118.513	164.157	26.3619	104.997	127.787	14.0743	66.9774	63.5631	18.4824	19.0413	16.7738	30.9016	62.3763	61.9894
SNAI1	ENSG00000124216	8.6869	10.973	7.9577	8.8559	10.8055	0.5297	5.4504	7.2254	3.28906	3.0809	1.92	0.6251	1.2094	1.4283	0.5305	0.3105	0.1302
TOM1	ENSG00000100284	17.5932	21.828	17.0958	18.7739	23.5849	6.379	13.8982	17.6795	4.9209	5.8821	3.5083	5.0058	4.9034	3.1662	5.0128	4.725	2.6262
PDGFRA	ENSG00000134853	56.6573	58.9887	62.39	67.0684	71.4262	6.833	48.8918	45.4094	0.00985747	0.0938	0.361	0.0884	0.4865	0	0.0778	0	0
CDH2	ENSG00000170558	206.237	155.636	76.2688	40.3772	175.046	143.981	46.5419	130.443	0.0733992	21.1811	0.0475	12.545	2.1672	0.6262	3.252	0	0.0338
GPC6	ENSG00000183098	12.9934	9.7979	2.9703	1.1224	13.1597	3.5448	2.7538	10.8641	0	1.2306	1.4057	0	0.0086	1.7487	0	0	0
ADAMTSL1	ENSG00000178031	20.5772	13.8236	2.7256	1.6016	20.2153	11.6925	7.8072	15.4444	0.338733	0.133	0	0.0418	0	0	0.0042	0	0
SPOCK1	ENSG00000152377	196.404	184.986	66.4368	30.6696	259.545	114.779	73.6129	169.1	3.72772	5.23	33.1799	0.5192	1.0475	0.0126	7.0294	0.0103	0.1386
LOXL1	ENSG00000129038	78.9308	93.0303	8.7304	6.4827	47.8922	34.1676	92.9726	46.3273	0.061833	5.6489	0.8703	0.9023	1.7686	6.0596	1.8383	0.0225	2.2391
RALA	ENSG00000006451	84.1834	90.8033	42.504	45.4208	62.172	55.3676	61.9473	57.7357	27.2778	51.989	35.7267	53.423	25.0744	24.923	35.0801	39.2311	39.6408
SEL1L3	ENSG00000091490	83.1465	73.1816	42.6434	30.5774	20.779	8.5946	36.6135	29.0015	1.12164	0.3427	23.3292	16.4175	24.3524	37.3555	32.2041	20.3718	57.4129
PDE4DIP	ENSG00000178104	43.7176	41.828	21.8582	23.279	26.1956	15.2564	43.3284	31.1692	1.61087	5.9105	7.1216	29.8333	12.5687	16.0592	26.1109	12.4195	16.1932
SIPA1L1	ENSG00000197555	59.1527	56.1492	46.9551	34.8603	49.7355	23.3531	40.4107	32.5667	0.68127	10.4051	17.3788	51.7361	21.9734	9.7104	36.7097	25.7889	42.5528
XYLT1	ENSG00000103489	53.6264	56.0538	73.8179	12.5978	33.023	24.0699	2.4447	7.8623	0.05653	0.0675	0	0.1911	0.0311	1.1488	0.8005	8.0164	5.0805
LTBP2	ENSG00000119681	179.615	225.293	212.616	137.842	106.605	9.8237	16.1604	65.9389	1.72718	20.7329	1.9462	0.2757	4.2194	2.7462	1.3873	0.402	0.2729
TIMP1	ENSG00000102265	1974.68	3660.85	3061.92	1703.1	977.406	88.7755	608.284	713.584	536.301	37.7191	582.587	29.2708	150.747	36.3703	30.7433	78.6229	73.6755
FBLN5	ENSG00000140092	627.578	641.486	281.878	201.703	17.5239	7.0279	38.6321	19.7983	0.448974	0.2955	0.1687	0.8081	0.2584	0.0399	2.8226	0.0456	0.0778
SLC7A2	ENSG00000003989	81.5325	53.445	46.038	23.3682	5.7068	15.7493	12.9487	1.7807	0.0100803	0.063	6.0431	9.9921	4.3641	0	7.1355	0.011	10.3929
COL16A1	ENSG00000084636	69.3211	31.4184	42.7359	27.1401	14.0115	18.5812	17.94	20.772	0.00585035	0.5935	0.43	0.308	10.1353	0.0886	2.6214	0.3529	0.422
BGN	ENSG00000182492	336.381	248.423	170.8	78.5325	113.119	54.4157	25.6656	144.79	0.0966784	0.2182	0	0	0.3065	0	0	0.0224	0.0164
ERGIC1	ENSG00000113719	115.168	149.585	82.6805	88.9799	78.7659	56.8211	98.8168	56.0842	42.6689	59.8766	24.077	42.3119	30.48	64.2693	62.1725	63.8245	85.9488
METRNL	ENSG00000176845	59.9389	48.6815	39.2429	29.2865	29.7428	10.2417	37.0371	19.3606	7.60684	5.8102	7.7431	5.0769	13.7775	20.4167	15.956	16.1431	23.9049
PACS1	ENSG00000175115	58.9991	63.8931	40.5228	34.1791	41.8508	33.6501	46.7908	31.8397	12.7317	36.6978	16.7758	19.3598	25.9977	30.8979	12.631	22.3111	25.6986
PAPSS2	ENSG00000198682	78.0432	117.71	48.7773	55.0124	49.4484	31.3397	76.6338	39.6063	0.380769	6.9616	3.8954	6.4411	2.8209	3.9741	4.7031	41.6697	5.2021
ITGA5	ENSG00000161638	485.147	354.259	339.627	375.451	110.895	113.74	353.874	78.5094	5.50529	16.6753	11.4602	3.3631	13.795	0.7671	4.4251	0.7931	0.7931
COL5A2	ENSG00000204262	243.335	192.329	157.243	136.972	63.0318	66.597	163.983	103.984	67.3917	25.5194	0.3149	0.2065	2.3363	0.1009	0.2242	4.4905	0.0421
COL5A1	ENSG00000130635	748.738	595.057	317.713	271.769	122.733	150.089	342.191	255.18	0.640528	3.4435	0.0524	0.0472	4.1978	0.0485	0.0144	0.0059	0.1388
MXRA8	ENSG00000162576	150.416	136.442	86.5631	101.166	69.6695	36.282	35.5583	54.0024	3.09586	18.5353	0.8211	1.7607	2.6766	3.4034	0.2698	4.4952	6.4652
LTBP1	ENSG00000049323	271.279	279.21	212.396	200.777	190.526	60.6843	134.337	50.5351	0.13273	3.2682	5.9774	1.01	8.5068	1.9989	1.865	13.2107	4.4236
PRICKLE2	ENSG00000163637	16.6934	16.4764	11.8756	15.0426	13.5887	8.7251	6.9195	5.88	0.00826103	0.1735	4.1772	0.7539	0.2254	0	0.7317	0.1305	0
CREB3L1	ENSG00000157613	95.1654	137.18	78.579	101.987	47.7442	61.7358	69.7666	71.9023	8.65164	4.5868	19.3008	0.28	5.1423	0.0671	20.372	36.9274	23.9923
HIC1	ENSG00000177374	15.2865	24.2265	12.3084	22.6808	4.7389	9.1504	10.063	6.6595	1.97435	0.0624	0.971	0.0678	0.9808	1.7878	0.1635	0.2087	0.3469
HLX	ENSG00000136630	10.3417	11.6833	7.4988	10.4761	3.1741	5.1707	3.0414	3.8943	0.317761	0.0287	0.5104	0.4183	0.0331	0	0.0757	0	0
SH3PXD2A	ENSG00000107957	55.1825	80.9546	56.9125	48.6598	24.1049	19.8663	32.7552	24.7995	0.328833	3.9995	9.3462	1.2519	18.9222	2.9153	2.298	11.782	3.7357
COL1A2	ENSG00000164692	2571.6	3561.64	2056.24	1721.54	699.701	590.773	1615.93	1053.96	30.0821	1.2776	0.2685	0.1785	0.3397	0.0563	0.0438	0.0415	0.1505
SPARC	ENSG00000113140	3190.53	4294.29	1800.56	1824.87	786.086	798.326	1574.58	995.404	1.64912	35.0667	3.3032	0.4576	0.1923	0.2535	0.0515	0.1585	0.0718
NNMT	ENSG00000166741	211.933	290.912	201.184	199.023	88.0847	25.4214	138.236	95.0519	1.79896	0.5895	6.0921	1.4496	0.5852	3.6703	96.8596	0	0.3972
ADAMTS2	ENSG00000087116	38.0217	62.7288	34.789	51.1843	13.4968	6.4654	28.2029	26.7302	0.0426042	0.0445	0	0.0232	0	0.0045	0	0	0
GADD45B	ENSG00000099860	52.7698	48.7756	65.4756	41.4056	30.156	13.9961	52.3074	37.8317	13.9414	12.3759	11.0283	12.0888	13.7977	8.1086	11.4486	26.1155	12.5864
PARVA	ENSG00000197702	81.9155	97.9071	77.5093	85.9582	52.7848	30.7082	58.8383	50.3733	7.66676	10.8337	14.4393	20.247	22.8969	17.5214	14.7469	25.4062	43.6758
CDKN1A	ENSG00000124762	148.241	248.979	264.012	185.754	135.171	51.8565	182.179	118.396	1.4882	24.8784	4.3902	11.7982	47.7392	3.7021	18.7348	15.8877	21.7296
FN1	ENSG00000115414	7589.22	10753.1	11237.1	7146.58	2335.18	2882.8	6071.73	3828.98	1.10529	5.1359	54.1043	76.5249	5.6916	1.697	14.0513	1.2736	2.8998
ANXA5	ENSG00000164111	469.712	659.45	719.199	627.249	333.875	300.009	365.741	273.473	66.1899	121.567	141.607	79.7575	119.006	38.543	108.488	88.6435	93.1328
SHC3	ENSG00000148082	5.2918	3.333	3.4846	4.012	2.6115	0.5815	2.5226	1.0454	2.46704	0.9213	0.0224	0.1277	0.8958	0.2419	0.89	0.3146	0.0923
GPR124	ENSG00000020181	30.1149	31.6053	35.6953	25.8539	5.7659	7.4922	11.2254	9.1528	0.467872	0.1042	0.0585	0.0265	0.2539	0.8518	1.2411	0.0517	0.1129
BNC1	ENSG00000169594	5.8493	6.0993	5.832	5.0914	1.8391	1.6284	1.3295	1.3704	0.0334815	0	0	0.0115	0.1939	0.1058	0	0	0
COL6A2	ENSG00000142173	743.218	900.09	804.715	762.562	208.016	159.698	313.31	149.653	15.8833	4.5891	0.1449	24.543	0.018	0.0406	0.0351	0.0323	0
MRC2	ENSG00000011028	133.462	161.5	172.834	142.586	47.0964	27.2819	43.7756	32.8574	6.95223	8.6631	0.9524	0.7538	0.8691	0.0095	2.5044	0.0077	0.0181
SERPINE1	ENSG00000106366	6596.69	6845.77	5603.16	5166.37	1003.63	901.807	3282.1	1599.09	54.948	227.342	47.4146	5.9244	46.3654	32.4119	0.5607	12.2288	0.3899
COL6A1	ENSG00000142156	596.485	691.196	702.819	720.564	118.196	94.3921	315.943	81.4568	24.8546	3.2693	104.766	28.5573	11.2047	7.8597	5.7251	38.0934	1.3341
COL6A3	ENSG00000163359	1202.49	790.268	1099.34	918.869	307.139	190.91	242.458	119.675	4.29782	1.3811	1.4497	0.4505	0.0894	0.127	0.1871	0.0865	0.1218
TPBG	ENSG00000146242	91.7744	62.0776	60.601	59.7042	25.539	11.3707	22.8312	13.3896	0.686557	6.28	13.3554	7.5786	23.0595	14.4412	10.8475	6.7662	10.8254
CAPZB	ENSG00000077549	144.52	166.38	179.547	195.713	205.366	143.346	160.053	159.038	147.04	171.75	65.7336	75.926	122.94	60.6581	70.7033	90.2012	85.245
TUBB6	ENSG00000176014	179.365	159.208	213.799	267.491	268.701	231.327	261.75	257.828	242.073	108.092	35.8201	43.6508	27.7026	1.0638	37.4983	11.1043	15.9665
MYLK	ENSG00000065534	9.6335	14.0225	36.3299	56.6201	45.3035	32.534	11.8429	33.6866	0.113856	8.1827	0.2479	4.6448	0.1884	0.1766	1.1175	26.244	0.657
PITRM1	ENSG00000107959	41.6842	29.8769	50.8067	60.7699	52.1455	42.638	18.6424	56.001	48.226	34.4287	22.8435	27.8342	18.3256	21.1045	22.6394	39.9642	33.0085
PPARD	ENSG00000112033	15.428	15.7343	25.7599	22.2238	23.5443	17.5234	12.0485	17.4355	6.98687	8.2555	4.4509	15.2431	8.7886	6.4375	10.764	5.7961	8.6157
DOCK2	ENSG00000134516	0.7067	1.1286	1.9947	2.2135	2.1175	1.7843	0.0941	1.564	0.134318	0.2069	0	0	0.0626	0	0.0095	0	0
FLRT2	ENSG00000185070	15.879	9.7361	17.293	10.7446	14.3306	11.2495	11.195	3.8643	0	0.7645	0.0614	0.2619	0.0035	0.1487	0	0	0
CREB3L2	ENSG00000182158	42.8337	47.3958	66.1574	60.1635	72.2765	52.9966	31.8258	25.6766	2.37537	3.9455	9.0037	11.0242	12.4204	9.1446	15.9712	13.5778	4.8198
KIRREL3	ENSG00000149571	3.3007	4.9419	5.6819	4.2552	5.4633	3.4561	2.2867	2.6829	0.0198935	0.3713	0.9116	0.3071	0.3437	0.6832	0.3752	0.8139	0.0192
NR3C1	ENSG00000113580	35.8381	25.7098	31.7304	23.7817	39.9396	36.5321	19.1186	21.8553	6.1186	19.5076	15.2285	15.398	13.6028	15.0884	11.534	22.9838	12.0625
ACVR1	ENSG00000115170	24.0548	20.1872	20.9656	20.5978	25.0122	17.5306	19.7973	13.9411	1.95752	9.9246	3.0031	7.8299	11.4439	5.086	6.005	14.922	8.8275
TSPAN5	ENSG00000168785	26.509	20.8335	26.016	26.2887	25.0913	41.1871	19.6383	17.6388	0.0651612	29.2745	3.6943	3.6126	4.8074	6.9664	2.4221	0.0154	2.9251
EML1	ENSG00000066629	6.5171	5.0065	7.1901	12.0963	14.4924	16.4421	7.9498	6.7422	3.5971	12.2605	0.046	1.3157	0.0584	0.5415	0.3366	0.0981	1.1008
DOCK10	ENSG00000135905	24.0276	20.9373	21.3849	20.1937	16.6347	43.6728	1.7877	6.3633	0.06473	2.6776	4.0283	0.5337	0.0038	0	1.9918	0.1584	0.005
HAS2	ENSG00000170961	55.169	37.6823	73.2605	76.6933	69.027	84.6602	7.7241	20.191	0.0228666	2.8194	12.3485	0.1388	18.2535	0	0.308	3.8688	0.3492
TCF4	ENSG00000196628	19.3518	21.1196	25.8224	24.2261	28.3878	30.1992	5.2635	14.5618	0.17688	0.4443	0.5998	0.1246	0.0034	0.0094	0.4982	0.2284	0.2494
SMTN	ENSG00000183963	54.1081	47.1858	61.3249	74.2285	59.5206	99.9052	23.1903	42.8391	8.33536	17.5485	12.8173	12.0762	12.5552	5.0936	9.4901	2.5987	3.1151
MEIS1	ENSG00000143995	9.1584	7.9367	16.5066	14.5293	20.1004	21.8329	7.6079	14.5495	0.0116907	0.7059	3.4105	1.1674	6.7714	0.466	5.5811	3.0907	2.0124
SSR3	ENSG00000114850	268.101	261.621	321.386	312.601	361.219	412.84	160.076	259.105	65.3633	85.8584	65.7889	149.002	67.1938	96.4722	210.052	54.2629	66.5439
STARD13	ENSG00000133121	10.9285	9.7537	13.7222	15.8502	14.0413	20.7622	9.247	10.4159	0.516296	3.501	4.545	4.0028	6.7502	1.8625	0.9857	1.5623	9.4396
MYO9B	ENSG00000099331	35.4757	34.4197	32.7446	36.9757	41.7624	40.3064	31.1769	35.1652	9.69906	21.5497	20.3782	16.6242	15.3065	23.7913	17.5111	14.9924	19.6353
DCBLD1	ENSG00000164465	33.3183	24.3792	32.3499	39.2749	30.7615	42.2659	15.5571	28.8817	3.08055	16.6634	9.8992	12.7691	7.3287	10.6375	3.3498	8.6416	11.3598
GYPC	ENSG00000136732	24.8564	13.0181	22.9122	30.843	21.8916	35.292	16.0208	26.0569	0.637584	0	0	0	0	0	0	0	0
NT5E	ENSG00000135318	222.49	185.166	283.986	311.43	645.426	197.947	190.445	122.683	92.6903	103.412	18.5003	150.424	45.0466	315.607	37.7995	57.9435	23.4932
BDKRB1	ENSG00000100739	1.9192	0.3524	5.1085	5.7902	8.8044	4.4045	0.159	0.2836	0	0.0312	0.0291	0.4747	0.4353	0.1084	0.8401	0.3765	0.5267
TBX2	ENSG00000121068	4.3019	4.3749	6.5815	18.2101	37.2501	9.1976	5.9168	9.7174	4.73979	2.9404	0.7862	0.9791	0	0.0365	0.1208	0.0373	0.5517
ZBTB38	ENSG00000177311	70.692	79.3314	68.1505	80.257	174.041	101.156	81.4706	62.9969	8.54617	25.6257	11.428	28.9123	22.2686	32.7363	42.3824	15.8101	34.691
TBX3	ENSG00000135111	21.3871	18.6515	13.328	17.7819	52.2985	25.4477	2.9844	16.29	0	4.431	2.1919	2.2584	0	0.8596	0	1.7932	5.7502
APBB2	ENSG00000163697	44.657	41.0927	43.4113	39.0092	83.4756	55.5056	61.9764	37.2999	0.413486	13.3068	31.5045	13.5162	12.8735	16.087	3.2537	12.7067	20.72
ADAMTS6	ENSG00000049192	21.4547	14.4604	23.7925	19.8098	83.721	51.684	31.2137	19.0566	0.00910336	0.8436	30.5609	0.2924	0.9539	0.1306	0.1585	0.2479	6.9372
SOCS5	ENSG00000171150	12.8577	6.6337	11.1872	12.001	29.6106	19.6289	14.9682	14.2019	4.44306	5.7806	9.5609	2.7269	5.0732	4.8638	10.686	7.4329	5.6508
SH2B3	ENSG00000111252	24.9386	15.8528	12.9951	20.2204	43.953	32.0268	11.1855	16.3799	5.29909	16.5724	26.0027	8.43	4.1945	12.6189	8.9482	12.2398	2.6255
SLAIN2	ENSG00000109171	24.0954	21.1728	22.3965	25.2477	38.0188	29.3541	20.6601	19.9491	7.01669	17.2182	22.0958	17.9193	22.0752	19.473	24.6978	16.1535	12.4779
CSRP1	ENSG00000159176	122.335	224.165	105.76	121.278	201.827	131.978	124.319	119.975	43.529	34.7661	25.3296	22.2291	53.8994	13.15	32.8811	41.8808	37.5727
FGF2	ENSG00000138685	54.7671	66.4403	38.7177	17.9456	94.6523	64.6011	46.6883	51.444	7.65074	6.6621	3.5336	0.8934	0.0335	0.0241	0.0287	11.638	0.0324
FAP	ENSG00000078098	93.4684	104.296	71.2867	47.6785	159.18	67.9133	37.036	42.6842	0.0494304	0.1862	0.0909	0.0236	0.2686	0.0223	0.0916	0	0
PCDHGC5	ENSG00000240764	0.5247	0.5108	0.355	0.1311	0.6977	0.1848	0.3241	0.4049	0.0583636	0.0493	0	0.0106	0.0763	0.0204	0.0413	0.0296	0.2149
EDIL3	ENSG00000164176	61.398	45.718	72.6189	51.879	123.058	27.9734	81.7797	90.1079	0.102046	2.9703	2.736	1.1302	0.2364	0.0225	0	0.0059	8.8551
CDH13	ENSG00000140945	22.8625	21.841	30.8673	17.4227	50.8403	25.8052	21.6318	33.9783	0.149437	0.0217	0.0111	0.0182	0.0209	0.0076	0.03	0.0113	0
SH3PXD2B	ENSG00000174705	16.593	14.2611	14.015	12.0229	21.5782	4.9832	9.6716	19.6427	2.23503	15.1099	9.3205	3.2848	1.1098	4.5505	3.636	0.9487	0.7526
ITGB3	ENSG00000259207	20.7673	9.3596	17.6588	14.6584	30.8989	1.7306	12.7401	9.8198	0	6.6536	6.116	1.0461	0.9882	0	0.8625	0.0236	0.0272
ALKBH5	ENSG00000091542	49.712	45.4656	41.6211	41.7457	57.302	33.0495	45.911	40.7943	32.8778	41.1166	26.8293	25.8013	25.1063	29.4163	27.9933	21.7873	32.1335
PDGFC	ENSG00000145431	54.3132	52.18	50.9198	55.6945	78.852	40.5001	15.7689	34.1846	21.6701	9.4683	19.6064	5.7588	4.1083	6.8203	4.9218	0	2.9194
TPST1	ENSG00000169902	25.909	25.5296	23.5623	23.9531	39.1994	24.452	9.5746	13.0033	11.2801	17.4633	7.8487	9.7875	6.639	2.5781	4.601	0.6541	1.7885
ITPRIP	ENSG00000148841	29.6287	20.795	15.5589	19.7384	39.0076	18.9167	16.9739	12.42	5.06831	18.5173	13.629	2.5383	12.3082	2.2443	1.5064	3.6396	9.7342
NRP1	ENSG00000099250	166.353	117.841	106.389	131.159	225.547	103.15	42.1643	118.85	0.574405	85.8106	106.006	24.7397	9.3074	4.4605	31.987	41.039	18.5024
DIP2C	ENSG00000151240	9.2481	8.903	8.9778	9.1867	12.6378	1.643	10.1465	11.1319	1.97278	5.6568	3.5695	1.6197	5.1753	0.0695	3.2359	9.2346	2.8705
BMPR2	ENSG00000204217	18.552	14.2783	24.0256	21.2134	25.7278	14.0041	25.3666	21.0813	2.45235	15.151	10.6862	9.3149	12.2961	6.0089	18.8539	15.0675	8.4045
PTK7	ENSG00000112655	34.8913	23.762	26.2659	28.9214	56.7181	15.0059	33.254	39.8738	3.8782	26.026	12.957	6.6394	13.8343	0.1424	2.0059	0.3692	0.7995
HK1	ENSG00000156515	67.8491	61.2507	67.928	81.3849	117.788	56.0802	94.0559	108.796	38.7556	54.2409	50.0081	19.9566	40.8998	13.4834	26.5031	17.5187	1.8128
FAM160B1	ENSG00000151553	12.0019	12.2695	17.1402	13.5323	23.0656	13.3662	19.5878	23.8025	3.16713	11.4883	5.1096	2.028	9.2452	4.089	3.8328	3.5056	3.5562
MSRB3	ENSG00000174099	25.4384	28.7911	23.0474	23.6246	64.3804	33.7965	37.6758	50.6172	2.77852	26.3502	1.883	0.6102	1.7541	1.1233	0.2214	6.9024	0.2304
CSGALNACT2	ENSG00000169826	22.1688	21.5834	22.6618	22.2788	45.5344	24.3527	27.6076	33.9696	10.17	21.5531	10.5802	5.2418	3.0293	4.4001	5.4301	4.176	3.1191
SEC31A	ENSG00000138674	106.128	116.851	108.3	121.622	180.382	116.546	175.384	160.091	16.0975	59.6403	64.9073	65.7197	36.5423	27.8435	46.52	37.6501	25.3359
CALU	ENSG00000128595	574.605	623.383	458.548	479.63	1029.21	851.667	926.34	877.409	70.7348	259.917	127.724	239.564	81.3164	49.4649	114.707	72.5039	63.1635
EHD2	ENSG00000024422	138.087	179.197	115.513	127.452	207.666	156.735	254.176	255.575	19.9573	28.6001	27.0079	17.6796	96.5783	19.9215	7.5605	23.7094	15.6413
DSE	ENSG00000111817	37.1221	39.9492	37.3492	40.2484	62.1587	34.2008	51.1164	50.9618	0.149739	1.4318	1.6957	16.0586	18.648	9.9735	3.6268	0.3131	0.0159
EXT1	ENSG00000182197	66.1254	68.2953	58.4922	71.7745	159.765	85.483	109.063	131.822	5.37157	15.6164	33.9972	31.6883	32.9246	40.9695	15.3543	22.7067	21.8118
SNAI2	ENSG00000019549	57.6376	35.7008	22.9638	34.7996	127.673	50.0635	92.9518	145.189	0.4764	0.3652	7.9853	8.4588	28.1333	1.1679	0.8315	14.91	0.0876
CACNA1C	ENSG00000151067	1.6538	2.4656	2.6499	2.8664	7.2403	2.387	2.4548	7.0764	0.00262316	0.007	0.0065	0.0667	0.1029	0.0528	0.0761	0.047	0.005
PRKG1	ENSG00000185532	8.3053	6.4083	6.6623	4.8831	12.0531	6.6107	5.1407	12.8813	0.00806493	0.1122	0.0068	0.0622	0.2066	0.0235	0.3253	1.0889	0.1157
CDH11	ENSG00000140937	95.7439	100.935	77.9874	68.0932	194.945	109.375	90.6114	273.732	0.0176022	0.3113	0.0359	0.0152	15.7744	0	0	0.0202	0
CASS4	ENSG00000087589	0.0629	0.7124	0.1099	0.8821	0.127	0.5767	0.2005	0.1265	0.124613	0.0498	0.0422	0.0545	0.0213	0.0966	0.1918	0.1569	0.0199
MED15	ENSG00000099917	23.1582	24.7712	24.3599	30.3656	20.7617	33.3033	23.0814	25.3858	17.0404	12.694	16.6527	21.3978	24.0964	24.7268	16.3045	15.7966	17.2783
MME	ENSG00000196549	8.0592	12.1394	17.1098	41.7729	1.8921	38.0933	22.1764	0.3077	0.0480468	0.402	0	0.5626	22.0499	0.0054	13.5867	0.0441	0.0465
POU2F2	ENSG00000028277	1.4842	2.5113	2.7969	8.8735	0.2571	8.9826	0.2319	0.0693	0.0672251	0.141	0.2724	1.3484	1.2021	0.1414	0.3333	0.1651	0.1007
FLT1	ENSG00000102755	0.1011	0.056	3.395	7.6805	0.0967	11.4517	3.7196	0.0496	0	0.1766	0.025	0.2214	0.0631	0.0086	0.0037	0.0168	0.0052
SEMA5A	ENSG00000112902	6.6238	4.7075	25.9555	36.157	8.9352	15.7688	10.3119	27.1206	0.00607375	0.0324	0.0075	0.2026	0.731	0.0026	0.4325	0	4.2886
OXTR	ENSG00000180914	3.0432	19.1125	51.2917	53.906	3.1315	51.5048	23.9589	56.6734	0.0767188	3.3366	0.3963	3.7031	0.5633	0.4121	0.5606	2.1076	0.9305
ARHGAP10	ENSG00000071205	12.6761	13.6165	17.7752	21.4164	19.628	23.27	17.0719	20.3135	1.88057	10.4735	6.7587	12.2826	1.9007	2.6295	4.8057	8.6941	4.047
ACTN1	ENSG00000072110	254.134	307.719	317.648	368.396	332.958	381.885	415.095	472.311	76.9165	146.482	126.764	194.864	104.279	63.1533	57.226	44.9895	145.592
GPR176	ENSG00000166073	25.4119	43.4398	54.7745	63.6175	43.882	58.599	40.2639	63.0421	0.144828	6.3747	4.733	2.8519	13.8907	0	3.9828	0.2472	1.9316
FLNC	ENSG00000128591	71.0769	106.069	99.313	120.973	68.6431	101.067	99.2156	128.028	0.139077	8.258	14.6102	37.775	4.2157	0.0535	7.3688	0.0705	0.2074
SMG6	ENSG00000070366	11.1981	13.0507	11.248	12.792	9.8921	12.5707	13.1018	10.7543	6.04377	5.9282	4.9181	5.8916	6.1554	7.2898	5.2761	5.9011	7.806
ARHGAP24	ENSG00000138639	9.9043	11.737	13.2414	19.3785	15.584	16.6591	21.0214	6.5003	0.00779366	7.5045	3.6148	1.1569	2.8031	1.5999	1.0578	0.4387	1.3295
FRMD4A	ENSG00000151474	29.5146	27.4422	28.1383	38.4561	30.879	42.1856	34.0352	25.2509	0.464005	8.8423	9.2413	3.0686	2.2042	4.5823	1.6946	0.6961	0.2279
GNAI2	ENSG00000114353	144.196	182.931	158.353	190.688	212.981	186.376	210.349	167.893	64.6916	79.7223	80.5317	66.5333	73.7081	36.0834	57.3471	68.959	27.9076
EVC	ENSG00000072840	7.6447	9.8565	7.9247	11.001	12.8639	11.6275	13.2291	11.6211	0.0513602	4.3136	3.7724	0.1616	0	0.9567	0	0	0.0052
MSN	ENSG00000147065	267.979	281.547	238.272	264.62	271.455	386.168	209.045	249.584	85.8605	150.88	99.0165	0.1106	196.465	93.3618	1.8817	45.5763	0.0835
PHLDB1	ENSG00000019144	37.9576	47.0359	44.5166	57.3739	49.406	38.0845	50.7606	37.1249	5.94025	22.419	26.3159	13.5231	38.3139	28.2898	7.9528	4.7958	3.2787
DCLK2	ENSG00000170390	3.5137	7.3998	4.3204	3.3742	3.6249	5.4328	2.3587	3.8406	1.44918	3.3728	0.3281	0.0158	0.0079	0.0086	0.0223	0.0141	0
NFIC	ENSG00000141905	52.3523	55.1215	56.8973	68.1056	41.5052	50.2143	26.7875	51.6072	18.789	28.1971	33.2029	8.9701	11.3255	17.9433	18.756	23.6433	21.8943
MKL1	ENSG00000196588	14.0573	14.5597	16.3174	16.909	11.2982	14.2328	9.4758	17.4806	4.22783	12.627	6.7906	7.6529	6.9014	5.3154	5.117	4.726	9.1301
PDLIM7	ENSG00000196923	102.129	102.659	115.588	111.699	66.277	70.4981	75.2629	85.2667	49.6122	15.5331	42.2856	23.5743	43.9071	44.9319	17.4931	45.0702	45.7112
SEC13	ENSG00000157020	103.93	114.329	112.552	135.55	81.0498	75.8967	74.2141	90.9542	56.6571	39.0563	63.0313	52.8904	34.6919	55.566	63.9537	35.3092	59.6716
SLC39A13	ENSG00000165915	30.5417	44.8982	40.594	48.7358	26.2271	17.9217	30.2854	20.565	11.077	6.6952	5.5878	7.9507	7.3622	8.8509	6.8699	6.537	9.841
MSC	ENSG00000178860	9.2752	13.3928	12.7472	14.9937	4.3549	5.1713	4.7349	10.1706	0	0	0	0	0	0	0	0	0
PEA15	ENSG00000162734	124.501	169.915	164.015	184.506	77.198	107.063	140.088	123.033	49.9407	31.2278	43.0126	52.192	25.3077	38.1363	31.8932	28.7309	36.006
ADAM19	ENSG00000135074	70.6687	96.0296	112.185	99.6004	37.0071	104.922	4.3896	28.7796	0.0476335	3.6372	4.5952	6.2111	1.4024	5.1683	0.6779	12.5931	0.3682
C8orf34	ENSG00000165084	0.2507	0.7793	0.7084	0.6019	0.119	0.6153	0.1634	0.0994	0	0	0	0.0164	0.0122	0.0137	0	0	0
FRMD6	ENSG00000139926	112.317	226.941	213.7	226.343	139.62	199.258	89.362	141.357	2.43948	21.3795	10.3559	49.8162	57.6363	8.0426	2.4015	1.4724	0.9466
DKK3	ENSG00000050165	62.8406	189.918	171.061	171.706	97.7208	137.569	104.046	74.4266	0.149585	43.3058	2.676	4.1527	0.0172	0.2205	0.1842	0.2914	2.8331
PDCD1LG2	ENSG00000197646	12.1371	11.1533	18.7939	20.4203	10.5303	14.1645	5.8934	3.6722	0.208561	0.0403	0.306	1.1898	0.4847	0.0516	0	0	0.017
RFTN1	ENSG00000131378	29.928	26.2392	35.4471	40.8181	19.7929	18.7546	20.4083	17.3357	0.453176	1.225	0.1645	4.38	0.333	0.1624	0.1628	0.0647	0.3309
ARHGAP22	ENSG00000128805	44.4238	50.4829	55.386	65.8633	37.3171	29.0534	12.8435	16.906	0.195378	1.3555	0.1548	2.2591	0.0286	0.1847	0.5065	0	0.0499
WIPF1	ENSG00000115935	20.3306	20.3675	25.566	21.422	12.5242	14.2783	7.2172	8.6048	0.706807	3.5242	3.6631	2.0738	0.7478	0	0.0983	0	0
VIM	ENSG00000026025	2374.07	2813.78	2301.38	2669.23	2233.69	2639.62	1157.69	1827.36	3040	1743.08	489.227	0.3234	3.9797	1.7235	0.3922	777.652	0.1762
FOXD1	ENSG00000251493	34.5704	26.3652	27.4187	28.2935	28.7715	28.9605	11.3731	19.2187	20.7059	16.9548	14.6612	3.7777	3.4004	11.3465	2.109	3.8433	5.3783
NCS1	ENSG00000107130	24.8022	18.4551	18.0708	18.8935	22.5555	21.8709	8.1908	14.8848	27.4622	6.8593	13.4187	3.0885	5.1626	10.5461	3.5314	6.6514	7.7433
ARHGDIA	ENSG00000141522	180.627	182.446	175.37	223.585	172.068	168.374	96.3127	124.303	236.126	106.59	134.406	119.746	76.3299	162.045	55.4827	109.224	104.75
PPM1F	ENSG00000100034	11.1802	9.4209	10.1988	14.377	10.2187	17.1853	7.583	10.0761	15.4942	7.9633	8.8105	4.0397	3.7016	10.4719	2.8756	5.6908	3.7167
ARMC9	ENSG00000135931	10.6385	9.1303	10.6632	18.7654	12.8828	5.342	6.7331	16.5115	6.79383	11.0379	10.6445	7.6778	3.3363	3.0894	5.2498	4.0063	3.489
SMAP2	ENSG00000084070	11.7058	7.7563	14.7036	23.3294	15.4097	11.8977	5.4064	14.2694	10.2625	11.6362	23.0024	6.2445	6.4774	5.1807	3.7966	5.623	6.8536
HYI	ENSG00000178922	28.1482	27.0655	44.0448	49.5954	49.1985	16.061	5.2541	25.9466	47.8531	16.4839	48.5799	10.1272	25.304	22.315	12.9398	10.7957	17.7463
MAPKAPK2	ENSG00000162889	31.0077	30.8268	34.4319	38.0953	34.1157	26.7211	28.0909	31.4632	30.8417	23.2383	34.3547	22.7774	24.0706	14.0513	18.835	24.7753	29.476
SNORD54	ENSG00000238650	0	0	1.6554	0.5578	0	0	0	0	0	0	0	0	0	0.0981	0	0	0
ALOX5AP	ENSG00000132965	1.2907	0.6298	2.6493	0.8386	0.2884	0.0369	0	0.1231	0.254352	1.3282	0.4449	0.4975	0.0623	0.2719	0	0.0834	0.0408
TOX2	ENSG00000124191	2.9087	6.5128	21.6852	27.4554	2.9343	2.3651	0.3925	1.8401	1.0801	13.6115	0.9918	0.8545	1.4793	18.7831	3.5004	0.0784	1.8975
HTR1B	ENSG00000135312	0.2252	0.3814	3.7059	2.9249	0.5748	1.4364	0.4999	0.2385	0	2.934	0.1437	0.2355	0.0181	0	1.5684	0	0.2845
IL24	ENSG00000162892	0	0	0.7802	1.0708	0.2285	0.2005	0	0.0827	0.022317	0	0.168	0.0613	0.1099	0	0.1157	0.0147	0.0411
CHRNA1	ENSG00000138435	0.0376	0.1626	2.6835	3.0333	0	0	0.5071	0	0	0.0652	0.4023	0.055	0.0559	0	0	0	0
ALPL	ENSG00000162551	6.1634	0.4231	57.3579	44.293	0.4216	0.2282	10.2649	1.0946	0.0319603	0.3672	0	0	0.4663	0	0.1232	0	0
MAB21L2	ENSG00000181541	5.6161	0.0085	34.8452	28.0407	0.3739	0.012	0.0121	0.0931	0	0.0861	0.0801	0.0525	0.1211	0.033	0.1046	0.1892	0.2512
MOV10L1	ENSG00000073146	0.0265	0.0502	0.6284	0.5776	0	0	0	0.0259	0	0	0.0312	0	0.0462	0	0	0	0
FOXF1	ENSG00000103241	13.4462	20.2369	45.6907	54.8453	1.18	6.1959	0.6008	0.5016	2.43009	0.0557	0.9152	0.2689	0.0435	0.8665	0.2868	0.1747	0.114
PDPN	ENSG00000162493	3.7971	7.4549	34.0736	29.655	0.5826	6.019	1.5204	0.1873	0	0	0	0	0.5155	0	0	0	0
COL7A1	ENSG00000114270	34.0579	25.5902	141.358	130.211	7.3935	16.2532	8.129	1.0728	0.511013	3.218	21.1563	0.6529	28.3981	0.4645	0.896	0.3006	0.8024
PLCB4	ENSG00000101333	3.1734	20.4517	76.2869	67.1758	14.7793	48.56	8.3273	27.6462	0.0167912	0.5696	7.6206	7.09	0	4.1307	0.4043	0	13.4328
RAB3B	ENSG00000169213	16.5247	20.3012	72.9841	74.3671	26.9641	48.751	10.6405	19.1641	0.089549	1.1799	0.801	5.475	0.0609	0.0024	1.4479	0.0233	0.3731
LIMS1	ENSG00000169756	48.8664	53.7772	95.484	99.7813	44.0258	59.3633	22.7663	35.6167	10.7263	31.4454	18.2248	19.258	42.6152	22.8937	40.5672	38.6925	39.6409
SCG5	ENSG00000166922	11.604	2.6561	21.975	26.461	4.5743	8.7891	2.0506	3.7088	0.167083	0.1894	0.1673	0.1532	0.2283	0.2045	7.6714	0.0915	0.2884
WNT5A	ENSG00000114251	41.1643	42.6521	131.706	252.806	88.2321	31.7232	129.005	18.2312	0.0198113	0.5959	0.0683	0.0698	0.0629	0.0636	0	0	0
FIBIN	ENSG00000176971	8.1341	5.2593	22.4789	37.8225	2.3257	2.8971	8.5324	1.8506	0	0	0	0	0.1674	0	0	0.0249	0.0122
CTSB	ENSG00000164733	278.097	524.868	540.752	759.918	343.241	450.102	342.184	207.337	62.0878	103.883	38.5902	238.96	165.032	99.9903	100.213	321.459	105.966
MGLL	ENSG00000074416	28.4363	68.2013	82.2229	120.624	13.2361	36.2606	57.4433	13.0279	0.127307	0.8546	6.5579	20.0745	23.2549	3.6574	21.274	45.1385	55.5764
SMURF2	ENSG00000108854	95.3835	91.2185	161.891	209.611	50.7409	128.257	64.1989	51.3912	32.0047	14.2604	18.6562	62.1717	17.398	129.843	15.7214	36.9674	9.9874
ZC3H7B	ENSG00000100403	18.1817	20.0576	22.5491	34.3309	16.1998	23.653	15.9836	16.5003	14.4985	22.9061	13.9066	17.1093	15.2193	19.2362	12.475	17.1224	13.7578
FMNL3	ENSG00000161791	11.384	11.0932	17.2295	19.2935	7.1451	16.4677	4.8899	4.4346	0.787311	8.6047	1.1355	2.5893	7.4284	6.5036	0.5102	1.9325	2.4625
LEPREL1	ENSG00000090530	4.3565	9.5486	40.4782	83.1622	5.5083	18.6028	8.2385	7.9609	4.0258	32.496	16.0632	5.2634	15.2488	1.9024	8.0638	1.2787	3.6932
SALL1	ENSG00000103449	0.3222	0.5098	1.0229	3.9285	0.294	0	0	0.084	0	0	0	0	0	0	0	0	0
TRPA1	ENSG00000104321	1.9131	8.287	16.805	50.9413	0.6845	0.0253	0.4858	0.1748	0	1.1467	0	0	0	0	0	0	0.007
FZD2	ENSG00000180340	7.8918	10.5949	12.6504	22.304	2.5606	8.274	3.3149	2.7654	9.48137	3.2442	1.789	1.8327	2.2397	7.4859	7.2162	0.1131	3.8555
PI4KB	ENSG00000143393	17.2585	18.7138	19.9423	26.9942	17.1726	20.119	15.2383	13.8049	19.8465	16.6564	17.1459	16.3852	12.9105	14.7141	14.6434	15.1519	14.8797
ULK1	ENSG00000177169	7.1144	6.1342	8.1088	8.6194	6.5774	4.5152	5.55	5.6069	5.78091	6.4842	3.9582	4.391	5.1747	6.7305	2.9601	5.0067	4.2623
PRKCDBP	ENSG00000170955	44.0176	58.0888	61.4182	71.1601	25.1037	25.4505	15.909	29.7388	40.7909	4.1665	7.9795	2.6852	7.1127	38.8025	0.0513	30.5336	5.6914
SLC16A3	ENSG00000141526	145.96	151.613	173.7	200.215	64.131	42.4245	97.3565	45.9513	96.1002	58.3738	77.0503	22.0945	43.1118	133.715	13.0541	23.3249	4.0602
CHAC1	ENSG00000128965	21.5515	21.9767	28.2469	32.0392	1.0938	0.6205	2.3696	7.2151	2.11623	1.4525	1.3516	1.5687	4.743	25.6512	2.5667	6.8627	1.7367
GAS6	ENSG00000183087	101.607	340.439	232.482	260.634	68.145	76.7206	70.0636	46.307	6.04955	4.7162	0.5927	7.2534	16.2288	89.2556	2.7372	4.2735	55.2614
FAM167A	ENSG00000154319	10.872	26.7478	17.7202	26.4723	5.1179	4.3308	3.053	0.1888	0.112436	0.0698	1.2781	5.5658	2.0933	3.1525	1.8414	0.062	0.1787
TNFSF4	ENSG00000117586	17.1616	41.6057	53.8785	33.7156	2.7541	20.5474	2.1952	1.4997	2.65023	0.0275	0.1292	0.0741	0.1207	0.071	0.0077	0.0581	0.0213
SPON2	ENSG00000159674	142.064	403.477	525.174	524.502	0.6475	0	2.7514	0.7618	0	0.0267	0.3869	0	6.5131	0.3592	0.0479	4.6884	0.0935
KIAA1755	ENSG00000149633	1.8265	4.4523	4.5097	4.6579	0.5032	0.1456	0.1357	0.2918	0.19647	0.0609	0.5746	0.2371	0.0694	0.8079	0.0327	0	0
ACOX3	ENSG00000087008	6.8509	7.1764	7.6669	9.8827	5.5867	4.0365	3.7076	5.0236	2.67673	3.2388	2.8776	3.274	4.2917	3.2755	4.0897	4.6329	4.0973
VEGFC	ENSG00000150630	55.106	75.8517	122.643	136.451	57.0529	33.2425	42.332	22.8479	10.5934	5.3487	0	6.3646	0.7763	0.0147	0	0.0121	0
FAM180A	ENSG00000189320	6.9937	16.9845	13.8696	23.7739	12.2549	2.9079	2.5928	1.6166	0	0	0	0.0339	0	0.0568	0	0	0
FKBP1A	ENSG00000088832	219.724	336.131	384.766	490.772	133.242	144.076	82.5978	83.2133	168.749	167.423	187.87	121.608	226.715	137.24	118.853	160.156	174.019
PSG4	ENSG00000243137	0.0668	12.1734	12.6787	21.7465	0.5839	0.0973	0.168	0	0.850202	0	0	0	1.2721	0	0.2691	0	0
CHN1	ENSG00000128656	13.2513	34.5211	49.4832	64.0822	9.6379	18.8144	3.5508	3.0628	0.641772	16.0066	16.7011	3.8727	0.7122	7.7497	2.4453	0.1332	0.1794
INSC	ENSG00000188487	0.8199	1.3971	1.2918	2.8972	0.0484	0.7539	0.1702	0	0	0.1249	0.1388	0.3228	0.0354	0	0.0353	0.2045	0
GLIS1	ENSG00000174332	0.9799	0.3264	1.4877	1.1502	0.3548	0.3294	0.7752	0.3141	0	0.0678	0.2523	0	0	0	0	0	0
DNAJB5	ENSG00000137094	7.1214	6.2487	9.51	6.7841	5.0062	3.3652	3.603	4.3749	1.30905	3.6829	0.831	1.2292	0.9138	0.1626	0.8767	0.7961	0.5901
PDLIM4	ENSG00000131435	37.3045	40.6021	46.9322	54.6953	20.3926	23.3045	14.6986	5.6719	4.71909	2.4507	23.7648	0.9058	0.0278	0	0.0261	0.0547	0
HS3ST3A1	ENSG00000153976	16.4	17.0084	18.0176	19.8713	2.6653	9.0954	0.2354	1.129	0.749791	0	0	0	0	0	0	0.9064	0.0911
CTHRC1	ENSG00000164932	170.567	214.312	219.543	209.642	27.086	25.1049	5.11	17.0639	0.101959	3.6649	5.606	1.4002	5.5467	0.8422	0.3754	0.1246	0.3207
NTM	ENSG00000182667	50.6035	35.451	51.7156	65.3414	27.951	16.4494	8.2555	5.1759	0	0.0697	0	0.0226	0.0423	0	0	0	0
MMP19	ENSG00000123342	14.2945	13.3658	21.6544	24.2803	3.5486	3.6921	6.3766	3.9605	0.589114	0.1211	0.5677	0.694	0.8636	0.0473	1.2657	0.3509	0.157
LRRC17	ENSG00000128606	162.254	129.814	217.204	215.815	30.6439	90.5363	54.6775	9.7797	0	0.0728	0.0226	0.0454	4.0132	0.0381	0.1139	0.1684	0.0186
PCNX	ENSG00000100731	25.7935	23.0111	32.8453	24.283	14.3728	13.2784	12.8973	10.3117	4.15961	8.4432	12.1061	11.9654	15.0852	9.1898	11.4996	11.8462	13.0096
AEBP1	ENSG00000106624	87.0102	29.0251	91.5034	85.4282	4.6457	3.423	3.2178	4.5174	0.0331435	0.0662	0	0.0464	0.3199	0.358	0.0848	0.2302	0.232
SPSB1	ENSG00000171621	15.6563	13.8444	25.3428	25.9596	5.7273	7.7224	1.8492	5.742	5.15161	8.6844	6.68	4.596	10.6986	4.9003	3.4906	3.9705	3.7208
HAS2-AS1	ENSG00000248690	24.0985	21.2999	33.7228	38.4453	3.3736	2.1757	0.997	1.3527	0	0.3252	1.4206	0	7.2592	0	0.3148	2.0549	0.3804
FHOD1	ENSG00000135723	12.9465	8.6598	12.7476	15.6686	7.9978	14.3366	6.5681	4.8539	7.60132	2.2522	12.6419	4.7028	6.1093	9.3203	4.9539	4.8082	8.5847
TTLL11	ENSG00000175764	2.1127	1.8593	1.7882	2.3319	1.2853	2.0395	1.5602	1.2164	1.2577	0.1413	2.62	1.0899	1.6068	1.0981	0.583	0.3737	1.6814
ARFGAP1	ENSG00000101199	27.8535	30.9854	27.9524	32.9345	20.4483	22.1209	23.9305	16.4995	25.639	13.5553	26.1893	18.2644	18.8072	17.2826	20.5602	17.6812	27.8805
FHL3	ENSG00000183386	15.7217	15.8173	14.3069	15.5294	6.1389	9.9228	5.6744	5.7555	6.86669	6.6402	13.4906	3.0991	9.7777	5.1079	2.071	7.3425	11.7877
SLC6A9	ENSG00000196517	11.6605	10.3715	8.0182	5.7699	2.1364	1.235	2.6688	5.5093	2.33775	1.0192	11.0726	0.6172	12.2703	6.5221	3.7159	1.8339	4.6642
CD7	ENSG00000173762	0.5038	0.0735	0.0866	0	0	0	0.1784	0.0666	0.221022	0.0744	0.5885	0	0.042	0.054	0	0.03	0.0286
GFPT2	ENSG00000131459	79.2813	46.6645	11.4816	13.3232	37.3804	7.0648	37.9487	13.2047	2.39677	0.7087	62.6571	5.0587	0.2348	0.0591	0.0939	0.0081	0.0591
SMYD3	ENSG00000185420	26.0269	28.8042	11.1756	9.3181	19.1562	8.9995	10.3168	19.5038	10.4802	11.2165	28.0381	26.1375	8.688	18.1379	8.6097	7.9657	12.3479
SH3KBP1	ENSG00000147010	96.0684	63.0011	61.8757	58.8875	42.1607	37.8773	49.652	29.6461	5.77844	53.1055	57.0103	112.453	12.9835	84.1072	22.1401	26.028	19.5149
HMOX1	ENSG00000100292	62.0504	27.5282	4.6601	8.293	24.5661	2.8686	7.7909	10.3769	17.2238	16.0438	1.7374	1.5159	1.1345	1.0874	2.1367	1.9722	6.4248
HAS1	ENSG00000105509	18.2973	0.0619	0.0379	0.018	8.4967	0	0.753	0.0529	0.0272821	0	0	0	0.0803	0.0146	0.0126	0.0381	0.0526
MIR221	ENSG00000207870	0.2257	0	0	0	0	0	0	0	0	0	0	0	0	0	0	0	0
GPAM	ENSG00000119927	36.3783	11.3864	3.9498	2.4049	7.74	7.3722	2.7074	4.2684	5.74622	5.0954	6.1293	4.0415	5.6936	2.8225	6.1268	3.8716	4.0513
TECTB	ENSG00000119913	0.0915	0.0087	0.0091	0.0139	0.0545	0.0488	0	0	0	0	0	0	0	0	0.0097	0.0092	0
CCDC85A	ENSG00000055813	9.8418	0.995	0.1803	0	0.3274	7.0211	0.641	0.5392	0.00928735	0.0281	0	0.0183	0.089	0	0.0132	0	0
RGAG1	ENSG00000243978	0.5466	0.1261	0.1563	0.1152	0.1202	0.2406	0.0513	0.2047	0.00594439	0.0091	0.017	0	0.0214	0	0.0252	0	0.007
CHRNA9	ENSG00000174343	1.0545	0.2975	0.3455	0.1487	0.0812	0.3714	0	0	0	0	0.0195	0.016	0	0.0134	0.0116	0	0
OR2S2	ENSG00000122718	0.0948	0.0225	0.0236	0.0359	0	0.0632	0	0	0	0	0	0	0	0	0	0	0
WDR66	ENSG00000158023	0.7722	10.4754	0.9723	1.6575	2.969	4.5456	3.2365	2.5428	0.0535315	1.9604	0.6878	0.6371	7.2034	0.9392	1.3476	1.8439	1.6322
BCL7A	ENSG00000110987	3.0499	12.944	3.1907	2.4273	4.3699	5.9999	4.0845	9.9373	2.57735	7.8238	3.9711	3.9221	9.0804	6.1633	4.0352	4.4472	8.229
GDNF	ENSG00000168621	4.8353	4.4809	0.4443	1.0306	1.4285	1.2068	0.4687	0.5305	0.0443842	0.0623	0	0	0	0	0	0	0
OR10J1	ENSG00000196184	0.2735	0.389	0	0	0	0	0	0	0	0	0	0	0	0	0	0	0
POSTN	ENSG00000133110	1077.36	1349.14	79.3195	17.3064	126.162	652.001	580.453	359.621	0.183237	0.5093	0.0383	0.0908	0.0248	0.0271	0	0	0
ABI3BP	ENSG00000154175	160.104	367.995	11.1766	1.5153	17.4952	302.454	71.1889	45.1579	0.0503281	0.6328	2.7363	0.3998	1.4016	0.0409	0.2232	0.1628	0.0368
ITGBL1	ENSG00000198542	151.347	327.563	78.3301	31.0009	74.7563	37.3316	4.3371	144.964	0.11049	25.0748	67.7571	50.9349	3.3108	0.0809	1.0527	1.7323	0.654
CLDN14	ENSG00000159261	0.5242	1.4217	0.0603	0.0859	0.2402	0.3399	0.109	0.1681	0	0	0.072	0.059	0.0638	0.0348	0	0.0285	0.0209
PLXDC2	ENSG00000120594	19.2537	34.6353	2.2884	6.3604	12.2902	4.3714	6.0795	10.0894	0	0.0501	1.367	0	0.6518	0.016	0	0	0.0029
TGFBI	ENSG00000120708	1755.26	4040.88	2095.81	1291.13	1491.48	300.985	280.49	1200.07	7.20069	118.957	10.7782	19.5778	67.2204	89.4852	1.7411	96.6782	83.0358
COL15A1	ENSG00000204291	18.2939	98.097	28.1306	9.4832	20.2875	0	1.02	9.9794	0.0123503	0	0.0162	0.0265	0	0.0056	0	0	0
PSG5	ENSG00000204941	9.7303	36.8845	9.7101	7.2	0.4899	11.3329	5.0061	0	1.44451	0	0	0	1.053	0	0.0123	0	0
PDGFRL	ENSG00000104213	2.4798	7.3053	1.6782	2.8679	2.1999	3.0313	1.0095	1.3047	0.0686631	0.0319	0.5636	1.3856	0.8738	0.5913	1.6996	0.4866	0.1223
ODF1	ENSG00000155087	0	0.064	0	0	0	0	0	0	0	0	0	0	0	0.0301	0	0	0
WNT2	ENSG00000105989	0.111	2.1301	0.1734	0.1489	0.1881	0	0.0948	1.0409	0	0	0	0	0	0.0172	0.0513	0	0
NKX2-6	ENSG00000180053	0.2424	1.1691	0.069	0	0.0816	0	0	0	0	0	0	0	0	0	0	0	0
APCS	ENSG00000132703	0	0.1271	0	0	0	0	0	0	0	0	0	0	0	0	0	0	0
DDIT3	ENSG00000175197	12.7639	16.7789	13.3429	7.0172	8.5974	5.0787	26.0252	14.6321	7.42817	20.951	13.2089	16.2712	8.7517	25.3766	10.5381	15.1337	9.7752
PLEC	ENSG00000178209	137.507	146.064	120.059	135.036	81.7503	45.5546	169.715	74.0488	22.812	71.6116	105.555	105.416	130.905	197.719	124.454	125.671	99.2819
PEAR1	ENSG00000187800	7.6545	12.3073	5.379	1.5916	1.535	3.6561	14.8099	5.0833	1.08875	3.723	2.4909	2.5304	1.429	29.3368	2.0025	10.7594	0.114
PRCD	ENSG00000214140	0.4925	0.5703	1.0586	0.503	0.2385	0.0656	0.8745	0.1961	0	0.1031	0.1123	0.2351	0.0554	1.7601	0.0078	0	0.2177
SARS	ENSG00000031698	135.751	113.474	123.634	109.1	63.4577	57.6971	56.1401	134.665	69.4262	58.5514	102.748	72.78	66.3113	126.906	48.9854	56.3887	48.2353
GARS	ENSG00000106105	259.867	215.388	209.898	191.589	109.93	112.057	171.882	237.405	98.7141	144.176	85.8553	86.4353	68.035	210.54	97.3314	131.434	85.1445
SESN2	ENSG00000130766	23.235	17.13	15.6209	12.3514	2.3544	2.1938	7.3136	10.6478	4.49318	4.2783	2.4272	1.9997	5.7596	16.0133	1.6988	3.8331	5.4983
DUSP1	ENSG00000120129	174.111	126.14	107.942	89.9352	81.9782	10.4858	88.0888	73.9903	17.3114	40.5499	3.8216	36.8277	55.4502	68.7083	4.4427	114.172	16.0169
CDKN2B	ENSG00000147883	13.1624	17.6743	12.9299	19.7292	3.9804	1.2899	9.6733	8.6103	0	0	6.3113	0.0093	0	12.871	0	13.9723	3.3322
FBLIM1	ENSG00000162458	31.6908	26.3954	26.0533	33.9729	7.7724	6.2719	14.4175	28.2858	2.18858	0.491	1.4616	3.8853	6.9138	36.676	6.9565	36.3148	16.2046
ZSWIM4	ENSG00000132003	3.739	5.4042	7.0303	6.8351	2.0553	4.7237	1.7151	2.0492	1.0831	1.6531	1.1849	7.15	3.3445	7.1127	3.2153	1.4556	1.9022
AGPAT4	ENSG00000026652	2.1055	3.135	2.3087	1.898	1.6746	1.9226	0.9059	1.3131	0.576303	2.0074	1.4011	2.0275	2.3193	3.684	0.5662	0.9137	0.1281
NEK6	ENSG00000119408	24.8335	21.7179	21.2235	29.2444	16.9165	33.2636	27.1557	17.7053	9.03448	22.0084	21.3385	8.6435	25.8141	38.1426	7.2766	16.4703	16.398
CARS	ENSG00000110619	51.7506	42.7422	46.5637	43.1612	25.5203	42.6306	35.3401	42.0012	17.6198	55.2852	37.4817	30.8829	24.8463	58.3716	20.9277	37.372	30.7594
POLD4	ENSG00000175482	40.545	49.0802	40.4556	36.4071	18.2289	17.3597	29.4784	20.6179	20.2358	16.7068	24.2921	21.3587	45.4291	38.3339	33.0714	83.5729	52.0039
TSKU	ENSG00000182704	16.638	12.6898	6.8753	5.848	4.467	3.2699	6.3346	2.6829	4.72528	2.163	6.6024	3.583	14.0955	14.0344	10.3328	21.3763	24.4547
CDC42BPB	ENSG00000198752	40.4129	39.81	43.9839	44.4074	28.0554	28.8783	37.4921	32.7088	13.561	26.9316	29.5619	40.5062	32.6799	30.5081	37.5147	46.5382	56.088
LPIN3	ENSG00000132793	4.3546	3.5157	2.0945	4.2576	0.9534	0.5078	5.4699	1.2261	1.74543	2.3243	1.9719	4.2014	4.1397	2.837	3.9484	6.1308	5.384
HSP90B3P	ENSG00000203914	0.1109	0.0711	0.0806	0.1722	0	0	0.1284	0.0235	0	0.0304	0	0	0.0891	0.08	0.0671	0.1114	0.1401
TMEM44	ENSG00000145014	8.3602	6.2099	5.6675	6.9763	4.811	3.7525	6.6683	3.6756	4.19449	10.2483	1.4533	3.2729	4.6448	4.9041	10.8858	9.9762	10.9893
HS1BP3	ENSG00000118960	5.3213	6.1954	6.4196	7.9069	4.2975	1.5065	3.4746	2.6139	5.73081	7.0198	3.6393	1.867	2.7102	6.3103	5.8298	11.8182	7.9884
TECPR1	ENSG00000205356	4.0698	4.3187	5.0905	5.317	2.6369	2.0585	2.4533	1.9343	2.40318	1.2944	1.1679	1.3165	2.2877	3.4104	8.1358	13.1234	4.534
TFEB	ENSG00000112561	2.9968	3.4629	2.9174	3.3841	0.2222	1.5324	1.2924	0.599	0.727553	1.7718	0.8315	0.5293	0.7646	1.1706	3.1906	5.4718	2.6788
AVL9	ENSG00000105778	11.0784	9.9958	13.5057	15.5729	6.9335	7.326	4.4929	6.3986	7.34469	14.3414	6.0405	13.3912	18.0034	26.5376	29.0254	32.5331	25.7537
RGL2	ENSG00000237441	8.4009	8.1126	8.2134	7.5067	3.3908	3.4934	5.2625	2.1983	0	6.0667	2.7161	8.8626	8.6521	22.7037	15.8271	9.7097	17.352
HIST1H2AC	ENSG00000180573	122.952	92.4108	144.617	168.287	17.5059	31.4032	21.4971	21.4261	4.02484	38.0313	62.7931	54.3003	204.545	358.355	147.435	231.179	351.01
ITPRIPL2	ENSG00000205730	23.6987	25.1556	26.4803	26.3514	15.4575	16.3277	13.2442	10.6251	4.90789	17.9765	13.2461	24.9666	22.4688	28.3835	23.1341	34.8508	23.1608
SLC35E2B	ENSG00000189339	9.3905	9.5809	8.5554	8.4107	8.2617	5.2806	7.1091	5.9382	3.57349	8.7959	1.3461	10.7526	7.6017	14.1348	7.1529	12.8436	14.2427
UBC	ENSG00000150991	251.106	296.461	288.532	310.69	260.063	266.636	267.629	219.104	212.098	293.517	143.055	222.287	304.123	342.667	256.06	413.025	331.266
ABI1	ENSG00000136754	19.4461	18.9385	21.723	21.9572	14.0087	18.3772	12.2355	17.7142	15.2977	14.2136	9.2153	15.3385	28.9661	21.4917	20.5479	34.0412	29.9471
ESYT2	ENSG00000117868	33.3925	32.9853	27.6272	26.6282	40.4492	16.9581	45.0987	27.3128	29.5379	31.3179	21.591	18.6976	71.2902	44.2622	45.4363	73.1952	49.5723
NCOA4	ENSG00000138293	41.095	37.6566	36.8314	47.6401	48.954	35.8967	30.3766	29.0231	40.4143	40.9589	18.9254	30.8454	73.7585	46.439	70.379	64.6486	67.8264
NINJ1	ENSG00000131669	7.8147	8.4211	12.2369	14.287	8.85	7.7331	5.1986	7.2121	9.13057	6.0099	12.6946	4.1475	14.4811	12.4348	10.2907	6.0784	15.3777
RPL28	ENSG00000108107	524.22	562.389	556.233	614.697	69.0263	136.057	58.4338	335.526	583.099	351.643	401.622	157.672	813.01	478.091	825.428	452.47	616.604
ZBTB45	ENSG00000119574	4.3952	5.4174	4.9981	5.9047	3.809	4.0242	3.4503	3.031	5.54121	4.8408	4.1753	2.4902	7.4965	3.6054	6.1477	2.6189	6.5846
SLC1A5	ENSG00000105281	153.815	133.673	123.347	116.612	29.6419	85.251	36.0689	53.8126	111.351	39.0766	69.1969	30.9839	157.531	142.441	68.284	89.6013	90.4635
ADCY7	ENSG00000121281	14.9365	11.6162	7.2447	8.2022	3.1818	6.3564	2.5632	2.4618	12.1687	1.1947	3.4737	2.7987	11.6363	20.1428	1.9624	5.628	14.5572
PXN	ENSG00000089159	93.3378	84.9147	86.8087	109.084	28.5236	72.2994	46.9647	20.3537	88.4347	134.534	29.3637	40.471	128.74	169.262	45.9378	111.703	77.8695
FLYWCH1	ENSG00000059122	11.5374	11.194	12.0418	13.5914	4.584	3.7346	6.2938	3.5583	7.20594	7.3161	6.6533	2.7577	11.8273	16.0342	3.7989	10.8016	7.2076
RPL10	ENSG00000147403	949.173	801.767	956.003	915.385	169.557	206.517	72.1567	135.744	700.686	183.778	217.027	185.125	983.567	1341.45	391.319	1229.26	555.211
TFB1M	ENSG00000029639	6.7257	8.1603	9.9327	10.9289	8.7747	8.9016	2.9703	3.0713	4.84009	9.1672	4.1382	3.7779	9.9068	10.2985	5.0079	6.5206	12.4749
EPHB2	ENSG00000133216	14.0823	6.0519	10.7797	5.5302	1.1847	20.0501	1.6496	0.9332	2.16556	18.0192	4.2552	5.2265	17.0687	19.833	6.185	9.146	18.7824
FAM83G	ENSG00000188522	6.7409	5.7918	6.6656	7.2388	3.9931	9.4291	2.7406	3.5579	6.30796	4.9942	5.7737	3.8159	7.6489	7.361	5.5317	9.2065	8.8186
C9orf37	ENSG00000203993	4.1163	3.4867	4.4221	3.8077	1.8203	4.4727	1.6556	1.3247	6.52883	0.8058	3.6231	2.5857	4.3099	6.7132	4.227	5.2378	7.9995
CTBP1	ENSG00000159692	41.2247	40.5462	46.5388	47.8297	26.4798	27.6529	24.6734	23.0097	45.6414	28.9315	41.7309	29.0934	44.5321	71.244	18.7321	54.6097	80.4722
C12orf10	ENSG00000139637	19.1347	18.503	20.2374	21.5126	12.064	15.8905	6.4961	10.0943	20.1111	13.1004	22.8139	7.0183	15.2633	35.6704	15.1432	20.7228	33.7017
POU5F1B	ENSG00000212993	0	0.0149	0	0	0.0233	0.0209	0.0847	0.0232	0.315152	0.0301	0.0083	0.4787	0.1765	0.1252	0.1625	0.9331	0.076
MYH16	ENSG00000002079	0.0218	0.0516	0.1612	0.2408	0	0.2154	0	0	0.882816	0.0209	0.9928	1.514	0.0368	0.8711	0.7342	2.156	0.3001
TOB2	ENSG00000183864	15.5685	16.7859	15.8231	17.1399	12.1734	17.1964	12.4483	10.5868	15.1244	12.7364	17.5461	15.7747	17.3653	20.8153	17.01	26.7126	17.1938
SULF2	ENSG00000196562	0.9578	0.0889	0.2653	0.4383	3.3479	0.3008	0.387	3.6151	0.706078	0.433	94.8334	12.0426	93.0457	50.6278	37.2112	222.658	22.2977
P2RY2	ENSG00000175591	0.0236	0	0.0587	0.0714	0.2455	0	0.2387	0.0349	0.723075	0.4976	3.1407	10.799	25.7414	26.0196	0.9427	46.8017	1.8602
TSPAN11	ENSG00000110900	0.009	0	0.0315	0.0615	0.0374	0.018	0.0122	0.0401	0.00638315	0.0519	0.4189	0.7306	0.3908	1.0617	0.1147	2.0212	0.3301
PYGB	ENSG00000100994	61.5013	44.7978	64.3539	60.8204	22.801	20.1084	64.7175	24.576	107.588	69.0566	64.2396	38.0827	49.3289	122.135	5.3833	167.803	61.3366
KRT18	ENSG00000111057	15.6787	26.3177	9.0954	28.6584	12.6296	61.4134	233.155	638.982	1120.24	668.318	515.308	782.593	531.571	1527.59	679.354	2809.11	1381.95
AGPAT2	ENSG00000169692	17.1146	18.7537	17.5791	21.4536	8.9056	23.1169	9.3359	16.8315	65.301	24.7618	35.666	13.9233	35.6011	45.411	25.6854	99.9036	62.8817
KCTD5	ENSG00000167977	17.1233	14.7366	12.7159	15.1171	9.386	13.1649	9.2742	13.5584	29.5026	20.5982	21.4907	19.9078	21.6929	28.4547	13.1365	36.7274	28.8579
BACH1	ENSG00000156273	11.7752	10.4859	21.5529	20.8295	25.6785	29.3191	24.9586	21.3708	5.23021	8.3786	25.2462	16.8129	28.1409	11.6755	34.7605	74.8146	16.7007
GNAI1	ENSG00000127955	6.4803	6.2562	8.6231	13.7129	10.6134	11.4628	14.7362	19.5915	0.260002	6.2042	3.9291	4.1521	16.9105	1.7173	7.99	66.1869	1.3975
CD82	ENSG00000085117	2.3587	2.4695	10.2727	18.9839	16.4375	5.3781	22.1993	4.2188	2.8731	10.8463	2.1558	28.8193	44.5689	0.5158	19.9252	74.4955	17.5079
ABTB1	ENSG00000114626	2.4666	2.5224	3.0512	2.7233	4.5637	2.8865	5.3397	4.3075	3.88061	0.3741	3.049	4.0456	7.2657	1.8839	3.3743	13.3473	5.0755
KBTBD11	ENSG00000176595	0.2183	0.0351	0.1549	0.454	0.0165	0.0493	0.3649	0.0329	0.0199395	0.3835	0.8856	3.0763	1.4695	3.3434	2.7951	25.052	4.4105
KPNA7	ENSG00000185467	0	0	0	0	0	0	0	0	0	0.0276	0.0257	0.632	0.3562	0.1237	0.7929	6.5457	1.2088
KIAA0040	ENSG00000235750	0.1099	0.0758	0.0434	0.4263	0.0164	0.2263	0	0.3555	0.279312	0.4184	0.3057	15.4077	6.9773	2.6646	9.8642	89.6381	14.9641
KLRK1	ENSG00000213809	0	0	0	0	0	0	0.0457	0	0	0.1002	0.1209	0.1562	0.3139	0.0521	0.0466	2.7449	0.2387
TM4SF20	ENSG00000168955	0.0324	0	0.0216	0	0.0322	0	0.4082	0.0481	0	0.0208	0.0193	0.0633	0.0608	0.0133	0.1489	6.036	0.8444
TM4SF4	ENSG00000169903	0	0	0.0118	0.0825	0	0.0157	0	0.0175	0.0793512	0.0227	0.0211	0.2181	0	0.0145	0.5509	127.154	19.2002
GPA33	ENSG00000143167	0.0195	0	0.0194	0	0	0	0	0	0	0	0	0.0143	0	0.012	0.0826	88.36	7.4421
ARPC1B	ENSG00000130429	112.316	159.348	105.526	139.331	65.4683	60.84	40.4226	43.6549	247.424	64.3663	32.3398	59.8088	159.204	68.661	186.723	2150.49	137.111
DUSP27	ENSG00000198842	0	0	0	0	0	0	0	0	0	0	0	0	0.0078	0	0.0073	0.068	0
ARPC1A	ENSG00000241685	96.2843	91.0051	75.6825	86.065	110.757	110.094	61.7238	100.749	175.654	152.307	70.5837	130.462	96.7557	85.3194	197.49	1346.92	157.962
SMURF1	ENSG00000198742	10.1499	9.9663	11.1472	12.4679	11.178	13.2727	7.5948	9.2968	8.63868	16.8658	11.2823	18.9143	20.7305	14.0739	34.5689	217.934	18.9375
FGF3	ENSG00000186895	0	0	0	0	0	0	0	0	0	0	0	0	0	0.0342	0.059	0.6706	0
SLC15A1	ENSG00000088386	0.016	0	0	0.0121	0	0	0	0	0	0	0.5425	4.5047	0.3883	0.157	10.7563	109.489	2.12
IGFBP1	ENSG00000146678	0.0601	0	0	0	0.054	0.0242	0.2095	0.0445	0.197106	0.3133	11.1598	0.707	0	1.8071	2.1642	161.624	1.5491
TMEM37	ENSG00000171227	0.0313	0.0418	0	0.0947	0.2792	0.0196	0.0199	0.1308	1.55548	0.12	0.0263	0.1938	0.8274	0.0768	1.6986	33.1166	1.2786
LGALS2	ENSG00000100079	0.0421	0	0	0.0639	0.0627	0.1123	0.0569	0.3749	0	0	0.0753	0.0617	0.1162	0.1035	0.2881	121.94	4.0991
CDHR2	ENSG00000074276	0.0543	0	0.0569	0.0253	0.0165	0	0	0.0754	0.00865878	0.1295	0.0099	0.0081	0.0857	0.0349	0.0479	16.8351	0.218
MUC17	ENSG00000169876	0.0017	0	0.007	0.0053	0	0	0.0024	0	0	0.0101	0.0031	0	0.004	0	0.0186	42.4886	0.3195
MIR219-1	ENSG00000199036	0	0	0	0	0	0	0	0	0	0	0	0	0	0	0	0.2266	0
HTR1D	ENSG00000179546	0.5792	1.0592	4.6001	2.6327	0.0912	3.0825	0.3633	0.026	0.0406244	1.6744	0.5173	0.3846	4.027	2.7942	0.8072	32.528	1.4937
CYP2W1	ENSG00000073067	0	0.0102	0.0549	0.0163	0.0157	0.0594	0.0291	0	0.0829821	0.0202	0.1591	0.1581	0.8608	0.5218	0.3283	4.3516	0.1586
KLK7	ENSG00000169035	0	0	0	0	0	0	0	0	0.165369	0	0	0.2075	1.2342	0.8966	0.3003	6.7382	0.038
SPON1	ENSG00000152268	0.2688	0.2712	0.4443	0.309	0.403	0.8555	3.2083	0.1682	0.102012	0.1153	0.3027	24.3987	0.2619	0.9433	0.1138	86.4075	0.0728
GGT8P	ENSG00000236969	0	0	0	0	0	0	0.063	0	0.0275165	0	0	0	0	0	0	0.328	0
PLA2R1	ENSG00000153246	2.6237	1.7658	2.2438	2.0833	3.0967	1.5448	7.5999	2.9523	0.0191767	1.1561	1.0913	4.0864	7.1041	0	4.6246	38.0079	1.1221
ATG9B	ENSG00000181652	0.1648	0.3192	0.0911	0.0618	0.0195	0.0175	0.5016	0.2955	0.361327	0.1229	0.3856	0.7442	0.6612	1.1326	0.8718	5.9769	0.3554
CHST4	ENSG00000140835	0	0	0	0	0.0554	0.2121	0	0	0.868373	0.1572	0.1045	2.2753	0.148	4.9149	8.2978	39.0322	0.2241
NTSR1	ENSG00000101188	0.0168	0	0.018	0.0382	0	0.024	0.0114	0	4.38304	10.7372	16.4305	0.1319	0.0284	8.4658	2.3273	67.2909	15.1044
FCGBP	ENSG00000090920	0.0503	0.3335	0.0076	0.0069	0.0023	0.0787	0.0205	0	0.0464983	0.2894	1.9913	0.031	0.0153	0.1281	1.4075	7.5182	0.1295
MYO7B	ENSG00000169994	0.1441	0.066	0.5591	0.5028	0.03	6.1685	0.3414	0.6526	0	0.0267	0	0	0	0.021	0.032	19.7027	6.8442
TSPAN8	ENSG00000127324	0.1309	0	0.1243	0	0.1266	0.1743	0.0442	0.097	0.0398106	0.449	18.763	51.025	2.5482	0	127.291	1011.28	518.01
CDH17	ENSG00000079112	0.0879	0	0.0449	0.0102	0.0168	0	0.0128	0	0	0.1687	0	0.0643	0	0.0165	0.0356	541.564	236.806
SSTR5	ENSG00000162009	0	0	0	0	0	0	0	0	0.492066	0.3761	0.2322	0	0.5119	0.0563	0.3658	9.6185	4.271
GRAMD1B	ENSG00000023171	1.0352	1.2707	0.4335	0.9534	3.0559	3.7941	1.3617	0.8031	3.37469	0.0443	1.0058	0.0991	0.1189	0.3199	0.6776	43.5702	24.0901
PKDCC	ENSG00000162878	9.0426	3.3789	4.0004	3.8556	2.2886	0.534	3.5378	9.2435	3.59649	0.6926	1.1929	0.0792	0.0775	0.2363	0.7103	89.0744	46.738
PROC	ENSG00000115718	0.0937	0	0.0755	0	0.0474	0.0425	0	0.2031	0	0.1835	0.025	0.9805	0.6168	0.0516	0.8779	6.9434	2.3949
TMPRSS5	ENSG00000166682	0.0274	0	0.0425	0	0.0204	0	0.0556	0	0.0703312	0	0.0245	0.1003	0.0617	0.2337	0.1356	1.3425	0.4379
PCSK5	ENSG00000099139	0.8551	0.1241	0.1612	0.3729	2.3133	0.2561	1.7401	2.0406	0	0.0168	0.1137	0.792	2.7814	1.3882	2.1124	18.3008	8.2712
ITFG3	ENSG00000167930	27.5674	30.722	19.5847	21.8941	32.7564	19.6756	25.3873	24.7228	28.7656	14.4496	13.4714	18.4758	29.8778	21.4886	14.3159	152.744	63.065
PON2	ENSG00000105854	27.0838	21.1839	23.5728	30.469	22.6865	16.588	21.8459	19.6711	41.8126	44.6168	23.0355	17.4328	47.1623	9.0241	81.8671	207.196	64.0514
RHOU	ENSG00000116574	0.8802	0.4576	0.385	0.2003	0.4564	0.0076	3.7358	0.261	0.581611	4.4145	0.5883	0.798	0.5431	0.4183	4.9577	18.7456	7.497
LYRM1	ENSG00000102897	8.8181	8.1242	8.2621	9.3893	14.0832	13.451	23.1153	10.6278	21.1253	14.42	10.8673	13.5614	10.5916	35.7285	34.1473	98.5102	44.9769
ACBD5	ENSG00000107897	9.1032	8.1643	9.1184	9.7245	11.1186	17.4882	9.7509	9.6622	8.45766	10.7244	7.6451	10.2319	10.9913	10.6933	19.8961	52.1041	28.4745
CAMK2N1	ENSG00000162545	19.8995	20.6716	38.3047	33.8642	11.8323	11.6149	41.5506	4.7426	3.97001	9.3897	14.6809	25.3778	14.2621	11.5557	24.0944	88.7641	31.0623
TRNP1	ENSG00000253368	11.475	24.9983	21.8641	38.8803	1.8873	3.2606	27.0702	5.0522	2.65933	15.4945	8.6851	14.2658	2.199	5.3807	27.3651	82.0824	45.5788
NBL1	ENSG00000158747	36.2805	53.6378	42.6414	40.7498	61.6009	9.7772	24.3652	31.6347	55.7968	17.1591	6.4002	13.1342	31.4617	27.6276	25.0842	156.294	60.8896
TXNDC11	ENSG00000153066	13.8436	16.4855	13.6036	16.5347	14.112	10.8355	12.3764	10.2999	10.0892	8.7502	9.0486	12.7011	13.8793	15.5799	10.832	30.0311	14.1223
BRI3	ENSG00000164713	127.282	114.792	103.319	131.12	47.4148	33.2119	35.1416	38.5736	123.66	56.6629	19.7571	21.9729	74.1426	85.3569	115.154	528.871	123.575
CARHSP1	ENSG00000153048	19.163	27.1556	27.4983	27.2175	17.6614	11.4926	17.3451	12.5209	10.4033	30.9908	13.428	19.4243	20.7559	18.6921	19.8008	95.9967	39.0471
BCL10	ENSG00000142867	18.0609	18.319	16.9388	18.3178	10.9195	11.0773	10.7431	7.8072	11.3176	34.6715	20.2136	20.3689	31.9556	11.4617	26.3886	48.9141	10.7058
BAIAP2L1	ENSG00000006453	5.9589	2.6284	5.5166	7.5357	5.0256	4.3702	7.4063	4.554	8.82472	97.5947	26.8315	51.4646	43.0363	43.941	115.89	299.931	46.8245
FAM132A	ENSG00000184163	0.4057	0.3075	0.3534	0.684	0	0.1023	0.346	0.1422	0.303894	1.9369	0.0694	0.1136	0.1944	0.4957	0.1178	3.8446	0.2444
ISCU	ENSG00000136003	28.1037	32.7275	33.0025	33.4813	45.7016	22.803	26.8235	38.5583	42.9143	44.162	24.6176	33.8808	36.5016	41.3518	48.7418	62.9403	40.9213
SLC25A13	ENSG00000004864	5.0434	3.1899	5.2322	5.8095	5.2545	13.159	2.9574	2.9845	28.5531	22.3566	9.6252	20.3273	17.2659	15.9233	31.6068	82.6397	37.328
SHH	ENSG00000164690	0	0.0053	0	0	0.0083	0.0074	0	0	1.53757	4.9095	5.524	0.7808	0.6392	0.6228	11.8742	23.2496	9.6677
CYB5B	ENSG00000103018	35.0922	30.4787	31.1901	41.0302	25.3912	31.2207	18.1673	21.8309	118.435	74.2435	103.624	67.2861	101.313	47.5973	256.295	367.182	136.006
S100A4	ENSG00000196154	5.3224	13.0512	94.1671	134.926	0.9062	0.1245	3.5341	10.3073	827.226	31.0237	418.417	16.9278	22.7782	183.675	1332.74	1825.04	109.416
SLC2A6	ENSG00000160326	3.8063	3.57	3.9975	4.7957	0.6781	1.3423	5.5036	1.0587	8.33092	3.0717	2.146	4.066	11.6251	7.4604	12.2958	23.2745	5.7828
GNE	ENSG00000159921	11.5666	10.699	12.2371	10.2054	10.4232	7.8032	7.0178	7.1988	11.1474	21.9761	34.4419	19.3852	30.3303	7.9874	75.3583	137.044	15.0854
WFDC3	ENSG00000124116	0.3713	0.3018	0.1059	0	0.0417	0.0334	0.4166	0.0787	0.122988	0.1076	1.0357	0.4708	0.239	0.1303	2.143	4.9651	0.0783
RSPH1	ENSG00000160188	0	0	0	0	0	0	0	0	0.419884	0.0666	0.142	1.2929	0.4891	0.793	6.0324	8.8837	2.9654
ANXA4	ENSG00000196975	25.6369	35.8844	24.9029	27.5025	18.1248	10.9816	19.3068	22.8087	25.4472	34.9311	39.3988	34.2297	60.4637	10.8649	233.096	453.477	196.618
SERINC5	ENSG00000164300	7.2381	8.8297	5.3144	6.207	11.6825	6.4841	5.6079	7.7243	5.56148	9.7304	7.8905	9.0049	26.6885	24.6424	56.1812	134.514	42.0879
GCNT3	ENSG00000140297	0.0736	0	0.0105	0	0	0	0.0711	0.0468	0	0	0.7414	30.7995	3.85	0.1827	91.4273	225.214	48.7548
LMTK2	ENSG00000164715	3.9542	3.5125	3.4699	3.9056	5.7954	6.5005	3.8314	4.6694	4.02181	10.2756	11.5396	15.8431	9.4295	7.9288	49.8276	85.8464	18.9957
KRT20	ENSG00000171431	0	0	0	0	0	0	0	0	0	0	0.0255	0.0628	0.1286	0	0.4392	0.8466	0.0842
DUSP28	ENSG00000188542	1.2861	0.9897	0.8672	0.8958	0.8971	1.0963	0.8943	0.3751	2.61899	1.2016	1.0453	1.4732	1.2297	3.011	3.5324	3.9736	3.4489
KCNK5	ENSG00000164626	0.0066	0	0	0	0	0	0	0.0098	7.50166	0.203	1.6883	4.1315	5.7784	6.9955	11.7586	13.007	10.3044
ABHD11	ENSG00000106077	3.7415	2.9337	3.022	4.2026	3.3691	6.3509	1.9257	2.0427	30.3235	6.3073	3.0496	23.9942	18.5201	14.2003	36.9475	55.1026	50.3615
LGALS3	ENSG00000131981	39.663	52.1591	32.0999	35.167	18.4152	20.095	23.2708	28.8517	152.103	38.6128	97.9275	85.9061	92.4618	125.587	294.919	452.65	312.82
BDH1	ENSG00000161267	1.8933	0.4815	1.1122	1.3944	0.6935	2.7089	0.4593	0.566	9.81751	2.1596	6.5083	4.7055	9.2537	10.4579	23.7084	28.4454	32.6222
PPTC7	ENSG00000196850	4.3205	2.1677	3.0891	4.42	6.5437	7.1272	3.1605	2.8637	7.00586	6.3918	7.6775	8.0621	8.2983	8.1169	10.348	13.7124	8.4512
RAP1GAP2	ENSG00000132359	2.6135	1.8761	4.5103	5.1668	1.4927	10.7951	1.4868	0.6753	7.69154	2.1398	9.636	7.5569	6.0933	10.0451	10.8	19.2363	10.2981
SYS1	ENSG00000204070	8.3025	7.5736	6.2598	8.3557	9.1211	9.5353	6.3499	5.7946	8.34974	8.5529	6.8608	15.1564	9.6088	11.8476	12.1876	17.8564	12.2487
SLC16A5	ENSG00000170190	1.5807	1.8876	1.6704	2.0264	0.2895	0.7564	0.5739	0.3163	9.56856	3.4673	8.1877	33.1758	16.7674	50.4206	41.2815	84.8996	39.8897
EPCAM	ENSG00000119888	0.0165	0.1565	0.0658	0.1054	0.1214	0.044	0.0446	0.0979	0	12.5638	79.3843	245.023	58.8688	291.64	291.908	609.233	398.725
GPRC5A	ENSG00000013588	3.3055	3.4176	1.4117	2.8246	7.3377	4.138	106.829	4.8636	109.769	63.015	42.1273	145.364	141.736	223.436	225.389	355.13	111.003
PIM1	ENSG00000137193	3.2253	2.2373	2.5124	3.0354	5.1458	7.0399	10.3293	10.8776	7.28785	5.179	3.0623	12.8759	17.6705	30.4499	29.5591	48.6229	20.7776
TJP2	ENSG00000119139	9.5629	4.2902	2.2573	6.0737	10.5568	29.1869	9.8436	10.5271	0.289451	18.7451	28.6376	53.7038	50.0657	46.7978	77.4492	103.334	19.2602
KCNK1	ENSG00000135750	0.9669	2.5064	0.0419	0.0188	1.4877	0.4794	0.1173	0.477	0	0	7.9208	15.8342	12.7748	19.8102	26.1952	51.4949	11.2536
SPNS2	ENSG00000183018	0.2203	0.0268	0.2423	0.1854	0.0212	0.5143	0.1149	0.0215	0.33803	0.5995	9.835	10.5511	0.7856	15.9545	22.9484	35.8279	2.0771
TRIB1	ENSG00000173334	8.9702	9.6888	13.0277	12.6979	11.6424	14.0297	4.4429	11.6958	1.45152	14.7099	42.5928	17.0314	27.8323	24.1724	41.5505	99.2237	37.9234
ITPKB	ENSG00000143772	1.3671	1.4296	1.0323	2.1361	0.9902	1.9299	0.5317	1.0534	0.0741936	1.9701	5.269	2.4878	2.9208	1.5882	5.2987	7.8362	4.2414
C21orf88	ENSG00000184809	0	0	0	0	0	0	0	0	0	0	6.4558	4.9101	0	0	5.4026	13.8488	3.194
B3GALT5	ENSG00000183778	0.0203	0.0289	0.0202	0.0308	0.0151	0.0381	0.0051	0.0028	0.01311	0.0036	7.2999	9.1545	0.491	0.1246	14.7554	28.3439	6.7252
PMEPA1	ENSG00000124225	6.5472	7.7968	11.4082	11.5068	11.3678	2.605	5.4918	3.6342	3.32596	15.7953	41.2515	32.336	24.7057	10.7074	75.3605	88.7434	31.5616
MTUS1	ENSG00000129422	0.0478	0.1257	0.0089	0.0504	1.4188	2.2151	0.338	0.5795	0.0337321	1.6697	28.9175	35.7374	24.9686	3.0484	54.4564	65.766	12.7851
SGPP2	ENSG00000163082	0.0521	0.0141	0.0519	0.0451	0.1994	0.4363	0.0201	0.0552	0.292429	0.2	0.545	24.4021	1.6914	0.402	32.723	34.1009	25.3965
LRRC1	ENSG00000137269	1.4527	1.4058	3.2614	2.3678	4.0527	3.2561	2.8496	5.0334	0.538724	8.2873	5.0293	22.6089	11.479	11.063	24.4657	35.3727	26.0913
EFNB2	ENSG00000125266	2.2092	2.1949	1.7479	3.0098	2.2034	11.3601	1.8419	2.0708	0.359218	4.7216	22.4653	32.8142	14.0571	9.1971	32.0242	64.5464	35.8927
ARHGAP42	ENSG00000165895	1.7796	0.8678	0.4418	0.8979	3.1894	1.7951	1.4983	1.7266	0.0285479	3.1893	5.7944	12.5408	11.5099	2.2756	10.5173	28.5373	12.8448
C1orf106	ENSG00000163362	0.1271	0.0332	0.0695	0.0175	0.0466	0.0693	0.0234	0.0171	0.203111	0.2388	4.2865	23.2755	25.7476	6.9526	22.7593	69.0908	45.924
SLC37A1	ENSG00000160190	0.2246	0.0837	0.128	0.3261	1.3752	0	0.586	0.7727	0.407918	1.6055	1.478	11.5205	11.7276	4.743	15.1309	34.1306	17.1357
ABHD2	ENSG00000140526	13.0567	12.3611	15.0491	16.1435	32.7397	15.6869	7.6864	12.8626	5.28903	20.3076	4.3702	53.7259	50.8085	25.231	92.8509	151.672	64.1745
EDAR	ENSG00000135960	0.0059	0	0	0	0.0614	0.0314	0	0	0	0.0113	0	8.3556	4.5516	0.2821	8.3678	16.0803	8.0068
GPR37L1	ENSG00000170075	0.0114	0.0036	0.0226	0.0229	0.0281	0.01	0.0051	0.0224	0	0.0507	0.0607	0.0664	0.0851	0.0139	0.2163	0.3454	0.2009
TMEM45B	ENSG00000151715	0.0556	0.0211	0.0997	0.0337	0	0	0.1351	0	0	0.064	0.0595	14.493	8.9933	3.6808	43.3285	78.4114	50.415
ELF3	ENSG00000163435	0	0.0306	0.0162	0.0184	0.0074	0.0066	0.0067	0.0736	0.677134	1.0687	43.9342	69.4817	79.9069	42.5461	225.599	283.141	136.563
CLDN4	ENSG00000189143	0.218	0.1033	0.0783	0.0915	0.1825	0.3319	0.1305	0.0808	12.0386	14.9885	5.7195	88.6478	178.223	89.1926	216.947	359.952	216.018
INO80C	ENSG00000153391	6.9701	4.4439	5.6832	6.514	7.6735	8.0139	3.9407	5.4296	6.61813	7.9946	9.5335	10.9871	20.2786	4.0066	5.9337	21.4761	17.2564
SNN	ENSG00000184602	0.9069	0.6396	1.0613	0.9312	3.1799	0.4594	0.8202	2.178	3.77802	2.705	0.6561	4.7731	10.6518	3.8583	1.93	11.6952	4.9814
SPATA2	ENSG00000158480	2.8557	2.449	2.4917	3.5379	1.8156	2.599	1.648	1.1989	4.50481	2.2574	5.5733	3.9207	7.5462	4.7328	4.8136	9.4708	7.1673
ZNF488	ENSG00000165388	0.0418	0.0468	0.0854	0.14	0.0657	0.057	0.0623	0.0109	5.42827	1.3857	1.3324	1.7654	7.4767	2.8428	2.9997	8.913	7.0167
VAV2	ENSG00000160293	7.154	6.79	6.4126	8.0005	5.5276	15.9278	5.2767	5.4639	15.2757	7.397	9.6737	11.5611	20.6566	13.8825	10.3821	39.2844	18.1457
TMC7	ENSG00000170537	0.2333	0.1035	0.2294	0.3965	0.2538	0.6271	0.2489	0.0809	0.489319	2.8241	3.4568	1.1439	11.5354	5.119	3.5791	23.9764	9.3433
SDC1	ENSG00000115884	7.333	10.2203	4.0556	5.9377	6.2412	22.7183	0.8338	2.841	23.0309	22.971	7.7915	6.5938	115.919	34.2682	36.315	170.95	91.8792
RASSF10	ENSG00000189431	0.0165	0	0	0	0	0	0	0	0	0	0.0295	0	2.9775	0.0609	0.4422	5.1147	2.4371
SP1	ENSG00000185591	15.6285	13.1671	15.7599	16.8173	25.849	35.5446	16.4817	18.9201	7.30984	38.9691	50.0005	32.5549	53.9324	45.5059	40.9286	63.0932	60.6432
LRP5	ENSG00000162337	3.1269	6.6826	4.3362	3.2878	9.4485	4.137	9.0773	9.2247	9.18609	26.0178	45.4094	15.5748	40.7023	34.2323	39.7166	55.6516	67.8441
CYP2S1	ENSG00000167600	0.2014	0.3268	0.1335	1.2302	0.5451	0.6844	0.0241	0.2563	0.134503	5.7933	49.9143	36.2202	40.6527	2.6954	15.6035	57.6266	25.5337
FERMT1	ENSG00000101311	2.7304	1.9433	0.2307	0.443	4.1988	18.6183	0.2366	2.4526	8.48785	1.4972	79.6082	53.1987	60.0492	37.6693	29.8761	100.924	62.5692
EFNA5	ENSG00000184349	1.6035	0.1696	0.2194	0.4448	2.1493	5.1037	2.3193	0.4675	3.51618	6.2736	17.1069	5.5869	11.2619	2.3222	8.7699	18.4691	7.3303
LGR4	ENSG00000205213	1.5554	0.9235	0.9101	1.8235	7.381	8.6338	5.988	4.7931	1.94578	22.6248	42.6404	8.7958	42.4157	0.8284	17.212	50.8091	33.4403
PLEKHA6	ENSG00000143850	0.0146	0.7206	2.2629	6.1548	0.1958	0.0455	0.415	0.3398	0.00473492	0.4587	16.252	53.3671	10.9908	13.5847	19.8509	41.6379	40.583
ENC1	ENSG00000171617	21.7157	21.6824	12.3828	20.6322	33.8723	23.9951	22.1253	35.2243	13.4814	19.7031	24.4219	58.4302	20.8194	22.9639	18.1981	65.3138	90.7448
COBL	ENSG00000106078	0.0135	0	0.0053	0	0.0096	0	0	0	0.593717	0.0601	2.1472	18.8421	0.4555	6.3271	14.3784	25.7778	32.6921
NFATC2	ENSG00000101096	0.6618	0.274	0.7877	0.5733	1.9147	0.4222	0.1081	0.1871	0.151836	1.9599	1.5762	5.3801	0.3707	4.0285	4.0786	6.5953	12.3466
PPFIBP2	ENSG00000166387	0.0418	0.2309	0.5135	1.2453	1.8008	0.6332	3.3306	5.3769	0.983288	5.6261	4.4963	14.51	1.4414	5.5458	9.313	16.6886	22.7786
PRSS3	ENSG00000010438	15.6036	7.343	0.1575	0.0913	32.6454	37.6197	1.7909	7.0563	0	0.3638	36.7898	29.8157	16.1064	0	21.3383	94.4972	83.1336
SMAD6	ENSG00000137834	1.3669	0.5516	0.3095	0.355	4.2915	1.5301	3.053	5.3441	1.71114	6.8144	17.4009	6.1649	5.3427	2.0792	3.6703	24.3465	23.113
C1orf105	ENSG00000180999	0	0	0	0	0	0	0	0	0	0	0.1125	0.0617	0.0567	0	0.0447	0.1693	0.1236
CDKN2AIP	ENSG00000168564	3.5685	3.2128	3.5389	4.7013	7.7907	11.3777	4.9647	5.1189	6.58508	13.7428	9.5107	16.0946	5.6284	2.5539	5.0715	23.1592	12.3413
ROCK2	ENSG00000134318	18.8958	15.6679	18.8224	21.485	45.3272	32.5285	32.5918	54.2324	6.33265	51.8185	57.5121	46.4542	13.9935	22.757	33.4187	86.4849	58.836
AGAP1	ENSG00000157985	6.1581	5.5309	5.0157	6.1927	9.17	10.2294	19.7255	11.9354	2.89647	18.7576	19.5929	25.5648	5.7034	11.0207	13.1788	34.6418	31.1636
RNF145	ENSG00000145860	18.7208	17.3316	20.3058	20.7831	27.186	28.61	19.6062	14.9246	18.3685	31.4982	14.861	40.7516	25.5343	12.5883	37.4199	38.4061	25.5087
SQSTM1	ENSG00000161011	101.738	164.487	104.979	144.747	200.971	111.901	118.04	113.642	99.7645	317.83	120.379	233.982	126.413	161.164	315.1	427.666	231.697
ZNF608	ENSG00000168916	0.2657	0.0452	0.7467	2.2791	1.0172	0.1638	1.5931	0.2218	0.00535684	9.7604	1.2458	6.7142	0.2052	0.7184	3.6607	11.141	6.6433
CAPZA2	ENSG00000198898	68.4034	59.7842	66.8216	71.7219	106.179	80.1106	84.2196	94.7214	83.4939	104.427	56.123	99.4305	82.5794	54.0532	93.4219	145.782	115.176
ARHGAP12	ENSG00000165322	7.6992	4.5979	7.215	6.3936	26.4314	26.3352	18.0288	15.8537	14.1134	22.8734	13.6251	34.0116	15.6838	12.6273	23.367	59.5605	29.2568
SLC41A2	ENSG00000136052	2.9095	5.2749	3.8691	4.4461	14.8309	10.5544	4.5218	9.2554	0.808027	18.0631	4.9816	22.0933	0.3397	5.2637	21.5227	65.9345	26.1375
DENND3	ENSG00000105339	1.6065	1.7351	7.9996	12.0878	1.1287	1.6727	5.7837	1.7316	0.857436	8.5687	3.3649	12.9697	9.6177	9.6196	8.8041	17.2726	8.1079
TBC1D8	ENSG00000204634	0.6721	0.0941	0.6481	2.197	0.5526	1.5759	3.6812	0.4408	1.34566	45.354	20.7311	34.4151	11.4222	14.6614	8.5197	33.8191	13.7824
TPCN1	ENSG00000186815	6.3287	7.387	6.8577	9.6889	7.5586	5.429	7.0841	6.0869	9.24478	22.5849	9.7242	28.6125	10.3744	18.2028	16.2269	50.5802	16.6312
RIPK4	ENSG00000183421	0	0	0	0	0.0665	0.0765	0.1465	0.4921	6.93756	12.6988	3.283	15.0882	0	9.6642	11.0724	20.0427	4.8913
KRT8	ENSG00000170421	4.4562	6.6473	5.4018	7.9838	1.5694	10.1402	16.7098	21.7628	1083.71	2507.85	1664.93	2807.34	667.84	1102.71	992.043	3346.24	1660.44
PLAC8	ENSG00000145287	0.0508	0.0647	0	0.6083	0.0766	0.0676	0.2743	0.0936	50.4551	243.509	283.025	444.109	20.7448	29.1651	107.39	507.31	29.9594
GATA4	ENSG00000136574	0.1309	0	0	0	0	0.0398	0.0315	0	7.72588	6.2053	9.5666	16.1793	0.1882	1.3829	8.7063	3.7127	6.0288
ICOSLG	ENSG00000160223	0.0738	0.0407	0.0553	0.2988	0.1144	0.4465	0.15	0.3316	4.78173	7.691	8.4233	13.0599	0.1661	1.6252	4.6203	4.6723	5.409
SOX9	ENSG00000125398	0.4101	4.3247	2.3401	4.2436	9.8605	9.6001	0.4517	2.544	31.6277	40.4123	28.0827	56.6136	13.2032	46.8186	55.263	40.2105	54.1424
SPATA13	ENSG00000182957	0.2332	0.6396	0.8405	1.6694	1.718	4.7647	0.4032	1.5509	2.39542	5.1107	6.4965	10.8851	3.0919	5.223	8.7548	7.7377	11.8154
SLCO4A1	ENSG00000101187	0.0303	0.0088	0.065	0.3564	0.2271	0.2367	0.0827	0	33.6409	15.0061	42.3519	36.9638	0.5473	28.715	59.58	29.7532	33.6277
SCCPDH	ENSG00000143653	12.0003	10.692	13.3313	13.1927	13.3463	11.9075	6.445	12.2777	26.2031	13.727	20.2321	30.6066	8.2916	15.5757	32.3789	26.1705	28.4994
PTMA	ENSG00000187514	315.01	199.13	278.687	328.622	767.529	778.096	185.441	645.301	1698.79	1488.07	2221.16	1116.67	843.079	639.81	1485.99	1406	1469.06
MAT2A	ENSG00000168906	53.3209	46.2415	37.8502	52.4125	82.8453	80.7715	40.1791	46.4581	192.045	117.877	140.093	101.208	76.3835	111.594	134.733	176.746	144.577
NDUFA12	ENSG00000184752	57.9887	40.1522	60.7053	61.7903	57.3789	42.6164	30.1268	75.4112	113.754	87.2031	98.7249	67.4953	62.1605	76.7884	103.638	109.428	113.011
TARBP1	ENSG00000059588	4.936	2.9033	3.6409	3.1833	5.8408	4.0506	3.7666	3.7121	14.5998	13.8707	8.9788	7.0747	12.6136	7.1193	11.7811	15.3644	14.0376
SLC12A7	ENSG00000113504	0.3579	0.1116	0.3756	1.3272	1.5911	0.1271	2.9108	0.7749	20.5004	56.6921	17.1223	17.1603	14.8624	17.5163	30.4359	28.9513	20.3725
TM4SF1	ENSG00000169908	15.4433	3.2575	50.7534	107.375	56.5974	68.4719	4.1419	47.4364	468.516	524.237	159.403	265.098	131.959	127.481	236.645	434.909	193.216
KIAA0895	ENSG00000164542	0.0814	0.0539	0.1036	0.1343	0.253	1.0457	0.2303	0.4587	6.62198	9.7638	2.2679	2.2871	0.3751	5.2434	6.0414	8.3739	3.2027
RHEB	ENSG00000106615	45.7803	35.0533	48.0888	43.4456	101.114	81.2493	64.9774	56.5393	89.0811	128.254	51.1698	94.6733	95.8694	49.9825	94.7203	99.4758	91.2238
PNRC2	ENSG00000189266	28.7086	22.589	22.7783	23.6613	46.6726	59.1296	18.8789	37.2745	56.6426	54.1844	32.6399	36.0794	44.837	35.077	55.6351	45.9648	44.5848
KBTBD2	ENSG00000170852	10.1852	7.4386	10.7071	10.642	16.3812	22.7187	11.2533	10.2511	15.5065	24.8104	10.4164	17.9339	20.0184	16.7398	31.1062	27.6594	21.6945
RAC1	ENSG00000136238	125.751	119.034	131.868	150.229	189.514	259.972	129.347	167.921	269.896	335.159	135.91	258.726	219.933	170.273	314.303	318.735	209.139
ARL6IP1	ENSG00000170540	43.5247	24.4853	44.1435	34.885	123.206	156.312	29.4838	73.9472	193.724	258.112	90.0493	194.124	184.525	178.875	191.837	240.195	170.495
PARD6B	ENSG00000124171	0.0108	0.0204	0.0474	0.1711	0.1416	2.1546	0.257	0.141	0.445038	47.7456	18.6891	42.6075	12.5773	12.199	39.1918	37.1404	15.782
GTF2I	ENSG00000077809	51.0971	38.3867	48.1337	51.7561	95.5236	108.869	74.171	93.2292	21.4762	186.459	108.398	178.817	128.545	70.5915	173.576	153.462	132.278
CDK13	ENSG00000065883	12.767	10.0695	11.3459	11.5304	14.4751	16.8559	12.8673	14.9425	7.47388	23.0153	15.3835	17.218	17.9649	14.6958	24.5367	21.3061	20.0858
SP3	ENSG00000172845	16.4096	10.8056	15.2603	16.6374	34.9655	43.0882	19.6445	23.1132	17.6548	44.2487	34.4951	48.3538	31.2819	25.7246	46.4983	50.9363	42.4302
REV1	ENSG00000135945	7.6012	5.2791	7.949	7.6404	10.7396	14.0693	9.3095	7.7415	5.56114	16.5127	12.9885	16.1832	16.4078	14.766	16.5837	20.3718	16.129
CCDC121	ENSG00000176714	0.4104	0.364	0.3334	0.3498	0.3629	0.5183	0.5714	0.5611	1.01231	2.5838	0.3029	0.4053	0.7456	0.9021	2.9763	1.3836	1.4445
PTPRH	ENSG00000080031	0.3755	0.0357	0.0519	0.1275	0.0981	0.1946	1.8081	0.1921	1.99053	13.9847	3.9275	4.3933	11.8754	2.1649	30.566	23.1928	12.0167
ZNRF2	ENSG00000180233	0.5218	0.3888	0.4722	0.7694	2.8115	2.3328	0.8724	2.2231	5.4309	9.69	2.1916	6.9112	6.802	4.5546	13.71	11.8511	8.3487
FAM65C	ENSG00000042062	0.1062	0.0901	0.6392	2.7101	0	0.244	0.3766	0.1624	0	5.1863	0.5713	1.2931	0.946	1.1477	5.497	3.7456	0.1565
LXN	ENSG00000079257	8.4303	6.0953	4.2961	7.4403	14.5363	0.8114	5.3492	10.9818	0.142268	74.0326	5.2713	1.0077	3.045	6.9299	40.0322	46.6679	22.174
ARMC7	ENSG00000125449	3.074	2.9748	2.953	3.1914	3.2946	3.6074	1.9842	2.1845	7.79572	6.4705	5.7011	9.1524	4.1251	8.9911	5.9694	11.3706	7.327
UNK	ENSG00000132478	5.7188	3.7523	5.3844	5.9852	5.5438	8.2302	4.339	4.2268	9.9208	9.5498	6.0617	10.3125	6.2764	11.405	5.1307	9.9313	8.7603
CEBPG	ENSG00000153879	15.2117	7.6223	12.5118	7.6885	6.3192	8.9846	9.2097	11.2456	15.5039	21.0072	14.0245	10.8148	18.0571	26.8467	15.5064	20.7873	22.6933
SLC35F2	ENSG00000110660	9.1465	5.1901	12.7343	14.0256	5.4034	18.0515	0.8464	2.589	18.1824	47.978	28.8556	21.8958	22.7558	59.0018	16.6384	25.3774	40.5124
NARS2	ENSG00000137513	5.2439	3.2418	4.565	5.7062	6.7056	9.0799	2.0645	4.5252	16.1363	16.5377	14.166	11.8753	11.6329	22.2752	5.9357	13.4837	14.7292
TRAF2	ENSG00000127191	3.4524	2.6844	4.2087	5.4954	1.9097	9.6033	1.0749	1.8694	14.6954	9.9418	9.1093	8.2555	11.8993	18.4132	8.7204	11.4602	13.9806
CDC25B	ENSG00000101224	19.9494	10.2185	16.3993	18.0225	19.6976	50.0102	6.5876	11.9247	80.3002	49.9065	61.5803	18.7163	69.4909	99.0009	30.6311	68.0964	57.5286
PWWP2B	ENSG00000171813	1.1807	1.1457	1.2906	1.8749	0.4215	1.0865	2.0368	0.833	12.2814	8.7795	11.2909	4.236	9.8327	15.7567	3.5964	6.4312	12.2951
NXT1	ENSG00000132661	10.4777	6.8957	8.0456	8.2051	3.7513	7.2168	1.4634	2.7201	24.3807	10.6511	22.1918	12.6209	22.958	26.3831	4.1928	16.7355	20.6524
PBX4	ENSG00000105717	0.024	0.1029	0.2978	0.4797	0.0695	0.0768	0.5748	0.2454	3.17933	1.7892	1.4758	1.7028	1.5581	2.2027	1.3993	1.5214	2.5256
RPS15A	ENSG00000134419	477.532	403.369	487.436	481.99	327.096	580.357	242.549	425.928	1270.71	1028.36	1265.62	819.123	986.028	942.676	935.676	1033.49	860.088
PPP2R1B	ENSG00000137713	9.8507	7.8021	10.2741	14.3165	8.7173	11.6438	5.1777	6.8413	18.861	16.0312	16.7674	15.0903	16.1155	16.8154	18.7499	15.658	18.9621
PTCD2	ENSG00000049883	3.6679	3.2989	3.5001	4.2127	5.5155	5.9039	6.3512	3.1478	7.57756	4.7983	6.0428	4.2122	4.653	6.5918	5.2602	6.3752	8.4074
TMEM194B	ENSG00000189362	1.1008	0.5993	0.6837	0.7082	2.5	8.2333	1.7432	1.2926	4.43453	6.8396	10.1452	4.4255	7.1349	8.2269	6.5339	9.4802	10.9099
NSUN6	ENSG00000241058	1.9369	1.2619	1.8207	2.3239	3.3914	7.9805	1.3468	1.969	3.61066	3.2657	4.9431	3.5995	4.0103	4.8749	3.2363	6.2852	8.7604
BCAR1	ENSG00000050820	20.2607	24.7158	27.6572	42.1066	36.8276	28.8721	26.5323	25.6818	34.2851	29.9928	36.2833	33.7066	35.3335	44.5533	21.6537	45.1572	43.965
C1orf159	ENSG00000131591	2.6705	2.3665	2.3963	3.221	1.5125	3.294	0.7272	1.3882	5.49419	3.3934	2.4888	3.6357	5.0527	5.8577	2.047	5.4707	6.5231
RALY	ENSG00000125970	37.7257	42.0657	50.4693	56.81	35.9506	40.2149	26.5062	47.1093	136.51	64.7237	62.3617	80.0085	78.5446	85.8139	49.6654	95.8663	112.856
NTHL1	ENSG00000065057	4.9701	4.4141	5.24	5.9217	3.6741	4.3619	0.8389	1.9531	18.8063	5.4076	6.0068	9.5058	5.3672	15.478	6.0522	18.9175	20.1926
H2AFY	ENSG00000113648	46.9323	41.6613	46.0806	55.4656	46.8879	61.417	26.7203	34.2985	125.142	54.5517	106.602	109.583	98.6195	113.065	47.5135	117.999	209.725
FADD	ENSG00000168040	16.1079	13.2327	16.55	17.8157	13.0671	22.2674	10.985	12.0347	25.7513	20.2162	19.679	21.8326	18.7939	24.3715	15.7529	28.1632	29.1897
NT5C	ENSG00000125458	14.1086	11.9435	13.7552	14.7506	8.7268	20.4831	9.3886	14.4754	27.069	17.2605	20.4132	19.971	17.764	22.6818	11.3554	28.5162	37.5011
DGKZ	ENSG00000149091	11.9642	13.0654	10.7486	14.611	10.0734	15.4598	6.287	10.0484	28.7909	27.6887	22.5377	12.5547	19.0166	31.4514	13.6108	25.4565	39.5193
AXIN1	ENSG00000103126	6.1644	5.6307	5.6319	6.1759	2.8637	4.4425	3.2472	4.1989	10.6767	9.3717	15.2311	7.7508	10.8818	18.8542	7.7522	26.3406	25.2518
SLC39A1	ENSG00000143570	28.8692	25.5883	30.2057	35.1507	24.6687	29.016	22.8706	17.6787	45.8341	40.2264	47.1471	38.9076	45.7848	45.1546	38.4857	65.6723	68.2651
LEMD2	ENSG00000161904	14.4862	13.6065	16.1901	16.2045	13.0404	9.8017	12.7035	9.1855	19.4332	15.7733	6.6776	10.4691	16.1221	19.1209	14.7399	11.838	23.2401
REPIN1	ENSG00000214022	11.348	10.5102	12.4183	18.1773	10.7971	17.9854	7.6861	7.6931	52.6912	29.1882	17.618	31.2402	30.9603	37.7861	34.6153	43.6977	76.2755
STK11	ENSG00000118046	11.6194	10.3706	12.5534	14.7058	8.5551	11.1482	7.6768	9.7611	29.4545	18.6853	10.571	12.429	19.5603	20.5488	19.6114	22.2011	28.8143
CLCN2	ENSG00000114859	0.5436	0.3754	0.6059	0.7045	0.411	0.8215	0.4045	0.3715	9.87754	3.0307	2.8025	2.9492	3.4157	3.3308	6.0131	6.2632	12.4824
IMPA2	ENSG00000141401	1.1666	4.9985	7.6945	7.7303	1.7124	0.9065	5.8893	1.2242	41.6874	9.1902	12.3002	3.4435	9.8147	11.6399	26.2215	25.3452	54.001
ASB13	ENSG00000196372	3.378	2.1742	2.5343	2.7626	3.8402	2.7727	1.8821	2.2447	13.9623	3.4363	3.8357	2.8955	7.0259	7.6449	6.3596	14.741	15.4843
THNSL1	ENSG00000185875	1.0193	0.6726	0.9171	0.9919	1.1044	1.6398	0.845	1.5655	6.23663	1.6139	2.3243	1.4527	3.4649	3.7226	2.5661	4.4661	6.8739
ADCK4	ENSG00000123815	3.5842	3.4726	4.5704	5.4646	2.5044	2.9369	2.5319	2.0468	8.19178	1.3991	3.4356	2.4265	9.4824	5.1438	6.511	6.7361	9.8606
C20orf24	ENSG00000101084	44.0369	40.9647	39.3379	53.3604	15.9446	15.4988	11.0381	16.3737	139.497	24.87	30.0623	35.1951	103.17	58.0578	56.6491	91.551	126.339
ETFB	ENSG00000105379	40.1405	48.962	30.3402	39.9911	24.1014	24.4232	26.4652	32.2095	88.819	22.3916	51.0776	20.453	65.8084	49.0251	73.7757	94.0429	121.238
POLR2J	ENSG00000005075	27.165	28.7822	25.9867	28.7066	10.4822	17.7944	8.423	17.412	49.6309	30.2265	20.0332	12.6827	39.5802	30.0026	42.0729	38.6725	70.6911
LENG9	ENSG00000182909	1.7884	1.809	1.3638	1.2948	0.5704	0.5728	1.9168	0.6306	5.86358	1.0969	1.8239	0.8825	5.4491	3.7995	6.5906	3.0411	5.3437
GLUD1	ENSG00000148672	52.7075	53.3064	48.5342	46.3811	40.6181	31.7031	41.4959	31.6087	86.3108	55.0436	75.8549	36.6914	97.7077	112.024	91.2459	69.4759	90.4676
PKMYT1	ENSG00000127564	4.1168	2.6592	3.9875	7.3293	2.776	9.1089	0.0708	1.4636	41.2735	9.1645	7.4477	6.9319	19.3044	27.1645	7.4864	23.9753	30.0059
ZCCHC3	ENSG00000177764	3.866	3.2316	3.3479	4.5085	0.8708	1.6268	0.5842	1.169	12.9499	2.9296	3.0895	2.2341	9.0151	12.6174	3.1533	6.1037	14.0554
PPP4C	ENSG00000149923	50.7309	56.0129	51.2072	63.1837	30.7081	44.1302	26.1869	31.1268	101.063	55.8862	37.5492	43.5889	72.2285	81.2865	49.5034	84.0629	98.3516
EIF6	ENSG00000242372	55.3335	53.213	53.5399	69.4226	21.7441	49.7071	19.1875	22.5528	159.702	57.5125	31.5779	42.507	104.89	120.375	51.3675	93.4697	126.108
ANKRD13D	ENSG00000172932	5.5215	7.3662	6.935	7.8987	4.3091	5.3992	4.9438	4.9391	10.2004	4.9725	5.4071	6.5594	12.5623	14.7798	9.6964	12.0622	11.8472
GLTSCR2	ENSG00000105373	40.7684	34.4744	38.0884	36.2362	17.2326	27.0915	8.7968	17.042	86.187	13.328	48.2822	30.2406	104.898	101.844	81.2608	77.0273	85.7717
POLR1D	ENSG00000186184	45.6642	28.7324	42.0563	42.8446	25.2673	42.795	18.1814	22.5413	62.6931	22.7545	37.1939	38.9856	69.5546	77.8454	55.6421	52.2315	67.1043
AEN	ENSG00000181026	14.6177	12.2268	16.3668	21.2809	8.6747	14.2798	7.0676	7.1603	17.6619	13.9905	11.9762	23.6981	7.7631	21.1991	11.6426	15.944	30.191
BIN1	ENSG00000136717	24.2719	11.4882	20.4323	21.2828	9.3537	12.7447	5.7707	9.9437	29.062	15.4989	38.3364	16.3216	3.9601	18.9404	22.642	17.4947	57.8978
TATDN2	ENSG00000157014	10.9469	9.2757	10.1302	12.7979	7.6388	8.271	4.3765	6.8181	9.49544	8.0997	11.4636	10.4457	7.7615	13.5639	13.8454	6.9171	21.8725
ACAA2	ENSG00000167315	41.6883	27.42	28.1432	35.0235	9.7415	17.5068	21.2945	9.7679	40.5516	18.7546	22.5462	31.037	35.9026	16.6276	29.5253	24.1517	64.4631
RNF126	ENSG00000070423	18.5482	15.3667	16.4863	18.6924	9.2112	16.1825	12.8637	12.8667	46.7033	13.1747	24.0956	16.2517	24.1912	17.121	14.1448	27.2971	43.3716
GPR137	ENSG00000173264	8.4759	9.7869	8.502	9.7718	4.5721	4.8184	5.705	4.4807	18.9943	10.9779	3.6332	5.1782	12.9729	5.855	7.2605	7.6003	23.2236
CEBPA	ENSG00000245848	0	0	0.0126	0.0143	0	0	0	0	8.52453	0.1967	0.4564	0.0751	7.706	1.1336	0.4805	3.0378	13.1484
HDHD1	ENSG00000130021	8.1409	2.8117	6.8616	11.0933	11.4546	6.7555	5.9754	5.4021	22.8863	6.757	5.429	18.5642	6.9316	12.742	9.6469	8.8369	19.2748
MOB2	ENSG00000182208	6.1636	6.0486	5.7851	7.1207	3.7396	7.2301	4.0771	4.6754	10.5364	7.7985	6.4472	6.0073	6.8763	6.1109	6.8165	8.0541	11.3599
PMVK	ENSG00000163344	8.9792	7.3003	9.9983	12.9871	8.5743	13.1542	3.642	8.0796	23.3948	13.1049	12.0907	7.3535	4.1681	11.8117	10.3985	14.3712	26.2072
DTYMK	ENSG00000168393	20.6426	14.6681	20.3629	24.9522	16.0489	27.2158	4.5633	11.2064	75.5718	30.3789	14.1262	17.8565	19.1153	36.4484	35.6915	41.4125	66.3749
CFL1	ENSG00000172757	520.293	564.387	519.602	675.559	522.848	598.776	292.95	353.715	793.868	545.21	285.234	434.965	508.632	458.096	417.128	553.037	783.19
CLTB	ENSG00000175416	28.675	47.2129	48.4137	71.082	35.8252	61.2016	28.8751	34.2237	90.1946	72.7939	48.4841	60.0079	63.395	45.9458	20.6751	59.0131	88.7518
ARMC5	ENSG00000140691	2.9789	3.1766	2.0595	3.3274	2.7345	4.2547	2.6066	1.7303	6.65348	4.0903	2.0464	2.7983	3.9091	3.6806	1.6328	2.963	5.7865
NQO1	ENSG00000181019	119.712	86.867	97.2186	128.815	183.169	80.1353	64.4745	232.266	356.662	106.539	193.768	244.717	161.455	266.01	226.504	323.867	457.953
BCKDHB	ENSG00000083123	5.1581	3.1275	4.9536	4.9229	9.4628	4.7057	5.627	8.7464	15.5074	6.164	5.995	16.2569	9.2543	9.2138	9.5498	21.5041	17.0178
AMBRA1	ENSG00000110497	5.244	4.2904	5.3154	6.8855	5.2231	5.4482	2.1637	3.6735	9.38637	4.9235	7.2174	7.4294	11.843	11.9536	13.7496	17.3663	13.4193
IRF2BP2	ENSG00000168264	30.5853	24.5593	27.7708	28.6397	27.3981	16.9313	8.8702	13.9984	34.9303	31.9056	27.3599	21.4041	45.5918	59.417	63.686	85.3931	68.2774
LARP4B	ENSG00000107929	20.6133	16.1711	19.1689	21.8905	21.7075	28.783	16.4115	16.5451	22.3764	20.6984	28.0229	25.0167	31.3327	35.8071	32.9944	54.9752	53.0796
ZNF706	ENSG00000120963	23.8606	14.9711	17.5373	19.7947	10.1454	18.7635	8.0226	8.3381	23.3119	14.703	23.3798	21.7547	46.5811	59.7226	45.0095	124.43	80.8621
UBE2I	ENSG00000103275	53.9146	43.9128	48.4254	56.6068	43.2448	47.1117	22.1598	31.6866	51.2004	61.309	76.0302	69.5972	108.437	105.19	81.9548	166.393	122.394
MSH5	ENSG00000204410	1.6668	0.994	2.5079	2.1662	0.6478	0.5701	0.0907	0.0963	0	0.644	0.1392	0.4439	2.684	9.4144	6.2423	11.6681	11.9184
SLC39A4	ENSG00000147804	3.9251	3.1324	5.2194	7.1223	0.8762	0.4009	0.3263	1.6113	8.28553	5.1226	6.7268	7.0227	15.9566	46.4628	14.1963	50.8084	42.867
CTDSP1	ENSG00000144579	25.3246	22.8447	23.4936	26.5104	13.8982	13.2076	16.7832	10.0417	22.1291	11.7094	18.1699	11.039	29.8536	39.0791	42.0427	60.637	55.2453
RNPEPL1	ENSG00000142327	12.5696	18.1148	16.6201	17.8958	5.9705	5.877	6.3249	4.3903	12.0008	8.4895	3.6297	11.9139	15.2823	21.8142	20.5352	43.8498	38.4507
NSUN5P2	ENSG00000106133	1.3964	1.4702	1.1804	1.2636	1.9623	2.4819	1.1355	2.0607	5.22742	5.157	0.9337	4.3117	3.3875	4.242	3.3992	7.8859	11.0199
MALL	ENSG00000144063	0.4379	0.431	0.0485	0.1597	0.9433	0.0839	0.2645	2.6134	67.4155	70.6077	4.9979	28.331	72.9274	67.399	106.323	141.162	148.744
NSUN5P1	ENSG00000223705	2.2883	1.8377	2.8427	2.3317	4.7407	3.2402	3.0043	3.8157	6.51189	8.4901	4.4744	5.9261	9.7898	7.651	9.4972	14.7907	18.9646
THOC6	ENSG00000131652	4.8713	2.7394	4.5096	3.9822	3.0756	5.7997	1.7393	1.5182	20.2462	6.6481	5.9142	2.7898	20.4616	22.9956	7.5312	35.4098	33.9352
ACOT1	ENSG00000184227	2.5852	2.0891	0.4845	0.6726	1.0081	0.2371	0.1644	0.963	3.26658	0.3787	0.5611	1.6368	6.1041	6.9477	2.2307	11.6172	9.2053
HKDC1	ENSG00000156510	0.0403	0.04	0.0823	0.0147	0.0501	0.356	0.1182	0.2017	11.3862	0.5038	1.58	3.6208	1.2726	7.4354	7.7178	47.6394	29.3854
CAPG	ENSG00000042493	12.636	22.9114	6.4074	8.3462	4.0141	0.1594	12.5484	2.8083	47.8417	27.2068	35.742	29.1144	56.0789	19.1009	47.4919	164.625	128.891
PPAP2C	ENSG00000141934	0.4262	0.5089	0.2879	0.1627	0.2629	0	0.0835	0.0674	39.0989	12.1734	6.1387	15.2936	30.4264	37.4791	29.762	102.147	82.0491
RAB40C	ENSG00000197562	4.6746	4.2732	5.1439	5.4564	2.4515	2.5661	5.0417	1.9974	5.0076	4.5192	3.1126	3.4965	6.774	6.7988	4.9408	14.6428	15.57
MSLN	ENSG00000102854	0.0415	0	0.0232	0.0347	0	0.0277	0.2512	0	0	0.3153	0	4.2134	29.5509	17.273	3.8902	68.8085	63.3362
LENG8	ENSG00000167615	14.4436	14.431	18.1766	17.1121	23.6599	14.9582	23.9232	21.6401	23.0583	26.4131	17.4099	15.9931	31.8331	21.804	24.6023	28.3722	35.8323
TMEM134	ENSG00000172663	10.2497	11.7862	9.4264	9.6512	11.1784	3.7367	16.6809	12.6664	10.9096	11.7822	10.4758	11.9628	19.7936	10.6125	11.9112	25.9443	27.9428
FOS	ENSG00000170345	75.4505	43.9624	57.4052	57.8198	143.755	10.3668	60.0552	109.977	2.17956	100.038	32.6042	29.3818	468.774	132.415	33.5285	436.183	465.911
CRY2	ENSG00000121671	2.0714	2.3907	2.703	2.8439	3.7454	1.9547	2.6014	2.7515	2.3553	2.7172	2.1107	2.2339	5.0633	3.139	3.7331	5.3	5.2998
BCL11B	ENSG00000127152	0.0287	0.0031	0.0095	0.005	0.0146	0.0568	0	0	0	0.0315	0.9311	0.0669	3.3766	0.0821	2.394	5.1792	3.6843
SH3TC1	ENSG00000125089	1.6681	1.1377	1.3907	2.6703	0.0877	0.1449	1.2427	0.1279	0.240507	0.1634	2.4372	0.7564	8.3076	0.6236	4.1829	9.8999	7.6429
C2orf61	ENSG00000239605	0.1436	0.1057	0.1753	0.2111	0.0829	0.1485	0.1068	0.0454	0	0.1605	1.0078	1.0614	1.3433	0.1368	0.9662	2.4257	2.9425
EPB41L1	ENSG00000088367	6.7244	4.4362	3.5432	3.3349	11.47	4.132	25.8754	12.8293	1.12597	2.4913	29.3308	21.4298	92.4184	13.9251	49.2115	98.2414	112.962
SEMA3B	ENSG00000012171	0.4297	1.0123	1.0002	1.146	2.6865	0.3526	7.2191	4.4051	0.927965	0.1288	7.8047	1.2899	12.3878	0.6848	10.8137	24.6578	24.8522
MINK1	ENSG00000141503	14.5678	14.489	15.698	18.1067	12.4817	19.6862	19.1635	15.5804	16.913	18.0431	11.0108	22.431	25.224	18.4633	15.5404	28.3504	34.1166
DDR1	ENSG00000204580	2.103	3.0244	3.7395	4.6508	4.9799	3.6729	10.7761	2.6917	0	9.3693	1.6697	33.5287	63.5266	42.5417	28.1682	86.1049	80.1218
PLXNB1	ENSG00000164050	2.4738	2.7237	2.3759	2.8889	2.6655	1.3169	6.895	2.9501	0.852725	1.0423	1.5998	11.1851	30.6597	7.3647	19.2434	20.4638	38.0054
SLC44A3	ENSG00000143036	0.0519	0.1026	0.3229	0.3568	0.723	0.2054	0.1052	0.6581	0.0678865	0.1036	0.5402	11.4122	20.2927	8.5066	11.3172	14.6162	18.8799
ARHGEF10L	ENSG00000074964	2.3156	1.7647	2.2729	3.5606	4.1473	2.2143	4.723	5.5377	1.79103	0.8544	0.9114	2.3543	4.8276	4.4479	4.2907	9.1454	7.0756
GALNT5	ENSG00000136542	2.1923	4.2681	5.9167	3.3033	23.5447	7.7714	9.8185	13.5924	0	0.0695	2.1558	6.8998	32.8619	0	21.6126	49.5804	34.3689
NR4A1	ENSG00000123358	5.1103	3.3577	6.6563	6.0704	55.9463	1.5476	14.0913	22.3023	0.262501	1.3278	3.157	1.7817	22.0885	29.139	2.9498	60.4404	62.9357
NUDT12	ENSG00000112874	3.1354	1.0214	2.3811	2.6746	6.6272	3.3121	4.0273	3.3458	5.75718	2.5472	4.0671	4.4351	6.3984	4.6102	2.8345	11.798	8.2918
EPC1	ENSG00000120616	5.2206	4.0085	5.5717	5.6979	9.7641	8.8803	6.8932	8.7693	4.58855	8.8124	6.223	5.7334	7.5422	9.682	8.3125	12.8312	18.96
OSBPL1A	ENSG00000141447	8.731	8.6896	5.2299	6.251	20.7213	14.737	25.9607	33.2285	10.2617	42.3003	10.8031	18.1806	11.5101	8.8987	9.5007	64.1667	122.017
CDX2	ENSG00000165556	0	0	0	0	0	0	0	0	2.42114	0.9022	0.0763	0.6255	0.3446	1.4165	1.9788	7.5228	16.2313
CELA3B	ENSG00000219073	0	0	0	0	0	0	0	0	0	0	0	0	0	0	0	0.0502	0.1016
EDN1	ENSG00000078401	1.3554	0.9146	2.764	3.8479	8.5976	2.4081	2.9859	7.0964	0.0332234	13.6892	0.0872	7.7403	9.2605	5.0978	4.9426	36.2176	28.2503
SORL1	ENSG00000137642	0.0464	0	0.0283	0.091	0.8173	0.0153	0.1817	0.2639	0.00629692	16.3805	9.6146	12.3762	13.4751	0.9639	20.0295	77.9082	54.6632
C1QTNF8	ENSG00000184471	0	0	0	0	0	0	0	0	0	0.0586	0.0545	0	0.0515	0	0.1293	0.6281	0.4946
HNF4G	ENSG00000164749	0.0605	0	0	0.0089	0	0.328	0	0	0	0.7678	0.077	2.9926	3.0284	2.4122	5.6542	27.4047	19.5414
C11orf35	ENSG00000185522	0.0477	0.1692	0.0713	0.108	0.1133	0.0315	1.3349	0.0652	0.265693	0.7723	0.1417	0.6034	0.4377	0.4282	0.9659	3.0235	3.3554
SLC25A45	ENSG00000162241	0.8552	1.0496	0.8765	1.0237	0.3308	0.2322	1.0074	0.3443	0.524025	0.7978	0.3968	0.4344	0.2262	1.0291	2.3632	5.1001	5.3993
ALDH2	ENSG00000111275	17.4492	18.0159	12.3267	9.1619	6.6739	0.1311	3.2075	8.2223	0.0705381	1.346	14.4647	3.395	11.3934	1.8462	35.0949	88.6112	106.143
HNF4A	ENSG00000101076	0.0074	0	0.0222	0	0	0	0.025	0	0	0.0428	3.2255	0.1523	0.1247	0.0256	8.3656	41.1823	43.4705
HOXA13	ENSG00000106031	0	0	0	0.0086	0	0	0.023	0	0.205331	1.1266	0.456	0.2408	1.4274	0.9906	3.9536	24.295	31.7109
KLF13	ENSG00000169926	11.1698	11.6429	11.093	10.1876	12.4638	8.3241	9.3348	5.5164	1.48722	7.1428	10.4164	2.5506	19.6663	4.225	23.5449	18.162	23.3345
MTHFR	ENSG00000177000	2.5792	3.6487	2.9741	3.0609	1.5711	0.725	3.0691	1.6845	2.02154	3.9822	0.7855	2.7095	4.243	2.3411	6.9273	6.4481	7.2613
IDI1	ENSG00000067064	23.8913	25.1751	29.3515	29.2193	20.2566	19.2471	31.0234	16.4948	22.7532	26.8449	19.9753	30.4557	31.8337	15.7558	43.4397	47.6973	61.2132
PPP1R1B	ENSG00000131771	0.0086	0.0182	0.0658	0.0362	0.0572	0.0769	0.0779	0.0421	0.0233163	6.0607	0.1619	0.4504	5.3132	0.2278	94.9343	108.907	104.782
LYZ	ENSG00000090382	0.089	0.0422	0.0162	0.0246	0	0	0.0438	0	0.130858	0	12.2411	2.186	0.0913	0	219.131	168.368	252.362
BMP4	ENSG00000125378	0.0893	0	0.1336	0.529	1.0054	0.0668	5.3862	3.8287	0	0.0838	3.7623	9.4921	2.3488	1.7883	149.726	97.681	77.703
EPS8L3	ENSG00000198758	0	0	0.0126	0	0	0	0	0	0	0	2.0793	3.2931	0.8745	0.0716	37.793	44.4509	26.1337
GALNT4	ENSG00000257594	3.8918	3.1302	2.7232	3.6405	5.5491	3.1194	4.5003	5.0423	1.12054	3.7686	7.2829	5.3375	6.2247	1.4278	23.5771	22.0539	17.2467
GTF2IRD2	ENSG00000196275	4.6904	4.5135	4.5948	4.7894	3.4536	2.9441	6.6993	5.6086	0.00901532	5.014	2.4875	5.0093	9.41	3.7784	14.6787	15.2664	11.3848
GTF2IRD2B	ENSG00000174428	4.1628	4.1852	4.3277	4.3253	4.1607	1.9085	6.144	3.2416	0.090022	7.4285	1.4163	4.7248	8.2046	5.6993	15.4974	13.1499	13.8453
PRR15	ENSG00000176532	8.5615	10.3432	0.1328	0	0.9367	0	21.288	1.2649	0.144313	0.0284	5.6254	9.1562	14.3594	14.8812	70.1359	46.4151	50.4778
AGR2	ENSG00000106541	0	0	0.2004	0	0.1471	0.2324	0	0	0	91.1671	43.4113	88.2011	321.97	0.2222	828.261	462.196	577.428
EVX1	ENSG00000106038	0	0	0	0	0	0	0	0	0	0	0	0	0.0944	0.0373	0.2413	0.1994	0.2405
RIOK3	ENSG00000101782	21.4648	20.691	19.1043	20.2383	18.6524	16.1172	34.6862	18.3776	11.5502	31.2376	37.1062	40.6195	58.6519	29.8654	95.6056	58.9741	126.138
PIK3C2B	ENSG00000133056	0.1926	0.0838	0.1242	0.2117	0.5961	0.5122	0.5759	1.2889	0.36076	4.0308	9.3937	14.7572	12.319	3.2938	18.3517	15.8214	29.9091
CLMN	ENSG00000165959	0.1484	0.1751	0.0961	0.0708	0.4663	1.3094	0.7237	0.3872	0.711377	9.3405	4.2002	12.7432	15.7766	5.1721	23.1778	14.2322	20.5939
THRB	ENSG00000151090	0.0313	0	0.0096	0.117	0.3982	0.0222	0.0212	0.2769	0.00467611	0.6468	5.0182	6.0064	11.5821	0.6722	15.049	7.094	12.8781
RNF170	ENSG00000120925	5.2818	5.9433	6.2801	5.7159	5.9407	3.4399	7.4125	4.0208	3.36674	1.3609	1.3399	6.0088	9.0463	7.5789	17.857	11.6195	18.0377
MUC1	ENSG00000185499	2.8483	4.1818	2.0325	2.235	1.3292	0.7494	20.9509	6.3822	4.35788	10.7618	1.2026	98.6893	64.3915	72.1444	184.29	78.7949	239.122
ANKRD46	ENSG00000186106	1.8149	2.035	1.8937	2.0213	3.4473	2.5564	3.9905	2.9277	3.21546	2.1323	2.5679	4.523	5.2967	5.727	9.3985	5.5308	10.2887
LDHAL6B	ENSG00000171989	0.1641	0.0566	0.1785	0.2034	0.0888	0.1392	0.1209	0.1548	0.0221764	0.1146	0.1332	0.3494	0.1847	0.0916	0.7272	0.3895	0.5936
TRIM2	ENSG00000109654	3.3698	3.4013	3.411	4.8873	7.4969	6.116	2.9714	4.7894	0.631867	3.631	2.7004	24.156	6.6599	1.1494	40.12	16.8804	36.3926
VIPR1	ENSG00000114812	0	0	0	0	0.1093	0.0835	0.0482	0.0448	0.0432834	0	7.681	4.8996	2.9055	0.7462	19.5111	13.3301	22.6555
ABCC3	ENSG00000108846	4.4008	3.5402	12.2382	9.6932	6.6616	0.6692	1.5431	6.2114	1.22296	16.3582	4.3133	34.7717	18.2171	8.3064	84.8081	92.3151	96.1851
C6orf222	ENSG00000189325	0.0066	0	0	0	0	0	0	0	0	0	0.0119	0.5447	0.4187	0	1.1477	0.874	1.5373
GNAS	ENSG00000087460	387.907	455.827	434.999	428.769	156.393	156.371	231.284	264.894	301.486	228.725	381.301	208.444	539.906	375.575	505.255	341.855	798.486
PNKP	ENSG00000039650	10.5585	11.6153	12.3367	12.8383	7.2821	6.7916	4.4649	5.4963	10.0828	3.8376	7.6277	7.6427	24.335	17.1394	16.7697	14.3663	26.034
SREBF2	ENSG00000198911	32.1966	37.9723	36.9819	31.2692	16.3648	19.0563	37.6106	11.1873	14.7664	13.0357	17.5156	29.0402	43.1711	38.3548	50.7673	43.866	46.5171
PPP1R10	ENSG00000204569	9.5226	8.7526	7.5767	10.3824	0	0	0	0	0	0	0	0	12.063	17.6847	15.9211	22.9258	14.3134
BRD2	ENSG00000204256	32.3416	29.3684	33.7727	36.6243	8.0928	11.5734	5.6809	7.7687	0	11.5173	7.7601	5.5827	52.5727	84.1232	75.2083	43.2834	59.4793
FLOT1	ENSG00000137312	32.7338	49.9051	42.5896	45.7596	1.772	0.7179	0.9381	1.7213	0	0.2856	0.3987	0.0726	31.668	64.7573	68.8687	43.4466	68.3501
TSG101	ENSG00000074319	25.962	25.5805	27.9194	30.2709	35.3288	36.2308	21.6451	25.1991	27.2918	35.5413	28.79	36.137	18.5718	29.7802	51.6744	44.1534	58.4954
VGLL4	ENSG00000144560	13.7802	11.5265	12.5326	14.0817	23.3479	11.8294	13.5521	17.342	9.43156	15.6809	13.5367	19.5978	11.4659	11.3981	25.83	16.8334	26.6768
C7orf63	ENSG00000105792	0.3324	0.2385	0.4939	0.4175	1.5854	0.5779	0.6291	1.006	0.23844	0.4342	0.3847	1.4764	0.5075	0.7266	2.9926	1.6371	2.0047
ATP5L2	ENSG00000249222	0.1243	0	0.093	0	0.185	0.1242	0	0.1842	0	0	0.111	0	0.0699	0.0763	0.1646	0.1872	0.3663
DAB2IP	ENSG00000136848	3.6258	3.4973	3.6452	4.8419	9.1639	8.7116	4.8778	9.3503	4.91625	3.5124	7.3541	8.4114	13.4434	0.9782	13.5625	9.6683	19.4604
MTMR2	ENSG00000087053	25.2148	19.6162	21.0781	21.984	37.5832	28.7862	22.1896	24.018	9.12115	22.5776	18.3203	21.8661	35.7952	24.2382	35.6146	27.2433	55.8315
RCBTB1	ENSG00000136144	5.8054	4.7107	5.3545	5.5243	8.1841	6.1293	3.158	4.5224	3.7497	4.9559	4.7431	5.8104	7.6043	4.706	8.114	4.1023	11.3146
MZF1	ENSG00000099326	2.7008	2.7846	1.7861	2.0128	3.0371	4.8963	2.9342	2.9443	4.63092	3.5477	3.4469	1.9504	4.5636	6.7964	7.1917	2.2497	8.7056
GDF15	ENSG00000130513	27.7298	15.506	17.2869	17.0637	4.6027	0.3308	6.6465	9.1916	0.594641	15.1074	53.8741	8.0255	26.2459	116.418	116.027	7.4569	212.369
PANK1	ENSG00000152782	1.4577	1.501	2.3068	1.7431	1.7467	1.3953	1.3468	0.8848	2.97211	1.938	2.4694	1.2083	4.5136	7.9175	8.0709	5.05	12.0138
TSSK6	ENSG00000178093	0.2877	0.3251	0.27	0.2436	0.2267	0.3484	0.2988	0.1892	0.521158	0.2241	0.3764	0.5369	0.4427	0.9598	0.8733	0.5383	1.404
GPX2	ENSG00000176153	0.2608	0.0797	0.075	0.3039	0.224	0.3007	0.1355	0.1859	0.0419886	0.2002	0.3583	2.5106	122.551	0.2463	422.573	31.665	347.576
C6orf223	ENSG00000181577	0.008	0	0.0069	0.021	0	0	0.0468	0.0267	0.0551374	0.0346	0.1382	3.6518	1.2315	3.3789	16.0577	0.195	16.7637
TESC	ENSG00000088992	0.0265	0	0	0.0447	0	0	0	0	4.69609	0.2011	3.0026	3.8031	1.234	0	119.703	6.0618	151.254
ERN2	ENSG00000134398	0.093	0.0646	0.0156	0.1079	0	0	0	0.0232	0	0	0.0392	9.998	9.9853	0.0536	28.8981	0.4959	40.1508
RAP1GAP	ENSG00000076864	0.1214	0.0148	0.0908	0.046	0	0.0209	0.2962	0.0738	0.482771	2.3933	0.1084	6.9689	2.8328	0.2982	14.5753	2.2896	26.4511
AKR1E2	ENSG00000165568	0.7093	0.2059	0.4863	0.6677	0.4822	0	0.3974	0.8721	2.68529	1.4493	1.8029	3.0748	6.0061	0	7.0531	0.0727	9.7529
VILL	ENSG00000136059	1.1332	0.7937	0.7352	0.8424	0.5156	0.3361	0.4603	0.7311	0.0748062	0.4028	0.4529	10.7654	27.5653	1.5587	34.4728	4.0622	41.3851
OSBPL7	ENSG00000006025	1.2767	1.3078	1.3254	1.4959	1.3995	1.2847	0.8831	0.9459	0.381828	0.5722	1.1419	4.1623	7.1938	3.3453	15.1799	3.1048	16.5612
HIST1H3B	ENSG00000124693	227.306	82.0322	175.743	197.132	34.2131	97.8362	1.6343	32.5152	2.02541	98.6404	157.929	81.0758	367.918	521.74	211.328	409.267	1442.1
HIST1H4H	ENSG00000158406	129.684	65.3358	97.2077	93.0293	18.4301	47.9941	2.8737	20.9512	1.77494	53.056	76.8482	59.7761	289.88	162.543	222.562	210.267	700.557
ITPK1-AS1	ENSG00000258730	0.0264	0.015	0.0527	0.008	0	0.0281	0.0285	0.0078	0	0.0203	0.0755	0.0696	0.2377	0.0973	0.1791	0.3552	0.5369
GRTP1	ENSG00000139835	0.6999	0.1178	0.4297	0.3163	0.2967	0.2301	0.3847	0	1.59888	1.1909	0.1006	0.4619	13.3906	5.386	12.7764	12.9912	28.6788
PKP3	ENSG00000184363	0.2298	0.3139	0.15	0.3362	0.2084	0.7742	0.5692	0.0692	26.7801	5.7724	5.1107	15.0914	40.3473	43.3676	12.9368	44.2853	95.2169
WDR90	ENSG00000161996	2.448	1.6455	2.1055	2.2607	2.767	4.889	1.4855	1.7636	0.476969	2.251	4.029	7.6976	10.1802	10.5937	7.4483	11.2842	23.8918
MST1R	ENSG00000164078	0.0489	0.0868	0.0091	0.1575	0	0.0667	0.0619	0.0884	0.0250616	1.0964	2.4589	12.7889	20.4523	22.0431	14.9372	27.4535	42.2004
TMEM105	ENSG00000185332	0	0	0	0.0113	0	0	0	0	0.0236295	0.0144	0	0.3869	0.5966	0.6543	0.61	0.8708	1.6802
TMEM63A	ENSG00000196187	5.232	4.9166	6.1916	8.8529	7.9055	10.8602	11.9248	7.541	4.35722	4.1741	7.9525	21.8086	9.4322	17.1651	24.4597	17.4751	45.2421
RAB20	ENSG00000139832	1.5084	1.0105	0.4742	0.2981	1.3912	0.3277	3.9873	2.1878	0.199634	1.92	4.6277	9.1934	5.4795	11.8987	13.0654	4.4945	21.9151
ZFP62	ENSG00000196670	3.4732	3.0678	3.5917	3.1401	5.0787	7.2402	3.383	5.8282	4.42115	4.391	7.9856	8.9454	6.3244	15.2869	15.8981	10.9228	22.7095
FZD5	ENSG00000163251	0.1073	0.1474	0.0812	0.1626	0.314	0.9912	0.285	0.3072	1.46819	2.8914	3.2458	7.3734	8.2615	20.8891	14.5914	22.8374	28.9249
FAM83H	ENSG00000180921	1.9274	3.1139	0.88	0.8117	0.7385	0.0234	1.5126	1.0024	10.3809	5.8493	4.6971	23.3515	48.1485	63.6006	57.5035	55.8425	90.8481
CLDN7	ENSG00000181885	0.4072	0.6741	0.5013	1.7722	0	0	0.1369	0.0961	0.0319062	5.5893	0.4683	43.0883	91.5999	113.66	99.8922	87.2341	210.826
ZNF517	ENSG00000197363	0.9836	1.2193	1.184	1.063	1.1426	0.8528	1.7923	0.8263	1.44993	1.3154	0.5703	0.908	1.4034	2.8618	2.5006	2.6436	4.3486
CMTM4	ENSG00000183723	16.0922	22.2349	12.6446	11.256	7.0288	9.0709	11.7738	3.99	15.0181	11.6553	6.1319	17.6142	19.0565	50.2591	31.0308	27.8661	69.6837
RBBP8	ENSG00000101773	10.0452	6.6984	7.9891	8.6407	29.9185	35.249	12.5208	22.3365	11.7226	64.9181	68.2072	44.5277	48.9643	31.8308	50.5791	25.7555	237.163
CABLES1	ENSG00000134508	1.2145	2.5078	3.427	3.3562	1.6003	1.3245	6.905	1.3906	1.04021	30.6685	48.3792	12.9709	3.3973	13.0904	26.3267	25.2397	93.7336
TSEN2	ENSG00000154743	3.2122	2.8549	2.6064	3.766	8.5631	9.2262	2.3302	4.7981	4.75897	11.631	22.7721	13.5742	5.8071	9.6838	15.3999	10.8105	36.3652
PLEK2	ENSG00000100558	15.4435	10.4736	9.2641	6.7672	1.9141	12.0349	0.4461	0.265	0.0237107	3.4764	45.289	35.1782	36.5562	15.0969	29.407	30.4957	90.2336
ZFP64	ENSG00000020256	7.5578	5.834	6.3626	6.8626	5.5729	9.6901	4.3159	4.9703	3.82111	4.442	13.3415	7.6634	7.6254	6.3424	6.7573	14.165	26.5222
C9orf50	ENSG00000179058	0.046	0.0291	0.0153	0.0232	0	0	0.0621	0.0227	0	0	0	0	0.0172	0.0564	0.0325	0.0154	0.2484
MICALCL	ENSG00000133808	1.1944	1.4598	1.6038	1.18	0.6594	0.2608	0.2644	1.3541	0.0207485	0.7544	0.9251	1.1021	1.897	1.1784	2.1876	1.3527	5.9833
DEGS2	ENSG00000168350	0	0.056	0	0	0	0.0788	0	0	0	0	0	0.1151	0.1663	0.0724	3.1733	0.0264	18.1405
XKR9	ENSG00000221947	0.1323	0.0131	0.0403	0	0.0205	0.0552	0.2368	0.0409	0.0381414	1.2736	0.0246	0.0808	0.5661	0.2318	1.9934	0.0542	7.2983
ESAM	ENSG00000149564	0.2438	0.0202	0.7644	0.8333	0.0932	0.3	0	0	0.962308	0.5359	0.019	1.7023	1.4597	1.5978	4.2272	2.2326	14.0213
NPC1	ENSG00000141458	13.9099	16.6484	21.1779	18.1134	15.1507	20.6404	20.5249	8.8349	6.95528	23.2644	18.2195	28.6098	27.8135	30.0814	30.9786	33.653	141.979
FUT4	ENSG00000196371	4.0827	3.3043	3.8408	2.585	0.8555	1.0722	1.2092	0.919	0.571303	2.8112	3.5344	3.7523	4.5982	1.11	6.3494	7.0372	14.0905
ATP9A	ENSG00000054793	3.1501	3.5656	7.6123	11.4183	7.2985	4.9806	11.9617	6.479	0.796368	2.3302	17.4172	15.7724	24.7854	4.801	50.6336	33.6188	105.264
GALC	ENSG00000054983	7.9917	8.2302	4.6802	6.3755	8.3715	1.8751	11.3112	4.4061	3.45232	3.0006	20.6304	6.7834	25.0281	1.0459	30.4026	44.003	115.549
BMP7	ENSG00000101144	0	0	0.0062	0.0203	0	0	0	0	9.8842	2.5645	12.3486	0	0.169	0	0.2308	9.8408	37.3815
CES2	ENSG00000172831	8.037	9.4551	9.4478	8.6798	9.6017	5.7263	10.4737	8.7271	8.53312	4.9539	7.1654	7.9578	20.4165	11.3999	10.0286	19.994	128.926
GRID1	ENSG00000182771	0.0946	0.029	0.1226	0.1493	0	0.042	0.0115	0.0113	0.183376	0.5133	0	0.0448	0.0355	0	0.1003	2.1027	8.8145
GLIS2	ENSG00000126603	5.8832	8.3223	7.0949	9.3409	5.2601	4.4377	7.2475	8.2688	1.94453	9.6708	5.7653	3.7676	12.3836	11.9508	3.5251	10.3428	13.2348
ZNF213	ENSG00000085644	3.3186	3.0268	3.1806	3.2883	2.5043	3.0166	2.3635	3.2072	2.32272	2.9514	3.2501	2.3502	4.1767	3.4691	1.9625	4.5388	4.437
NADSYN1	ENSG00000172890	12.6446	13.5396	14.5326	17.1356	9.4727	9.3472	18.9763	10.0117	10.034	10.9775	13.0055	14.7928	15.3834	16.963	14.6701	22.4089	29.3934
SMCR5	ENSG00000226746	0.096	0.0662	0.2611	0.1322	0	0.0465	0.2005	0.0388	0	0.0838	0.1403	0.0256	0.2554	0.1393	0.1202	0.2629	0.3987
C3orf65	ENSG00000163915	0.2422	0.0245	0.3034	0.3041	0	0.0516	0.2963	0	0	0.0743	0.2228	0.0853	0.2215	0.2023	0.1276	0.2787	0.4311
BARHL1	ENSG00000125492	0.0212	0.0197	0.0317	0.0314	0	0.0276	0	0	0	0	0.037	0.0304	0.0233	0.0521	0	0.0416	0.0781
EXD3	ENSG00000187609	1.5218	2.1044	2.7382	2.4179	0.6861	0.8631	0.8409	1.1445	0.586446	0.8012	0.9414	1.336	3.0045	3.7338	2.1441	5.1269	6.2598
ZNF703	ENSG00000183779	12.779	20.394	20.8342	23.5411	10.2679	13.9552	4.0181	10.5452	3.0687	4.186	20.8538	10.1522	21.0976	17.5768	7.0654	52.8004	62.3317
PVRL2	ENSG00000130202	36.0237	32.465	41.8563	50.0771	28.497	16.673	41.3524	21.8424	32.8896	32.5195	23.0365	37.5925	95.5859	40.397	59.0398	51.6324	72.854
BLCAP	ENSG00000166619	20.9009	24.0617	18.9133	24.5865	14.3957	11.7436	29.1325	14.7383	33.4124	12.631	12.9778	30.7304	141.41	16.5054	41.9659	40.9089	90.311
SERPINB5	ENSG00000206075	0.0547	0.0085	0.0195	0.0672	0	0	0	0.0132	0	0	3.6489	17.9554	150.336	1.9337	11.1827	57.9141	119.919
GLTSCR1	ENSG00000063169	3.4415	3.1473	3.0332	2.9445	2.1934	2.5618	1.7268	2.0413	2.17035	2.8867	3.2656	2.9255	7.3529	3.6185	4.2234	3.5895	6.6089
PTPRU	ENSG00000060656	0.7928	0.8252	3.7044	3.8555	0.7901	0.5743	1.0048	0.2682	0.803897	0.4139	7.3819	3.7901	43.9978	1.0293	13.7434	0.555	30.2174
UGT1A6	ENSG00000167165	0.0016	0	0.007	0	0	0	0	0	0.0743347	0.1448	1.609	5.7487	50.6259	0	16.5534	1.8093	44.3367
ZNF219	ENSG00000165804	1.2135	2.2357	1.3758	2.2268	1.2898	3.9673	2.8936	1.2926	7.76684	2.7613	2.956	2.6085	45.1207	4.2303	6.8256	7.7988	18.1675
FXYD3	ENSG00000089356	0.1733	0	0	0.0729	0.129	0	0	0.0835	0	0	0	14.31	1132.49	24.6509	164.066	31.5253	257.624
PPP1R12B	ENSG00000077157	1.9062	1.7209	1.9775	1.9942	3.7729	1.5658	1.9599	2.2569	0.916848	2.9848	5.9854	5.8235	25.2895	3.5602	4.5331	8.4984	12.0492
SDCBP2	ENSG00000125775	0.5481	2.2297	1.3316	0.9193	0.263	0.0255	0.2967	0.0262	0.00993882	0.408	0.1027	4.6058	42.3595	1.0685	6.6324	10.6756	16.1004
SFN	ENSG00000175793	0.1133	0.0716	0.0376	0.2002	0.0281	0.2012	0.051	0.056	1.92915	19.8952	1.7873	22.1643	277.436	57.7645	47.1682	79.8569	86.4046
AGRN	ENSG00000188157	25.5447	24.8073	54.5225	48.2694	3.9377	18.3911	14.3251	6.0325	23.1221	15.9963	13.7342	50.0241	187.522	37.6567	29.8541	54.3464	82.2828
CPNE1	ENSG00000214078	38.8549	36.729	43.0886	43.9076	36.5997	32.8581	26.0673	28.0058	14.7544	38.6432	46.5651	68.1308	137.7	51.7352	44.5946	54.8678	101.413
LIMK2	ENSG00000182541	9.5376	6.9473	7.6192	9.5039	10.3233	6.7828	5.3014	9.8335	1.67822	3.7351	3.7464	11.1448	23.0304	4.5281	5.9295	9.0337	20.0903
DGKH	ENSG00000102780	3.0453	3.3294	3.977	3.294	3.2134	4.5023	1.9149	3.7153	0.45136	6.8056	2.5043	6.9016	18.2483	3.1815	5.2952	7.945	8.5866
IFNGR1	ENSG00000027697	15.9806	12.5877	12.5606	10.8294	17.7965	15.2502	13.993	20.3158	11.83	12.6048	15.4446	42.2662	74.9453	16.5592	21.1907	53.9096	42.4506
PPP1R13B	ENSG00000088808	1.8272	1.2535	1.1527	1.4914	0.9734	2.1725	1.5498	1.3247	3.87145	3.9345	3.5934	10.5527	22.9108	3.5011	6.5607	10.8354	15.7335
RHOD	ENSG00000173156	4.7886	5.9834	6.3803	8.1282	2.8476	1.2013	1.8418	3.7814	25.6704	3.8833	4.5954	6.6086	48.3284	32.6546	9.992	21.7443	35.6727
DBP	ENSG00000105516	0.3968	0.4815	0.4264	0.5609	0.5212	0.6902	0.2363	0.2605	7.21466	1.156	0.8502	0.5366	12.6933	4.2678	5.1	4.1852	7.2324
MANBAL	ENSG00000101363	20.4589	18.2406	20.086	24.2954	15.3401	18.8214	9.2989	13.8679	22.819	13.1021	15.362	12.2122	46.8642	26.6219	19.4758	26.1568	32.5818
AGAP3	ENSG00000133612	16.4973	15.0646	15.9599	17.7752	11.3331	15.5972	8.2752	8.8094	23.0827	14.559	11.9405	14.5645	44.2233	18.0615	11.5592	28.9226	43.167
FPGS	ENSG00000136877	16.7944	15.3005	18.2939	20.4837	13.8775	22.1309	7.4951	9.111	29.6307	9.246	20.0863	13.1853	39.2933	19.7706	16.0778	24.7848	40.5381
ECT2L	ENSG00000203734	0.0357	0	0.0178	0	0.0147	0.0659	0.0404	0	0.0228532	0.019	0.0105	0	0.1498	0.0589	0.0525	0.0292	0.0711
DDB2	ENSG00000134574	9.9715	9.6088	11.8609	10.9097	12.7434	9.1717	13.0183	6.8089	9.06782	7.4887	6.1212	6.0677	28.3721	16.7906	13.7581	11.3324	20.1668
RXRA	ENSG00000186350	8.9784	10.1408	9.2187	12.1432	6.4883	6.1174	6.4367	4.7129	11.9929	7.2339	19.326	6.3488	46.9219	18.6882	20.909	15.9166	21.9939
KIAA1522	ENSG00000162522	2.4882	2.1864	2.8909	2.6153	1.7004	5.0747	2.5277	2.5846	5.00388	17.8368	44.8413	22.712	100.342	50.197	42.3273	46.3569	45.4365
RARG	ENSG00000172819	9.7227	9.062	6.032	8.4347	18.7215	7.0833	5.3944	10.3736	8.11843	6.6787	22.8303	9.9148	63.4693	46.9264	17.909	17.6344	29.8143
C12orf71	ENSG00000214700	0	0	0	0	0	0	0	0	0	0	0	0	0.0584	0.0319	0	0	0.0382
SOX13	ENSG00000143842	1.3028	1.9933	1.6321	1.8077	3.345	3.4437	3.5397	4.1953	9.30728	13.7756	21.6476	20.3585	35.9599	12.2381	8.5206	21.7644	22.5151
SLC9A3R1	ENSG00000109062	5.087	5.6207	9.1055	11.5812	6.4366	3.7069	4.4891	12.723	34.3839	30.6732	33.9537	31.1813	72.806	24.87	23.0845	60.0802	50.4468
TRIM47	ENSG00000132481	0.6436	0.742	1.3269	2.7621	0.3403	0.7451	2.0512	0.4177	9.03737	16.4813	6.2242	16.8246	17.5782	12.4991	7.128	19.8308	14.186
HN1L	ENSG00000206053	26.633	20.3409	32.2726	36.374	27.1054	58.7551	17.8509	18.7374	42.79	76.9054	57.2491	84.8212	100.141	74.7225	50.6404	82.8961	96.4201
CTBP2	ENSG00000175029	27.0342	22.0766	29.3194	32.7839	18.6243	26.7373	21.91	21.528	34.8118	44.0024	50.2903	24.8263	55.3251	49.0435	33.6066	36.9026	60.0895
FBRS	ENSG00000156860	15.3609	15.2291	17.2988	20.859	12.6916	13.6362	14.1952	13.8309	18.9121	20.4534	17.297	18.172	25.1295	23.9271	18.6329	20.9813	27.0306
SUV420H2	ENSG00000133247	1.2284	0.7893	0.8824	0.8656	0.833	1.2819	0.5352	0.6189	3.20673	3.389	1.5271	1.1001	7.2244	3.2338	4.2216	3.5671	5.3447
MTA2	ENSG00000149480	37.6718	30.583	33.9363	38.645	25.5129	47.1668	20.8798	24.2061	56.6432	55.6471	45.822	38.7744	102.983	56.2548	50.7802	59.9928	75.1227
SREBF1	ENSG00000072310	16.6655	14.7577	14.605	13.7809	15.031	16.8303	21.9697	9.3629	29.8979	41.4387	35.369	17.5586	111.043	40.5351	27.2022	52.3281	57.6754
FAM53B	ENSG00000189319	3.4128	3.3494	2.3783	3.5971	3.2668	2.7651	2.4938	2.8463	6.38318	8.479	7.4005	2.0273	16.896	4.4816	5.3541	10.2004	13.2641
ABLIM1	ENSG00000099204	0.1207	0.5752	0.7628	0.6697	1.3701	1.5817	5.2547	7.1964	4.75415	62.7605	17.6338	10.4999	109.087	70.9682	25.0414	47.2199	57.1394
RAI1	ENSG00000108557	7.87	7.6797	8.022	10.1763	6.1386	9.2112	8.0653	5.3817	4.99533	13.0527	7.4365	11.5487	20.9821	14.5582	9.1773	16.0489	12.2244
MIDN	ENSG00000167470	22.4772	18.6313	18.4718	22.113	12.6633	13.4017	18.3534	20.3467	8.53643	15.6606	20.0063	12.0774	65.7902	27.1059	21.0419	61.2585	37.8369
ARAP1	ENSG00000186635	12.4523	11.9841	13.2961	15.0413	10.5925	12.7461	18.2291	11.0405	4.36259	10.0428	12.3723	18.2238	32.7761	16.8952	14.7088	25.8169	25.6164
TRAF7	ENSG00000131653	25.4475	27.2573	23.7929	28.6236	17.3421	31.743	16.3882	13.2846	15.8106	22.8061	28.605	21.6773	45.77	41.4346	19.4578	52.7537	43.4335
DIP2B	ENSG00000066084	10.024	8.0698	7.3048	8.0079	7.8302	12.3136	3.5578	4.9806	3.02794	12.1332	13.3883	13.5315	21.965	14.079	7.4708	20.5769	20.3274
PRR12	ENSG00000126464	6.6698	6.2812	6.6174	7.895	4.8445	7.1723	4.1145	4.4821	3.50298	4.4639	12.4584	5.2928	17.7316	10.9042	8.029	9.5349	14.1225
SNORD17	ENSG00000212232	57.8175	66.9379	86.4822	92.6751	12.6296	16.0511	9.4812	6.5222	11.9733	22.7213	87.9397	34.1949	197.532	168.228	37.2926	146.925	193.403
HNRNPUL2	ENSG00000214753	25.8968	18.0802	24.2487	23.6721	17.683	24.9784	13.7552	19.1636	31.7159	23.3443	24.6342	20.4426	50.2514	36.6444	42.578	42.1353	45.7135
CRIP1	ENSG00000213145	2.7146	8.4541	1.4316	2.9657	0.081	0.1037	4.8062	0.2656	1.36544	58.534	3.3991	3.8509	283.291	195.578	98.8797	147.447	194.112
FOXK1	ENSG00000164916	14.1494	13.8357	12.692	12.2457	9.3529	9.0562	8.9422	7.2632	4.77859	14.8935	11.8888	10.1128	36.1948	28.1865	26.5579	25.4762	26.1064
ANXA11	ENSG00000122359	48.6218	59.8748	55.6077	76.4198	31.4592	28.3596	31.3851	54.8315	67.2094	50.8781	71.1735	58.924	176.179	163.894	166.287	168.404	146.889
PLCD3	ENSG00000161714	5.2753	8.5864	7.3558	10.1994	5.3548	4.9295	7.9698	6.9854	17.6805	12.4222	23.396	26.2742	78.1654	66.8365	55.8488	90.208	65.614
GSTO2	ENSG00000065621	2.0565	6.1919	0.7593	1.3194	1.0597	0.8748	0.9692	0.6237	0.239876	4.8455	3.6275	3.146	21.2127	17.2022	18.7024	26.3477	23.6883
GTPBP1	ENSG00000100226	8.5615	7.4002	9.7765	9.7761	6.8695	9.8507	4.9807	5.8496	8.20278	5.3841	8.3318	9.3789	14.1768	15.6082	10.6981	14.6833	11.8572
PITPNM1	ENSG00000110697	5.533	6.0051	6.2675	8.0892	5.9787	6.285	3.4625	2.5788	9.22413	5.5208	10.0117	5.2029	27.033	21.4705	13.0575	28.6933	19.1026
INPP1	ENSG00000151689	6.9143	5.372	5.8529	7.2713	6.8851	10.6495	4.7546	5.0849	4.65252	3.2012	15.9438	9.9882	33.3983	22.639	20.8521	46.2024	22.0634
FOXO1	ENSG00000150907	1.779	0.5335	0.5913	0.6099	3.8081	0.8594	0.6725	2.4835	0.256257	0.8974	1.299	9.5686	13.2041	14.7279	2.4676	14.599	10.0336
SGK223	ENSG00000182319	0.4618	0.6206	0.9641	1.6043	2.2682	0.9866	2.0969	6.403	4.61044	5.3556	7.4289	17.4949	22.4109	18.2796	9.8511	26.0906	15.1958
CD9	ENSG00000010278	35.9177	64.135	64.1918	87.1054	38.3696	24.0657	32.2778	30.8269	124.78	46.3075	59.791	227.461	349.995	199.022	206.203	244.124	135.609
EFNA1	ENSG00000169242	0.0229	0	0.0344	0	0.0256	0.6925	0.026	0	4.21934	2.4734	0.5724	13.7221	16.9517	6.6954	7.0919	13.2883	11.4008
PTK2B	ENSG00000120899	1.7257	0.7798	0.4717	0.6893	1.1739	0.4378	8.0248	2.5004	1.35299	0.3537	6.9997	12.0709	21.5123	12.8192	12.7544	16.9353	9.3988
ZHX2	ENSG00000178764	0.9399	1.6805	1.2516	1.6844	2.6244	2.598	1.7672	2.403	0.24553	0.165	3.8096	8.0759	10.4801	8.6199	8.4066	11.9451	10.2574
CDC14B	ENSG00000081377	3.6485	3.8415	3.0957	4.4653	3.8501	4.775	4.8605	4.588	3.62531	4.9534	6.6122	14.0836	18.3639	16.5074	16.0848	17.1017	14.6575
DTX2	ENSG00000091073	3.2141	4.578	3.9482	5.1028	1.4713	6.8861	1.4158	2.1697	4.48884	3.9551	4.0027	19.5836	31.2355	21.9229	25.1932	41.4022	17.8399
CHMP4B	ENSG00000101421	34.1893	36.2643	32.4237	41.0141	36.3696	38.3044	38.5095	50.9796	60.0648	45.8593	61.9632	82.2214	110.729	75.3338	96.3489	131.488	96.8098
CTNND1	ENSG00000198561	39.2837	43.0802	43.4295	53.7995	46.4687	45.9045	41.5846	45.1325	24.8236	72.8193	58.3659	112.034	224.816	128.19	106.145	118.743	140.83
ARHGEF16	ENSG00000130762	0.0112	0.0106	0.0162	0	0.4435	0.132	0.1962	0.3398	1.20909	3.4035	1.1906	10.902	31.2455	10.2435	7.3972	9.3855	15.1369
LAMA5	ENSG00000130702	0.8973	0.2953	0.6014	1.4941	7.5334	0.4027	14.5952	4.8494	2.39272	19.064	36.357	35.89	134.974	74.6006	49.4632	51.3909	105.845
PTK6	ENSG00000101213	0.0298	0.0094	0.0496	0.0603	0.2074	0.0223	0.1075	0.0885	0.560068	0.8439	0.819	5.9212	33.9426	12.4659	16.1976	8.7326	22.7988
SSH3	ENSG00000172830	3.1394	3.4529	3.7183	4.3431	1.8881	2.6735	4.5386	2.3358	4.02107	5.6305	3.7679	8.9112	49.6657	15.0231	19.784	33.4429	30.98
NOD1	ENSG00000106100	1.7874	1.9685	2.0801	1.877	1.6547	2.3964	2.2823	2.4797	1.7105	1.644	1.6607	2.5422	6.8293	3.3099	3.3295	5.055	4.9848
GJB3	ENSG00000188910	0	0	0.0276	0.1256	0	0.0184	0.1306	0.0819	2.01151	0.1326	1.3572	10.7739	45.1517	28.4893	15.5093	39.1141	25.6616
RPS6KA1	ENSG00000117676	0.7349	0.3326	0.7901	1.347	0.7259	2.2553	0.1235	0.6167	8.61392	6.4143	4.3729	8.1777	29.4807	15.8569	12.1405	22.9595	17.7106
CAPN1	ENSG00000014216	55.3311	61.7391	56.1679	71.8466	32.5963	23.5453	36.3532	21.9785	54.5528	31.8013	30.2157	130.376	198.076	186.65	117.473	108.373	177.692
LRCH4	ENSG00000077454	7.6906	7.6329	9.138	11.2545	7.3534	8.6274	7.7947	5.3524	11.3616	9.3106	3.9021	11.7331	31.0983	23.81	20.052	17.4922	31.1176
TAPBP	ENSG00000231925	27.7702	36.4756	37.958	49.0729	11.7315	22.9035	19.4173	14.2067	0	32.4271	13.6809	51.2242	136.247	76.8436	70.1685	74.5276	62.0082
TSPAN14	ENSG00000108219	11.6969	11.1334	12.0586	25.8109	5.349	14.8454	11.0938	5.0322	3.83718	9.5254	6.6337	18.3656	38.4303	29.6676	28.1897	25.067	32.1224
C19orf33	ENSG00000167644	0.1015	0.2016	0.2018	0	0	0.9229	0.3626	1.7261	213.274	141.935	146.339	137.256	265.025	156.379	153.946	72.306	334.13
FRAT2	ENSG00000181274	1.3741	1.4738	1.213	1.4505	1.4922	3.8122	0.3956	1.0186	6.84033	4.7784	7.0419	2.5063	7.5155	4.1624	6.779	5.62	13.3608
SAMD10	ENSG00000130590	0.3642	0.6298	0.4199	0.7315	0.2711	0.0152	0.5308	0.3206	1.51718	4.4885	3.4429	4.2234	4.8357	6.4903	4.7984	6.9383	15.5669
TPD52	ENSG00000076554	0.1486	0.2819	0.0565	0.0653	0.4189	0.717	1.0438	0.8566	13.3888	46.8339	34.9538	34.3139	30.619	40.1403	40.432	26.41	99.3349
TRIM7	ENSG00000146054	3.7173	3.1863	3.1148	4.7386	0.2931	2.6074	0.505	1.2244	6.83279	10.2726	10.8995	2.421	18.8863	14.2366	10.1559	12.2863	36.8628
FRAT1	ENSG00000165879	0.309	0.2397	0.2241	0.386	0.223	0.549	0.1265	0.1944	0.300682	1.3302	0.8531	0.3427	1.3137	1.0003	1.4586	0.5547	3.0082
HCFC1	ENSG00000172534	17.7605	14.0367	15.2236	20.127	15.5235	26.4913	9.0642	13.3451	14.2281	33.2965	34.803	21.4564	26.7989	38.1083	19.9325	28.436	47.8062
DUT	ENSG00000128951	32.8123	28.8035	27.9604	33.5194	49.264	67.739	21.0623	32.1126	51.3501	87.1906	88.5797	69.4448	78.354	74.7592	34.1034	49.5804	106.867
HIST1H1B	ENSG00000184357	226.776	75.9755	184.589	239.654	112.544	351.938	4.5	137.991	2.19243	610.88	844.783	0.322	567.457	390.243	422.238	464.406	1139.54
FOXA2	ENSG00000125798	0	0	0	0.0156	0	0.0138	0	0	0	15.4857	25.6749	1.5605	8.2345	6.1542	1.5857	0.0104	28.5888
HIST1H3C	ENSG00000196532	89.939	36.1524	80.8414	103.078	77.288	166.549	5.0416	77.2157	2.80357	328.805	612.605	358.033	273.667	0.5313	167.742	189.793	782.158
MESDC1	ENSG00000140406	7.1833	5.699	6.2941	6.9716	4.1585	7.0543	2.2006	3.9364	10.2648	7.9111	3.4771	18.7908	13.7739	9.9305	10.0886	9.4698	30.9526
STARD10	ENSG00000214530	2.4669	2.2921	4.4306	5.232	2.8793	2.958	3.0269	2.5464	3.66701	6.119	1.5096	37.4948	49.0793	26.2584	44.7824	10.181	142.951
C22orf31	ENSG00000100249	0.0249	0	0	0	0	0	0	0	0	0	0	0.0365	0.0281	0.0306	0	0.0251	0.0735
PKP2	ENSG00000057294	0.7985	2.4431	2.8149	0.8919	0.855	6.5517	12.6828	6.376	1.02505	1.1445	7.0388	31.6596	19.5889	56.133	14.7172	34.9755	91.1676
LLGL2	ENSG00000073350	0.0567	0.0513	0.0645	0.316	0.1666	0.1054	0.2862	0.0548	2.63247	6.898	3.0457	48.3456	28.3113	38.1873	15.6131	30.4026	63.0968
CDC42BPG	ENSG00000171219	0.0086	0.0082	0.0086	0.0327	0.0386	0	0.0117	0.0128	0.0153831	0.2905	0.3861	4.7532	5.3995	5.0108	5.2067	2.7391	9.9273
OVOL1	ENSG00000172818	0	0	0	0	0	0	0	0	0.01245	0.0537	0	6.483	7.6697	4.8523	9.3572	1.6657	11.4806
PRSS8	ENSG00000052344	0.0476	0	0.0307	0.0516	0.0395	0.0354	0	0.0197	0.0412411	0.0654	0	16.3863	37.8859	5.3348	21.0482	2.8176	45.3764
FOXQ1	ENSG00000164379	0.846	0.1015	0.8543	1.7036	0.0159	0.1998	0	0	0.341044	5.2424	10.1008	15.6153	61.9989	40.9359	36.7447	9.7638	88.0607
GPR56	ENSG00000205336	0.7086	0.1591	0.3053	0.2147	6.3176	3.9603	0.2186	0.9766	8.87797	7.7867	5.4051	29.3075	110.125	59.8021	56.762	0.3359	111.867
ZNF710	ENSG00000140548	3.7556	3.3357	3.5355	4.8041	2.2538	4.6436	2.605	1.2712	2.52284	3.0759	3.5812	6.9089	5.8012	4.3893	7.0862	3.3423	9.2942
KDM6A	ENSG00000147050	5.8399	2.5404	5.4173	6.7366	6.209	3.9384	3.2117	4.533	0.035846	6.7509	7.7766	13.2194	11.1682	8.4581	10.0252	6.5613	18.1121
SRC	ENSG00000197122	5.3164	4.8865	5.8075	6.4488	4.047	4.7996	3.6813	5.0029	11.3533	5.5065	11.6114	18.7927	40.5159	2.0122	17.2328	21.7869	48.9496
PLLP	ENSG00000102934	0.0164	0.0155	0.0163	0.1675	0	0	0	0	0.608806	0.1257	15.5968	3.0664	27.5415	2.6078	11.1495	15.0671	53.4856
PTPRB	ENSG00000127329	1.1281	2.3693	1.5479	2.5496	0.2563	1.9207	0.4236	0.498	0.00632224	0.0746	0.2176	0.7443	5.7426	1.3459	3.0601	2.7164	9.1326
PREP	ENSG00000085377	22.296	17.5266	18.9348	19.2633	18.8162	21.0253	13.7721	15.5764	18.2746	24.2241	20.1239	16.8233	31.2508	13.4979	23.2444	19.0045	50.2482
ACVR1B	ENSG00000135503	6.6872	7.7302	4.2741	4.4363	3.8038	3.6032	4.9004	4.0814	4.56783	6.449	4.9795	4.5881	13.7366	6.1799	8.5089	7.472	23.3801
SCML4	ENSG00000146285	0	0	0	0	0	0	0	0	0	0	0	0	0.0207	0	0	0	0.075
AKR1B10	ENSG00000198074	0	0.1332	0.0965	0.12	0.3208	0.1142	0.0633	0.1694	0	0	0.2238	3.61	56.4432	0.0973	3.5238	14.7012	124.466
EPHB3	ENSG00000182580	0.8611	0.6001	0.5668	0.3869	0.6498	0.2187	0.0696	0.3804	0.234527	0.3262	0.3664	0.5754	8.4276	0.8347	1.3848	0.0118	14.5166
IL4R	ENSG00000077238	10.5652	8.2069	12.4743	21.1051	18.9774	18.697	5.2728	4.8161	5.16122	11.7867	15.8195	18.6377	32.9043	16.2392	10.0807	20.3184	28.5974
BMP2	ENSG00000125845	0.1654	0.2353	0.33	2.8826	5.326	0.8359	0.1583	1.5842	0.0115391	0.1323	6.6251	5.4296	7.4699	0.0085	1.103	3.0525	9.4374
GATA6	ENSG00000141448	14.1124	11.1532	2.4371	2.5301	13.9454	6.8516	12.7456	19.9053	0.0145289	0.5782	10.1266	4.9231	20.0203	6.8635	6.7078	15.2144	34.8856
SLC22A23	ENSG00000137266	2.4713	0.9384	0.2375	0.0931	4.1823	0.5597	3.0106	6.6917	0.913763	1.6671	1.5063	3.0668	6.3194	1.3049	3.6791	1.9079	8.0595
TNFAIP8	ENSG00000145779	2.761	1.2014	3.3558	3.3073	7.4608	7.1145	4.3341	10.6396	4.99196	3.4948	6.7835	13.1668	14.6945	4.9836	4.2301	13.4624	15.1908
ELF1	ENSG00000120690	14.4558	15.2467	13.4223	15.6346	21.8784	37.3123	26.1304	23.4999	3.16572	11.5104	25.3615	54.7355	48.5761	15.6794	28.8533	23.2171	40.653
IRF2	ENSG00000168310	4.6616	3.735	4.5664	5.4394	6.2721	13.8422	5.7229	7.3151	3.8552	7.8217	7.1101	16.0866	14.1321	5.8163	10.5959	7.6534	14.7505
EBLN2	ENSG00000255423	0.4435	0.2243	0.5308	0.2688	0.8584	0.9851	0.4394	0.5699	0.17457	0.5677	0.7395	1.342	0.8651	0.4176	0.705	0.9353	1.7212
ZDHHC20	ENSG00000180776	19.3582	14.5695	19.8884	18.8684	71.5396	52.6899	36.4267	45.66	16.6217	41.2095	31.7395	126.379	56.6742	44.417	51.3427	44.2478	115.307
THAP2	ENSG00000173451	2.474	1.1526	2.7587	1.0499	1.9353	2.0736	2.6259	1.9605	0.895553	0.9798	1.9109	1.1386	2.1244	2.6775	3.3304	1.4247	2.2387
FBXO25	ENSG00000147364	10.4617	9.2025	6.4446	5.4801	8.7645	6.6748	5.8851	8.9773	1.25455	1.7785	6.6539	5.9371	8.1932	7.6384	13.8855	4.8189	13.1713
SLC44A1	ENSG00000070214	25.1146	19.8594	12.6126	10.5947	24.5285	16.9589	24.6357	11.6497	6.47454	2.7315	22.9881	16.2605	26.4318	28.2477	36.2982	26.4002	38.643
ANG	ENSG00000214274	2.9774	3.2016	3.394	2.5403	0.8526	0.403	2.5595	1.3392	0.884635	0.442	1.1953	0.109	0.5646	3.2452	3.6319	2.4858	2.6622
CDC42EP2	ENSG00000149798	16.7845	16.3704	10.2418	14.6232	5.0598	5.8212	18.202	9.6276	5.12565	3.557	5.6334	16.5451	5.4126	20.4688	30.4007	19.0648	15.4914
BBC3	ENSG00000105327	4.685	4.1623	4.4909	3.104	1.9458	2.3469	5.7602	5.6743	1.7825	2.4268	2.6863	1.2951	3.1208	5.0553	3.7954	4.5536	6.3683
TCP11L2	ENSG00000166046	7.6752	7.7565	8.0705	5.2453	8.1908	1.1191	13.8413	8.4359	0.0604142	0.5232	5.2229	4.0222	4.6756	14.1578	14.6508	7.7971	8.454
PBLD	ENSG00000108187	1.8192	2.1943	1.7454	2.0992	3.3316	1.0364	5.8556	3.6088	1.02999	2.2287	0.2099	0.8202	1.1208	3.1345	5.2164	2.7448	4.1979
PLAT	ENSG00000104368	161.564	303.972	116.206	201.492	534.161	25.6077	672.346	194.568	0.986001	0.1252	35.1754	181.453	33.9435	1.8865	1502.6	62.9704	0.6905
HOXA5	ENSG00000106004	2.9962	3.2443	0.377	0.0908	5.8266	0.8514	7.3674	3.998	0	0.5177	2.2747	1.2282	0.1686	2.8329	9.3503	0.4513	2.6272
ADAMTS14	ENSG00000138316	0.0755	0.1253	0.2024	0.686	1.7411	0.0063	0.6244	1.4552	0.125948	0	0.278	0.0345	0.3027	0.029	1.6045	0	0.0069
C9orf106	ENSG00000179082	0	0	0.0157	0.0239	0.0822	0	0.0746	0.1521	0	0.0152	0.0282	0	0.0977	0	0.3346	0	0
NFKBIZ	ENSG00000144802	9.293	13.2785	11.9596	5.7512	65.3923	18.5774	24.6615	28.0661	1.2879	7.929	20.7272	27.9107	42.9033	6.9811	107.811	25.239	5.3448
BCL6	ENSG00000113916	9.0624	7.5796	8.4409	8.1971	8.4349	3.8895	14.426	10.3144	1.5036	3.93	3.47	1.409	8.7228	1.8213	20.1976	9.5999	6.8829
ABHD4	ENSG00000100439	10.5933	18.2203	13.7807	15.1967	5.2724	4.6056	14.9443	13.7097	3.74359	0.7459	3.4547	5.7386	12.5146	2.4199	25.4001	4.4189	5.7324
CRISPLD2	ENSG00000103196	17.5709	20.8601	15.4464	7.3179	16.4889	0.0289	6.1747	12.497	13.0074	5.2078	3.7065	1.4398	0.5279	0.4449	50.4625	0.6238	0.852
XBP1	ENSG00000100219	84.8288	68.0169	79.2702	70.8102	53.721	43.5683	43.9448	80.1323	52.4229	19.4159	37.5418	44.3063	49.9692	67.2423	134.393	53.9183	51.6898
DAP	ENSG00000112977	85.8544	120.696	101.287	128.511	83.247	82.0135	63.2743	109.725	37.3266	62.0373	64.9722	66.8876	62.4283	117.272	224.242	56.909	73.2994
RPL22L1	ENSG00000163584	138.177	65.5754	124.608	107.787	55.3757	141.415	15.5912	142.363	26.1091	47.7991	64.3845	31.8828	21.5881	92.6615	432.135	19.1897	73.3019
ST3GAL1	ENSG00000008513	16.4633	9.2941	7.9783	9.4752	12.3115	8.7301	9.5304	8.3355	0.261207	1.5185	20.4323	16.2639	24.2839	20.7647	32.808	19.7905	0.6109
NINJ2	ENSG00000171840	0.3434	0.7675	0.0739	0.1671	0	0	0	0	0	0.215	0.1678	0.2577	1.913	1.4868	1.8929	0.1058	0.0923
ATXN7L3	ENSG00000087152	18.8658	17.0222	18.2991	21.2395	17.123	18.3262	14.3747	11.1676	15.3626	12.5379	16.8544	22.1044	23.2706	32.1354	38.4503	21.6053	18.3762
BTG1	ENSG00000133639	25.1434	17.6807	18.1706	16.2698	28.5895	26.0246	12.5196	16.8923	3.16179	16.1558	18.0594	35.7898	40.3697	41.9106	57.8228	20.0673	20.5542
C14orf182	ENSG00000214900	0.2218	0.2051	0.1567	0.168	0.2773	0.1317	0.8906	0.1033	1.04665	0.3926	0.2425	0.7594	1.0584	0.3706	2.8963	0.7662	0.5835
PADI1	ENSG00000142623	0.1529	0.6263	0.4794	0.2293	0.0512	0.1561	0.6331	0.1311	0	0.2906	0.0472	7.1173	11.1989	2.0426	22.2412	3.5014	0.275
MUC4	ENSG00000145113	0.0015	0.0337	0.0432	0	0.0101	0.0091	0.0021	0.0068	0	0	0.0247	6.5725	23.7674	0.9839	47.1173	1.0905	5.3349
SDR42E1	ENSG00000184860	0.0639	0.0084	0	0	0.5421	6.1489	0.1196	0.8967	0.0242787	0.2864	2.6745	6.9553	8.8185	0.0217	37.9377	2.4669	0.7643
TSPAN2	ENSG00000134198	0.2817	0.0351	0.2442	0.0237	0.977	0.4998	0.0106	0.4865	0	0	0.4746	1.2583	3.5256	0	15.8199	0.0078	2.3934
CHST6	ENSG00000183196	1.1221	1.0743	0.1489	0.1857	0.3691	0.0112	0.0907	0.2115	0.0153645	0	1.4783	1.4994	0.2928	0.4843	9.2249	0.0775	0.2322
LIPC	ENSG00000166035	0.0914	0.2429	0.0304	0.1014	0.0249	0	0.0412	0.0744	0.632585	0	0.0299	1.5161	0.4654	0	11.3641	0	0.0449
STEAP4	ENSG00000127954	0.0112	0	0.0107	0.0084	0	0.0143	0.098	0.111	0	0	0.01	10.6898	8.0162	0	71.2369	0.1314	7.7798
TFF2	ENSG00000160181	0	0	0	0	0	0	0	0	0	0	32.4017	1.0355	10.8395	0.0414	230.546	9.7183	24.5786
KRT23	ENSG00000108244	0.0836	0	0	0.0547	0	0	0	0.0503	0	0	0.0849	1.1586	32.3376	0	239.475	11.1281	6.8688
ATP10B	ENSG00000118322	0.0033	0	0	0.0099	0	0.0729	0.0487	0	0.00410384	0	0.0645	0.0299	0.0812	0	37.7787	0.3671	0.8826
FXYD4	ENSG00000150201	0	0	0	0	0	0	0	0	0	0	0	0	0	0	0.1604	0	0
CCDC42	ENSG00000161973	0	0	0	0	0	0	0	0	0	0	0	0	0	0	0.0484	0	0
PSCA	ENSG00000167653	0.2864	0	0.0485	0.4354	0	0.6321	1.2737	0.2452	0	0.1373	0.2608	4.0221	8.3543	1.8653	155.862	4.7755	1.7843
ANKFN1	ENSG00000153930	0.0409	0.0097	0.0204	0.0155	0	0	0.0602	0.17	0	0	0	0.0449	0.4985	0.088	6.6534	0.041	0
ESPNP	ENSG00000268869	0	0	0	0	0	0	0	0	0	0	0.0777	0.018	0.1598	0.1441	0.549	0.0124	0
GPR171	ENSG00000174946	0	0	0	0.0211	0	0	0	0	0	0	0	0	0	0.0171	0.1031	0	0
HEXIM2	ENSG00000168517	1.1286	0.9401	0.9097	1.2635	0.8654	0.6655	0.5819	0.4735	3.27827	0.4133	1.0115	1.359	1.2402	2.9115	9.0917	2.3167	3.4318
WBSCR28	ENSG00000175877	0	0	0	0	0	0	0	0	0.160061	0	0	0.0851	0.0327	0.0714	0.6468	0.1459	0.2284
PRKCG	ENSG00000126583	0.1224	0	0.0158	0.0927	0	0.0743	0	0.0117	0.442217	0.2811	0.0654	0.8576	0.1957	2.3511	6.3427	0.3043	1.7431
ERBB2	ENSG00000141736	12.2158	13.3689	13.0044	16.3183	11.5389	9.3594	11.9243	10.6361	19.1872	5.8964	7.405	33.8556	21.1489	31.0207	95.9799	22.3594	25.6906
SHF	ENSG00000138606	0.0762	0.0877	0.2429	0.0629	0.2289	0.1422	0.0194	0.3189	0.0280376	0.7569	0.2299	0.09	0.4948	0	4.112	0.0967	1.0018
AGR3	ENSG00000173467	0	0	0	0	0	0	0	0	0	0	0	0	0.3936	0	54.3423	1.4792	9.4307
SPINK4	ENSG00000122711	0	0	0	0	0.0919	0	0	0	0	0	0.9928	0	2.4319	0	28.0713	0.8681	8.2809
MRPL45P2	ENSG00000228782	0.7015	1.4479	1.0265	1.2895	0.5301	0.9421	0.6514	0.8947	0.386562	2.3815	1.4256	2.9208	0.9791	2.1151	13.0738	2.9126	4.2026
TRIM31	ENSG00000204616	0	0	0	0.0308	0	0	0	0	0	0	0.3626	0.1929	4.6667	0.3281	85.6511	19.7213	6.2823
RARRES1	ENSG00000118849	0.2754	0.1853	0.0634	0.2055	1.6737	0.3162	0.4183	0.4387	0.0263571	0.0732	0.0995	2.2272	4.743	2.2262	68.2281	18.3884	9.986
BTBD16	ENSG00000138152	0	0	0	0	0	0.0358	0	0	0	0	1.0559	3.0994	0.6187	0.0824	16.7423	3.1917	0.5953
AGFG2	ENSG00000106351	2.7224	1.955	1.9376	2.5633	2.7374	2.6348	2.3992	1.7119	2.2288	3.7528	2.4907	8.4396	5.3431	7.5398	52.8134	10.5901	8.0834
TGIF1	ENSG00000177426	30.6666	24.1712	33.0533	26.4989	24.5337	20.0913	27.7584	20.5373	20.1766	31.2524	14.2553	29.5833	32.9888	32.0182	90.3983	43.0905	39.915
MCF2L	ENSG00000126217	0.0136	0	0.0072	0	0.7252	0.0548	0	0.6264	0.0956167	0.0139	0.0287	4.2682	7.5798	4.4707	21.4582	2.8596	5.0628
ZBTB25	ENSG00000089775	2.9987	2.4371	3.9735	2.8753	2.6676	3.2247	2.6076	2.1116	1.93472	1.5843	2.7808	4.3775	4.8726	3.5738	13.0646	4.2604	5.9862
RANBP3L	ENSG00000164188	0.0436	0.0411	0	0	0	0.032	0.0432	0.0237	0	0.0154	0	0.016	0.045	0	0.1186	0.0321	0
BET1	ENSG00000105829	12.9781	14.3671	9.8792	9.5381	13.5809	9.6671	11.7733	9.1184	12.0504	4.4347	6.5748	12.0491	12.8155	6.8039	53.7514	33.3714	7.5386
SRI	ENSG00000075142	45.9899	39.0695	46.8724	53.7695	33.7801	37.4387	25.6844	39.513	45.5266	47.9823	33.8216	75.908	63.4715	44.1913	280.485	136.921	95.3962
PTPRR	ENSG00000153233	0.0718	0.177	0.272	0.4568	0.0575	0.7677	0.0582	0.0213	0	0	0.5144	2.8897	3.2455	0.2821	17.789	7.9171	5.2934
TOB1	ENSG00000141232	11.0388	18.2132	18.9507	21.7227	23.8989	9.3154	41.959	13.1994	19.2453	18.4716	36.7927	55.6729	90.0143	20.805	297.34	182.832	38.9808
C12orf74	ENSG00000214215	0	0	0	0	0	0	0	0	0	0	0	0.1221	0.1354	0	0.4897	0.1638	0
GNA13	ENSG00000120063	18.2295	12.8706	16.6949	17.2523	12.4854	16.0423	10.9022	12.5396	13.5275	15.9364	14.2078	24.0407	13.7734	17.738	29.1187	28.2023	9.9822
HOXB3	ENSG00000120093	5.8375	6.32	7.8751	10.0776	9.372	3.5035	5.6137	6.1898	5.40289	15.5628	14.0795	8.1617	5.5512	13.6762	26.1718	23.2319	9.1514
MUC5B	ENSG00000117983	0.0062	0.0085	0.0028	0.0022	0	0	0	0.0082	0	0.0473	0.3217	0.3712	0.0908	0.0239	3.987	3.7339	0.3371
STEAP1	ENSG00000164647	18.495	14.3341	29.703	28.3489	15.9574	18.2225	1.6805	3.0814	0.0296899	10.868	6.6689	19.0059	8.3139	35.3162	96.8389	112.571	9.8995
STEAP2	ENSG00000157214	4.3358	6.0563	15.0852	12.0081	9.2794	11.9463	1.089	2.0415	0	5.8753	0.8841	10.6546	5.4437	26.0143	62.1493	77.2577	8.8707
INSIG2	ENSG00000125629	9.0584	7.928	6.6458	6.028	14.7569	7.8182	28.5616	10.7449	4.05812	3.8197	4.8471	26.7192	16.3369	19.1842	39.0491	28.1032	12.8431
MIR3180-4	ENSG00000257391	0	0	0	0	0.0715	0.0156	0.0424	0	0	0	0	0.0343	0.0189	0.0627	0.1066	0.0886	0.0273
ATP6AP1L	ENSG00000205464	0.4017	0.7139	0.8151	0.2512	0.4759	0.2641	0.8034	0.7118	0.365212	0.3617	0.1795	0.2089	0.2864	0.2802	1.5444	1.7056	0.204
SEPT2	ENSG00000168385	154.058	136.805	162.012	149.157	154.017	128.434	151.484	132.194	#N/A	115.145	84.6507	128.573	139.512	120.469	277.799	216.596	174.206
MIR10A	ENSG00000257178	0.3259	0.4262	0.556	0.3404	1.0145	0.4237	0.4971	0.9715	0	1.0078	0.5134	0.3325	0.1093	0.4045	2.1299	1.4603	0.4981
KCTD18	ENSG00000155729	5.4275	4.9908	4.9775	5.0354	7.2653	5.3895	7.2779	7.1902	4.62396	6.4769	2.1508	4.5793	5.0513	5.8165	8.7926	8.0635	4.5635
GRK5	ENSG00000198873	5.9941	3.6357	3.7339	7.7997	5.3049	10.4697	20.6716	9.4159	3.43878	12.551	7.4191	1.3294	19.6787	0.3662	1.5858	19.789	1.7957
S100A10	ENSG00000197747	241.266	251.844	157.522	165.868	319.617	283.859	859.793	678.302	419.057	748.767	543.544	691.959	593.188	177.908	451.555	1531.27	719.229
CHST15	ENSG00000182022	0.4906	0.264	1.3244	4.5174	5.3146	0.1517	25.3608	11.242	4.99748	8.1011	3.7948	12.7509	12.3487	2.9038	8.9661	31.3272	18.0917
C1GALT1	ENSG00000106392	19.6221	18.1674	12.813	13.9663	41.5056	18.2259	55.1949	19.1076	3.64552	25.5705	16.1072	18.9525	14.3406	6.3568	49.5643	71.9504	32.9668
TAX1BP1	ENSG00000106052	52.3027	47.5118	46.5423	42.263	84.1725	77.5026	123.204	150.011	31.4108	131.517	55.3687	102.392	90.1116	72.8601	143.228	111.789	92.9391
WDR60	ENSG00000126870	3.6826	3.182	3.9338	4.161	4.607	1.2767	6.8368	7.0262	4.26759	7.8375	4.0788	3.6837	7.3691	2.6819	6.6115	7.3581	4.7405
NFIA	ENSG00000162599	9.0441	2.9594	0.9358	1.3004	10.4629	5.2951	18.4898	16.9613	0.23549	15.1922	3.375	6.4491	27.3586	5.7869	10.8035	17.9641	13.469
MNT	ENSG00000070444	7.4295	8.2707	6.8849	8.4608	7.1097	5.3179	10.8037	7.6876	2.58369	6.8287	7.7832	5.5573	8.9985	7.6786	7.8452	12.2068	8.8766
ZNF395	ENSG00000186918	9.7094	5.1786	6.2257	5.971	7.246	1.1014	26.3318	10.3295	5.11238	1.3772	9.8165	15.9487	17.3085	20.7973	7.3469	29.1104	22.1643
APOBEC4	ENSG00000173627	0.0522	0.0267	0.0374	0.0142	0.0698	0.0375	0.1267	0.0139	0	0	0.0335	0	0.0527	0.0115	0.0099	0.0471	0.0967
CROCCP3	ENSG00000080947	0.597	0.3992	0.9472	0.7316	0.4958	0.3864	1.0287	0.4314	0.244972	0.5077	0.4106	0.3913	0.5143	0.1546	0.4833	1.0578	0.9197
FAT1	ENSG00000083857	62.1783	35.3624	41.33	54.7412	82.43	61.2604	201.893	64.6839	3.21057	79.028	31.9615	42.6057	111.404	18.7501	54.3691	150.193	133.601
TMEM14E	ENSG00000221962	0.4405	0.1271	0.8022	0.3192	0.7413	0.6381	1.2421	0.8519	0	0.3677	0.3079	0.4487	1.0345	0.2822	0.5683	1.1347	0.9597
PTGIS	ENSG00000124212	0.7831	0.1059	0	0	17.9401	0.0493	69.8757	48.1988	0.0449583	0.0427	26.9554	0.1353	0.0801	0.0227	0.1763	67.14	0.0131
ADD3	ENSG00000148700	25.5247	23.4453	10.5594	16.0308	48.3693	19.477	104.707	53.4935	0.423214	19.0101	80.24	7.4028	41.312	18.8947	52.5776	87.9746	40.0422
EPS8	ENSG00000151491	32.3325	24.279	23.082	22.1377	44.2814	32.5951	113.837	66.4371	7.27151	32.5579	81.3009	47.3009	23.1414	30.1648	48.5254	70.1538	39.408
DPYSL2	ENSG00000092964	123.985	104.882	50.614	50.5423	56.7898	36.8129	269.157	90.6781	29.5996	31.3143	49.8015	47.2607	4.8128	20.9136	101.409	144.883	74.143
RHOB	ENSG00000143878	54.2221	45.7419	46.9656	41.4564	63.3329	37.6651	86.141	66.9342	14.2949	13.4141	40.5582	6.4665	18.1692	20.742	30.5627	97.9749	40.0603
NEAT1	ENSG00000245532	46.8591	36.9378	76.4577	56.9763	83.7515	45.0998	142.072	123.944	88.2202	64.8752	22.3764	94.5612	73.3878	46.2682	69.6618	122.281	85.199
MAP3K8	ENSG00000107968	0.8645	0.4383	0.7001	0.3149	7.3139	1.0699	18.3364	19.0194	0.260337	2.0596	2.3823	6.3951	10.0999	2.6089	5.7436	18.3348	18.7144
CUX1	ENSG00000257923	22.9799	25.8817	18.6585	15.948	27.2756	20.5049	44.8362	39.8818	8.5088	16.6889	13.9326	23.9869	10.9525	18.7407	18.9168	32.8075	46.8034
GNAQ	ENSG00000156052	19.6907	23.8038	22.2413	21.6884	23.0527	37.0387	29.6036	17.3715	0.341829	11.5911	19.456	9.9816	26.7429	21.8605	34.1962	24.3446	26.5666
ZNF460	ENSG00000197714	15.0768	13.4352	17.6234	14.8167	16.6695	22.7559	17.1882	16.0026	0.381287	25.5765	16.5331	12.2529	34.0634	24.3718	22.7596	10.7665	19.0055
CTDSP2	ENSG00000175215	36.2236	33.4201	36.4279	41.0005	51.9481	58.1413	56.0148	52.2719	15.7135	49.4317	45.0909	39.8834	74.9294	43.669	61.0978	48.3955	62.805
NFX1	ENSG00000086102	11.8173	10.8526	12.7002	13.1812	12.8881	19.2323	10.6094	11.3148	5.71652	18.6215	10.736	14.4801	19.5836	15.746	17.2483	18.9251	19.3033
KIAA0430	ENSG00000166783	10.0474	7.7418	9.2605	8.6728	11.6916	11.5647	12.3263	8.9477	2.07161	12.8884	11.0983	8.0215	16.329	15.0704	12.358	17.8674	12.6441
DOCK5	ENSG00000147459	14.8924	12.3241	13.0793	17.5042	38.5533	59.9378	35.686	44.1388	1.01298	15.5746	34.7863	47.2176	35.0165	25.1085	28.4367	76.9662	22.8328
DYRK2	ENSG00000127334	6.9605	7.8956	7.9645	6.8745	8.1147	14.542	6.8394	13.6091	2.51095	3.7589	13.1689	13.4192	7.2726	12.8736	14.0069	26.7727	14.7677
ASPH	ENSG00000198363	153.043	185.856	231.41	279.222	245.523	284.543	295.858	280.813	25.8191	296.86	376.031	388.704	182.519	255.916	347.151	384.811	155.264
ETV3	ENSG00000117036	6.7747	6.0648	6.8422	7.5095	13.6536	11.7839	11.3824	11.5293	2.59577	10.1139	13.4703	14.6377	14.6839	9.1153	19.4134	21.2243	10.4361
SSFA2	ENSG00000138434	27.4905	42.798	58.2525	78.0752	82.4159	98.2285	31.8327	37.1428	13.287	96.4256	117.066	122.839	61.6196	83.0027	118.586	250.547	53.7047
ATP2A2	ENSG00000174437	94.0374	95.351	94.9864	115.839	155.475	117.535	87.4368	92.5834	56.8048	131.913	128.931	124.523	125.008	108.182	146.515	181.891	122.649
MPRIP	ENSG00000133030	79.5571	69.4572	61.0763	72.2033	157.849	69.558	108.274	237.117	11.396	56.1997	139.887	83.1098	77.2398	152.725	57.5729	133.126	53.0466
SH2D4A	ENSG00000104611	13.1607	16.415	4.4995	4.305	28.1436	26.8912	25.9327	65.1718	0.0508917	9.201	34.4411	44.6941	6.1684	34.4452	30.408	50.4941	22.869
KLF4	ENSG00000136826	15.4622	5.8821	2.8094	1.2167	15.2012	7.5186	28.4541	15.9849	5.92294	3.3119	31.164	13.6305	19.5412	31.934	16.0964	31.2366	10.8421
TSC22D1	ENSG00000102804	18.5584	18.788	16.9257	17.4395	85.5806	41.0902	94.2375	65.7006	22.2834	14.9556	88.2851	63.7951	97.5524	64.3465	48.0324	77.7236	65.4882
RAD23B	ENSG00000119318	84.4917	74.6929	82.9049	99.0766	77.1202	136.079	110.061	107.069	75.2679	76.1198	170.423	82.7224	116.561	146.147	102.04	70.0736	109.862
BRD4	ENSG00000141867	27.6837	22.2077	26.1839	30.4772	24.9194	48.6446	23.1171	63.2008	11.4513	54.1551	66.9325	39.2337	28.3207	63.7452	25.4134	26.7206	28.6675
EIF4B	ENSG00000063046	138.096	130.333	134.636	140.949	136.372	186.748	111.995	153.51	71.4414	186.512	343.333	161.023	206.493	255.547	152.021	234.32	174.743
DNAJB12	ENSG00000148719	12.1949	12.6504	11.5425	14.2804	17.4271	21.6021	10.6358	18.6725	10.5237	25.0581	37.6942	11.2411	10.6163	34.0034	14.785	21.0366	21.6083
RAB11B	ENSG00000185236	26.689	29.6182	27.9449	31.7915	38.7309	27.1671	27.4743	33.4212	33.8004	31.86	50.2837	34.9918	27.8046	48.2549	20.7751	33.812	29.9302
FGFRL1	ENSG00000127418	16.9644	23.3359	8.763	8.4148	28.5549	25.4247	28.085	23.3729	7.58021	32.785	66.0199	20.7944	7.9019	50.9363	5.3442	8.8795	20.3748
TARS	ENSG00000113407	111.517	78.1136	89.2019	94.0065	94.3246	155.413	74.0777	151.517	89.4401	181.249	187.195	169.051	162.51	299.678	181.532	119.975	93.5304
HOXA2	ENSG00000105996	1.3008	0.5355	0.0959	0.0364	1.4667	1.772	1.5746	1.5117	0.37973	2.0855	2.9137	0.5453	1.1719	3.9068	2.3218	1.0325	0.7083
SERTAD2	ENSG00000179833	8.8934	8.9942	9.3501	8.5277	21.118	13.275	14.6166	19.1034	3.52286	22.147	27.938	24.0596	9.839	36.899	18.5275	29.5951	12.0444
SH3BP2	ENSG00000087266	4.3775	4.8169	5.9963	6.4678	9.2815	6.6739	11.2846	9.871	3.27942	14.422	17.6792	18.8771	7.8868	26.3942	4.1342	14.0836	9.7422
CCDC57	ENSG00000176155	2.4603	1.7404	2.6027	2.6941	5.6584	7.5617	3.745	5.8683	2.44479	10.5228	9.0776	12.7822	4.685	23.6794	6.0642	10.5185	6.4906
ADAM17	ENSG00000151694	10.3943	7.8705	10.9562	10.238	12.3282	17.3733	12.5476	10.4312	9.3255	16.7894	21.3314	21.0881	8.291	24.5526	16.5551	13.4336	12.5657
SMG7	ENSG00000116698	15.9238	14.6774	12.1307	15.4868	26.4172	34.74	19.8855	17.5217	15.5726	32.9961	50.0938	38.9065	26.1139	38.2932	24.2088	25.3698	27.2668
LARP1	ENSG00000155506	77.3626	68.1409	68.2065	78.6016	81.8591	114.199	59.7576	74.8766	49.484	154.899	175.643	130.657	64.9193	153.371	99.3596	106.019	117.248
NLRC5	ENSG00000140853	2.7877	2.8665	2.6196	4.7124	3.5145	6.5795	1.6812	4.7261	0.758847	0.7296	4.695	3.7982	2.2648	6.7696	2.0494	3.9983	4.1882
FXYD5	ENSG00000089327	126.501	175.946	100.469	131.517	50.8476	109.627	16.8969	83.3807	63.9181	31.4912	112.622	125.647	163.999	214.068	50.611	73.6471	189.845
SIPA1L3	ENSG00000105738	22.1776	26.1987	27.5189	33.0474	20.3995	30.737	14.6478	6.8101	3.61074	13.7285	11.7665	18.6042	15.5148	78.852	13.5465	15.5539	47.8145
SLC7A1	ENSG00000139514	44.1751	36.3658	28.3655	28.9659	31.0457	49.2682	14.6288	24.7316	16.1436	15.4356	23.619	21.8535	30.8927	66.3198	27.3608	34.7635	53.2364
CACNG6	ENSG00000130433	0.6832	0.1905	0	0.046	0.0598	0.0513	0.041	0	8.22514	4.3489	12.7073	0.2817	0	32.1417	11.5937	0.8071	0.3577
CALB2	ENSG00000172137	0.7423	0.4977	0.3209	0.1068	0.126	1.1277	0	0	16.9733	0	100.193	1.9616	0.1143	159.12	0.7357	44.4369	1.5221
SLCO1B3	ENSG00000111700	0	0	0	0.0139	0	1.1709	0	0.0367	20.6504	0.4756	0.1753	0	22.4266	83.8473	24.3053	0.0555	0
IFIT2	ENSG00000119922	0.3202	0.6814	0.2058	0.8516	0.4978	0.4266	3.4124	1.6245	4.44608	7.3619	1.5252	12.166	10.6158	96.2064	37.1536	8.7658	1.9292
C9orf169	ENSG00000197191	0.1344	0.127	0.134	0.174	0.057	0.153	0.59	0.0498	0.415932	0.147	2.6402	3.1965	5.7453	17.9425	4.9833	0.173	2.1781
B4GALNT3	ENSG00000139044	0	0	0	0.068	0.0192	0.0344	0.0522	0.0696	0.886201	0.6656	8.1737	3.7609	4.9762	42.8954	7.4071	3.4694	4.4042
CALB1	ENSG00000104327	0.0781	0	0.0166	0.1174	0.0206	0.0222	0.0132	0.0068	0.0145535	0.0595	0	0.0732	7.2134	370.858	53.9197	0.1282	0.0578
SLC22A20	ENSG00000197847	0.0585	0.0166	0.0459	0.0674	0.0155	0	0.0105	0.0868	0.24426	0.1259	3.7227	0.5587	0.8418	34.3534	2.0062	0.3607	1.2136
KCNA4	ENSG00000182255	0	0	0	0	0	0	0	0.0176	0.0255331	0	0	0	0	0.2996	0	0	0
TH	ENSG00000180176	0.0162	0.0678	0	0.0779	0	0	0	0	0.0517224	0	0	0	0.966	18.6593	0.0343	0	0
MIR641	ENSG00000207631	0	0	0	0	0	0	0	0	0	0	0	0	0	0.3079	0	0	0
PTTG2	ENSG00000250254	0	0	0	0	0	0	0	0	0	0	0	0	0	0.0441	0	0	0
PLA2G2E	ENSG00000188784	0	0	0	0	0	0	0	0	0	0	0	0	0	0.0777	0	0	0
FOXJ1	ENSG00000129654	0	0	0	0	0.014	0	0	0.0418	0.0615635	0.1804	0	0.5229	0.4971	47.575	2.7191	0.0378	0.9557
EPHX3	ENSG00000105131	0.0272	0	0.0419	0.1368	0	0.0373	0	0.1338	0.0487252	0.0269	0	0.0661	0.0508	3.2456	0.0891	0.0453	0.0602
FPR3	ENSG00000187474	0.0758	0	0	0	0.0705	0	0.0302	0	0	0.0214	0	0	0.0126	0.8726	0.0301	0	0
IL1A	ENSG00000115008	0.1636	0.7314	0.1748	0.3187	0.6263	2.5074	0.1105	0.1559	0.0233562	0.0449	1.5241	20.1385	41.8727	218.797	3.3686	0.3403	0.0344
MMRN2	ENSG00000173269	0.2079	0.0807	0.2551	0.1504	0.2027	0.0832	0.2594	0.0505	0.851849	0.109	0.2361	4.1044	2.9936	30.8304	1.0743	0.0342	0.1028
FBXL14	ENSG00000171823	2.4921	1.6056	1.9005	1.6747	2.1706	2.6012	2.3195	1.5168	7.5155	2.9129	2.7728	5.4056	4.7503	40.1389	2.6168	3.1644	5.112
TNFSF18	ENSG00000120337	0.1012	0.24	0.758	2.0645	0	0.8072	0.0855	0	1.96573	0	0.5965	0.5188	0.969	14.1458	0.0536	0	0.056
TEAD4	ENSG00000197905	5.1013	2.9024	7.2529	8.8309	2.2345	6.8811	1.5665	4.499	50.9825	11.4341	16.6315	7.6952	20.7665	143.208	5.566	9.6376	13.3721
SLC7A5	ENSG00000103257	133.245	81.6592	77.0565	67.0226	7.8592	17.7254	21.5062	25.4029	102.851	32.6102	102.915	7.8446	85.494	911.927	67.7997	67.5278	67.4651
SLC3A2	ENSG00000168003	91.5443	62.9648	70.1082	60.7355	21.8806	42.8069	33.2954	46.3087	128.984	42.8998	97.1779	45.6547	93.8949	434.207	64.8944	87.9496	100.454
HMGA1	ENSG00000137309	232.475	205.232	459.525	572.222	114.919	190.55	21.9646	38.5947	436.523	186.152	409.625	300.876	245.93	1674.46	281.372	591.752	378.68
ETNK1	ENSG00000139163	9.7356	8.5945	9.4998	10.6694	9.2971	8.0146	4.7693	7.4638	16.1618	7.8565	17.3172	22.1217	18.106	41.6755	15.7637	19.4124	11.6636
EZR	ENSG00000092820	40.0517	44.1869	35.9707	39.2798	28.5327	65.7346	37.3256	64.6354	176.051	147	162.103	441.542	274.55	1009.61	268.664	388.42	194.549
C6orf99	ENSG00000203711	0.0755	0.0315	0.0644	0.3429	0	0	0.1345	0	1.29168	0.4344	0.2371	0.583	0.3612	4.1621	1.4709	0.9724	0.9514
SLC45A3	ENSG00000158715	1.3826	0.9674	0.8926	1.114	1.1061	2.3191	0.3112	0.421	2.55049	0.7615	5.2029	6.771	1.2767	24.1851	10.0512	9.7909	6.6471
TULP3	ENSG00000078246	13.0953	12.352	14.4728	15.5196	13.7952	12.3013	11.8638	17.4907	13.519	11.9958	8.9236	14.3694	7.5441	55.2436	6.1866	7.4156	5.1924
C11orf68	ENSG00000175573	21.5961	21.6173	21.6299	26.428	7.6827	10.4047	5.7239	7.4576	41.4016	12.836	5.1425	9.5111	8.7425	98.428	8.7955	10.316	15.3289
LYL1	ENSG00000104903	0.4492	0.2522	0.9919	1.0591	0.2665	0.0641	0.4042	0.1711	1.13515	0.1907	0.2381	0.0976	0.2242	3.5583	0.1752	0.1332	0.0236
CEACAM19	ENSG00000186567	1.4016	0.7367	2.3709	2.1835	1.4379	0.6672	1.2963	2.0881	0.698092	0.1757	0.8708	1.4383	1.2307	6.0346	1.986	0.5217	0.4499
DDIT4	ENSG00000168209	159.269	117.227	92.2859	55.5826	24.4759	1.2111	82.4453	44.1217	20.3643	8.4513	70.6334	21.949	68.0065	452.254	30.1005	25.4397	6.9395
EPN2	ENSG00000072134	10.7566	10.0021	13.8618	14.9676	7.5037	6.4427	8.1871	9.0932	7.26242	9.2387	10.6384	6.7363	13.2908	31.2868	10.1012	11.5964	6.1723
ATF4	ENSG00000128272	202.083	157.139	151.199	118.117	114.627	170.64	123.192	171.345	125.98	86.3781	187.851	154.504	165.321	317.45	130.916	167.838	130.743
TRIB3	ENSG00000101255	48.2697	26.1416	34.1732	18.2949	1.6857	2.9196	3.937	10.2285	14.1332	3.5939	9.9934	10.0487	13.3764	105.01	11.9808	16.6677	46.9653
EIF4EBP1	ENSG00000187840	103.367	69.3256	79.0702	66.4526	20.3763	54.3214	15.4902	72.0559	90.1634	17.0061	54.4302	45.1421	36.6541	227.319	41.8224	46.6594	92.8485
ANKRD11	ENSG00000167522	47.4393	32.6752	40.403	43.1912	23.871	39.1855	38.0863	55.8162	10.4209	37.0568	41.9815	42.1463	40.1889	90.0643	50.4853	34.2793	43.386
GTPBP2	ENSG00000172432	26.7446	14.8926	25.3652	16.5627	13.7578	22.958	21.0593	21.0549	13.9684	15.7557	7.9255	18.87	13.5555	53.5538	27.3254	12.1595	16.1147
AKNA	ENSG00000106948	3.5772	2.0301	2.8445	2.5526	1.7707	2.8856	2.0976	2.4813	0.633829	1.62	1.6805	2.4484	1.1935	6.8246	2.2856	1.8135	2.8469
NRP2	ENSG00000118257	23.1392	18.7574	16.8686	15.9333	83.6883	21.6584	1.9784	33.6101	0.0364978	1.0887	47.397	12.7104	26.1924	119.674	25.7666	26.3524	3.7034
ZC3H10	ENSG00000135482	1.6488	1.5535	1.6064	1.6666	2.8524	1.8375	1.221	1.2724	1.09491	1.3269	1.5582	0.8174	1.5516	4.4262	2.8011	1.9244	2.6158
PRKCE	ENSG00000171132	2.6684	2.4618	1.374	1.4266	4.6028	1.8752	3.5011	2.5612	0.591516	4.642	4.5437	1.1381	5.0223	11.1128	6.6833	3.8691	5.7407
MAP2K3	ENSG00000034152	14.3884	19.788	18.8488	33.5574	16.7889	16.7647	14.6203	23.448	41.979	15.2731	14.908	19.1958	35.0964	50.5111	27.8916	35.5923	0.2698
PHLDA1	ENSG00000139289	44.6967	23.8751	35.9819	47.1065	102.93	24.8743	12.6183	39.6565	57.8338	79.2219	70.2662	59.2127	96.234	110.104	63.7798	113.418	24.5511
PITPNC1	ENSG00000154217	3.3581	3.8085	2.9995	3.1827	20.0907	6.467	2.4739	2.6129	4.33491	15.9569	4.5232	3.7806	17.4652	35.0408	3.1104	29.4746	5.0378
CLCF1	ENSG00000175505	5.7755	5.041	4.2445	4.8542	8.1072	4.7538	3.0373	5.8914	9.67939	2.8686	7.3697	8.5235	11.7248	9.6227	2.6351	8.0749	5.3555
EXTL3	ENSG00000012232	7.4925	7.0827	7.697	11.9571	18.7647	15.601	13.7278	9.8734	7.17664	3.7902	6.6994	15.7559	23.9796	17.9059	5.0731	18.6654	4.9873
SOCS3	ENSG00000184557	7.9866	3.8726	7.6375	11.1079	15.694	10.182	8.8238	19.4605	8.52454	16.8859	10.0745	25.8347	10.8189	27.7787	4.3182	8.1563	1.6354
WNK1	ENSG00000060237	33.5659	30.8377	27.944	32.4107	140.114	107.678	106.139	99.9479	19.5202	142.52	113.453	151.166	40.5295	232.574	26.5475	29.1249	26.1928
ARL4C	ENSG00000188042	6.5765	2.7695	1.9246	3.6895	22.799	15.3767	22.2745	30.1145	42.3021	51.0777	14.1555	53.9169	2.7276	44.598	12.7521	14.7084	0.9754
SAP30BP	ENSG00000161526	20.9405	19.3755	23.3406	29.8686	23.1466	32.9836	16.1501	27.5334	25.7329	58.3607	37.5445	61.4074	9.8722	40.6782	21.7913	31.476	19.3914
MAFG	ENSG00000197063	6.9307	6.677	5.543	6.2055	14.9093	15.9864	10.1577	10.9008	12.5882	22.1627	17.6376	26.9344	5.3797	22.1192	5.6066	9.5952	8.6366
SMOX	ENSG00000088826	6.6175	4.7515	5.9767	6.7008	18.8534	4.3261	3.0697	5.8879	16.9171	60.2482	37.1335	62.0484	5.1747	38.4079	2.0996	6.7473	8.1117
PLAU	ENSG00000122861	12.1527	24.5267	25.6013	265.045	76.9874	30.7888	13.2049	10.3858	63.1706	154.196	25.7063	113.903	90.2628	374	17.2923	36.6447	22.6171
CSNK1D	ENSG00000141551	46.7878	41.9902	54.0226	56.7951	29.0343	32.197	35.2057	27.1324	45.8113	58.3197	44.5081	68.2576	48.1426	79.2042	33.4161	43.7122	32.4026
EEF1A1	ENSG00000156508	4165.34	3300.81	3767.36	3449.82	4144.73	4474.82	2832.81	4351.92	3089.52	4587.6	5166.02	4772.71	3111.88	7213.09	3133.27	4492.61	4112.41
FOSL1	ENSG00000175592	57.6693	41.9294	51.5299	85.5309	53.8115	166.331	12.8544	33.251	116.85	174.188	111.83	121.745	38.4845	343.793	17.0482	68.9367	42.9831
UPP1	ENSG00000183696	4.9713	4.3806	8.5541	9.2187	5.1292	4.2998	4.6739	4.8212	10.1324	67.4578	10.4373	26.9376	21.6875	186.777	10.2455	46.187	16.4136
MAL	ENSG00000172005	0	0	0	0	0	0	0.0476	0	0	0.0676	0	0.0437	0	0.2598	0	0	0
AMN1	ENSG00000151743	2.2473	1.9333	3.5018	2.8684	2.9971	2.7834	3.0371	2.329	3.09807	9.5668	3.3203	3.1428	2.741	13.6747	6.4283	2.9959	4.1144
SPOCK2	ENSG00000107742	0.0149	0	0.005	0.0069	0.1948	0.0953	0.1876	0.0461	0.217722	0.8688	0.0089	0.4674	0.0615	1.0063	0.2745	0.1291	0.2091
C15orf52	ENSG00000188549	1.16	5.4609	7.279	7.844	13.3921	20.5168	27.7868	11.9892	13.6698	13.9927	13.0316	23.5934	9.9782	56.4783	11.4016	4.7803	1.4083
ERP27	ENSG00000139055	0	0	0	0	0	0.0789	0.144	0.0741	0.0229693	0	0	3.6661	1.5817	8.4534	2.3225	0	0.0737
IFIT3	ENSG00000119917	1.7504	1.2851	0.928	4.0452	5.4277	4.5192	6.839	6.2192	2.23435	8.4871	13.3289	40.453	18.3564	118.919	31.7438	13.0637	3.8754
DLG1	ENSG00000075711	32.1228	35.01	39.8481	29.8909	72.3743	65.4012	80.2913	88.1858	48.202	86.3142	57.2027	146.057	62.4453	242.567	102.622	27.2061	53.4273
SHANK2	ENSG00000162105	1.4567	2.6769	0.6498	1.464	3.8911	2.2749	2.1601	4.5489	0.22431	2.2628	1.8536	12.501	8.3931	19.8322	6.7336	0.1065	0.918
THBD	ENSG00000178726	0.3927	0.0401	0.0181	0.0641	6.0615	0.1369	0.3755	1.3435	0	0.4871	7.8997	5.8727	77.7342	80.8369	0.7618	31.8956	2.3592
ADRB2	ENSG00000169252	0.0973	0.0577	0.57	1.5663	1.7019	2.269	0.8052	1.9655	1.21484	2.2415	5.4751	12.4285	25.346	34.8127	4.8717	1.0625	1.2905
KRT16P2	ENSG00000227300	0	0	0	0	0	0	0	0	0	0	0.0312	0.1457	0.5882	0.5264	0.037	0.0158	0.0232
GSDMC	ENSG00000147697	0	0	0.0182	0.0139	0	0.1463	0.2101	0	0.0124917	0.1229	0	0.6895	5.1635	6.07	0.2714	0.0212	0
HBEGF	ENSG00000113070	6.6461	3.9953	4.3915	5.8952	23.7291	32.1885	5.3671	10.0009	6.1273	8.9945	9.5889	33.6589	46.8002	63.8904	5.3818	24.1534	13.2691
EMP1	ENSG00000134531	123.166	73.1429	61.8788	88.5947	81.4098	121.042	125.089	74.712	214.993	11.7367	75.8148	256.354	379.394	747.853	45.7803	219.758	33.0425
IL1B	ENSG00000125538	0.0609	1.7178	0.3413	1.0354	2.6033	6.0646	0.5434	0.1133	0.347931	0.1406	8.9942	8.6207	29.3631	62.0583	1.1321	0.6027	0.3832
HDAC7	ENSG00000061273	26.2927	22.954	26.9348	32.0078	20.0162	26.2012	30.8559	22.0399	8.80536	17.8446	11.1786	33.2062	40.7313	49.6252	8.4152	25.1456	30.0757
RBMS2	ENSG00000076067	17.7776	19.2798	28.0632	35.5304	27.43	30.0765	33.5481	22.7694	2.39947	11.1141	20.6493	32.0274	40.8695	58.9624	12.0867	22.4558	23.564
FAM50B	ENSG00000145945	2.3769	2.9924	2.1642	2.4844	2.7238	0.2845	2.4309	3.384	0.0552693	0	0	5.2436	3.5664	6.9611	0	1.1216	1.1104
XAF1	ENSG00000132530	4.6928	4.04	8.828	7.6354	3.1962	2.4811	4.7227	7.9475	0	1.1945	4.7014	28.3483	14.0322	47.7107	0.7533	0.8172	0.0707
PPP1R15A	ENSG00000087074	31.2532	21.0854	20.576	26.2465	62.3616	60.5206	59.8442	122.279	15.4362	44.5584	71.0347	91.5942	118.933	95.1202	26.9466	68.4184	54.5968
ATF3	ENSG00000162772	7.9287	2.773	8.0821	4.8187	16.3473	3.431	15.1685	24.6029	2.68391	19.5428	9.9868	30.3743	31.4499	30.2323	5.2218	13.7134	7.7315
SBNO2	ENSG00000064932	16.2079	13.587	13.6877	16.9134	12.2063	18.2225	12.4715	19.4753	18.6142	16.5489	10.5035	24.5798	25.2083	22.4005	16.4684	21.3349	12.5365
DDX60L	ENSG00000181381	3.6642	2.28	2.1398	2.6329	6.1599	11.4067	11.4693	4.8873	0.674903	2.9348	3.7303	19.5593	12.5865	12.7201	8.8537	11.1555	3.8022
ITGA3	ENSG00000005884	40.7178	25.0309	35.0259	76.6765	121.978	81.3969	96.1499	105.456	34.1132	133.85	44.8465	250.195	195.811	168.691	141.861	62.317	129.732
TRIM16	ENSG00000221926	10.6254	6.4288	9.7232	14.2386	8.8152	15.6577	4.0947	7.3855	5.12448	8.3018	7.9271	100.09	73.8072	39.2089	23.7896	8.4568	12.7221
DUSP10	ENSG00000143507	3.3011	3.4924	4.4	8.4599	8.3424	9.5689	7.1114	2.9366	0.0402996	0.7026	1.3729	32.8396	20.6708	19.3261	7.3436	1.4331	1.0051
PISD	ENSG00000241878	9.6537	8.2669	8.0279	11.8243	8.1617	12.3911	8.5533	9.0811	10.3626	7.5205	7.9524	14.8878	11.9351	14.1845	7.5465	9.3507	12.252
MTAP	ENSG00000099810	19.6035	12.0549	15.6356	18.9012	28.4992	34.4435	9.689	20.5864	0.0581848	0.7799	0.3008	81.1022	0	64.0231	0	25.1567	12.03
CXCL2	ENSG00000081041	3.9974	0.4859	0.7892	0.1235	7.0973	5.7149	2.6158	4.5316	12.1533	4.9023	0.9518	41.1286	4.3146	22.9188	5.4499	13.257	9.251
H3F3B	ENSG00000132475	197.268	132.542	164.307	192.864	223.525	268.696	90.394	166.311	223.119	274.015	190.691	544.544	282.679	384.434	154.635	335.77	248.365
GTF3A	ENSG00000122034	44.8215	36.0036	37.3095	42.2519	51.2769	70.3367	24.5343	67.322	75.5129	76.1507	44.086	122.237	49.8863	120.519	63.3968	37.1069	128.042
PPCDC	ENSG00000138621	2.3312	2.5151	2.8938	3.8769	1.5691	3.07	1.1981	1.5223	2.77707	5.6763	3.6084	14.7815	3.8653	14.1441	6.3905	3.9915	8.9032
MYO5C	ENSG00000128833	0.0249	0	0.018	0.0488	0.074	1.576	0.0166	0.0359	0.0173201	10.9772	10.8032	66.623	8.0668	38.8651	26.4286	0.0199	35.611
RIPK2	ENSG00000104312	11.676	8.9776	14.6059	14.7336	13.2391	18.505	5.1712	9.476	3.48163	12.6522	10.0786	21.6968	13.7039	22.733	11.8883	9.0826	14.9446
ARNTL2	ENSG00000029153	11.4308	12.1832	17.372	19.1895	19.1982	48.8837	5.3489	13.1974	0.677872	61.6323	36.7207	134.117	51.1388	120.828	28.6742	4.2623	11.7463
ETS1	ENSG00000134954	31.6147	23.7494	32.7447	34.5553	30.5178	77.7428	33.0619	30.3244	11.4277	67.2249	23.8237	105.667	54.9244	142.054	10.5495	25.963	25.4724
TLE1	ENSG00000196781	7.9222	9.669	9.6525	10.3163	22.9192	5.2948	11.3259	10.9814	8.45306	14.7645	24.9388	32.3317	15.3547	33.2659	18.7413	7.9649	11.999
CDCP1	ENSG00000163814	2.9025	1.5331	6.3923	19.1418	17.2694	0.5492	2.4159	3.0599	6.96393	29.4053	66.047	84.6605	31.6049	68.995	68.1154	39.7445	26.8061
TRIM25	ENSG00000121060	15.4946	9.1968	13.5234	14.5562	20.212	28.2766	10.3245	30.5404	15.1853	36.3687	60.7913	100.185	23.7549	73.0925	63.1922	40.3662	26.7872
CMIP	ENSG00000153815	12.0427	15.1358	11.9115	17.3065	23.7278	32.4333	46.927	9.4571	17.4266	29.7705	28.0685	91.3094	62.3963	107.475	43.7214	28.874	24.6474
SLC25A37	ENSG00000147454	7.4167	4.985	7.5475	8.3139	5.8583	15.356	6.0656	5.8543	14.3721	11.1659	17.1602	27.8983	33.4487	49.3422	18.6277	13.9782	8.3342
APOL6	ENSG00000221963	3.3774	2.3884	4.0527	4.946	0.8361	2.9546	2.5317	4.0546	0.191571	7.0533	8.6313	18.0362	16.4157	24.6691	12.7066	8.8438	4.6734
SPTBN2	ENSG00000173898	0.06	0.0971	0.3202	0.1671	0.6044	2.1569	1.0628	0.0963	1.21925	3.4492	14.5316	24.1894	23.596	34.6086	12.2917	14.7067	20.7211
TGFA	ENSG00000163235	0.0058	0	0	0.0087	0.06	0	0.0156	0.0598	0.0343385	0.4757	17.0051	63.0217	27.4568	63.8802	28.9802	19.3543	26.3351
GRHL2	ENSG00000083307	0.0047	0	0	0.0072	0.0173	0.0063	0	0	0	0.0091	0.0414	37.7298	30.5088	39.8654	24.4495	0.019	21.7338
ESRP1	ENSG00000104413	0	0	0.0542	0.0176	0	0	0.0157	0.0203	0.0503971	0.4759	0.1301	87.0767	55.7024	116.734	91.8641	11.8776	69.6193
FDFT1	ENSG00000079459	81.0937	101.492	96.0413	105.784	48.698	58.4031	53.7393	29.4487	65.8528	26.9469	50.685	209.981	172.408	138.601	138.046	133.723	96.6842
UNC13D	ENSG00000092929	0.0136	0.0253	0.0371	0.2252	0.0868	0.0502	0.1779	0.1574	0.15628	1.0421	1.7645	68.8308	59.9301	42.9991	10.2374	15.0638	4.8558
C6orf132	ENSG00000188112	4.0286	2.7547	3.246	3.6683	1.2477	1.0115	25.1063	2.5908	0	6.9342	0.3051	46.6571	20.3371	34.177	25.1928	22.7236	29.3628
C15orf39	ENSG00000167173	4.9269	3.3091	3.4161	4.4906	1.3866	2.8825	4.0214	2.0257	2.91898	2.1168	9.903	29.1083	16.1571	17.8158	10.0794	12.8042	17.9182
PARP4	ENSG00000102699	19.0252	16.2549	21.6895	23.9436	20.8259	39.5708	19.9692	21.1668	18.5021	33.3728	46.2983	103.33	63.6563	58.0865	50.3527	47.2102	65.9268
IRAK2	ENSG00000134070	0.6842	0.6082	1.5636	2.8075	1.5914	2.0704	0.337	0.4438	0.561806	8.6607	4.9017	35.8095	12.7834	21.2838	17.053	11.8223	9.274
LAMB3	ENSG00000196878	0.8114	1.0969	0.8221	1.4369	4.9634	6.6346	2.7873	1.4556	0.320565	0.463	3.3606	235.066	62.6349	126.836	35.7282	43.9912	41.591
ANXA3	ENSG00000138772	0.3586	0.3173	0.288	0.3405	0.5979	0.0248	7.8392	2.172	0.0202829	0.4576	18.938	217.776	94.5296	100.338	61.9394	55.9459	60.378
SPTLC2	ENSG00000100596	17.9585	20.3743	16.1246	16.9993	15.5867	12.6732	10.516	12.4229	5.67133	5.5762	9.5129	40.5944	21.8893	30.6784	35.9308	34.0963	31.4943
RAB11FIP1	ENSG00000156675	2.1621	1.3394	2.7105	3.1083	3.3127	0.7091	25.4106	6.3065	4.29406	5.0777	9.8137	97.5569	65.4247	50.5908	82.2142	45.5695	66.503
EHF	ENSG00000135373	0.0236	0.0159	0.0887	0.0684	0.0294	0.1778	0.0106	0	21.1266	0.0378	1.8361	197.681	125.895	99.9189	122.919	78.2281	91.1849
LAD1	ENSG00000159166	0.0319	0	0.0106	0.0322	0	0.0114	0.0718	0.0253	0.0115367	0	0.2847	101.083	72.2353	46.706	57.1084	84.1148	93.1611
SH3TC2	ENSG00000169247	0.3095	0.2852	0.2048	0.5575	0.3585	1.1093	1.4349	0.5703	1.66254	0.374	0.7295	11.1792	4.5561	8.1628	9.3663	9.2281	9.8349
ST14	ENSG00000149418	0.014	0	0.0805	0.0213	0	0	0	0	1.17311	0.0943	0.1443	130.254	75.6202	100.082	105.461	70.8188	141.765
MAP7	ENSG00000135525	0.0299	0.0686	0.0661	0.1644	0.5653	0.0398	0.1919	0.4352	1.08395	2.9163	2.2157	32.255	20.4733	25.4482	23.1953	15.3015	27.7497
LEKR1	ENSG00000197980	0.1409	0.0978	0.1417	0.2153	0.6401	0.17	0.2709	0.353	0.536325	0	0.2677	1.6356	0.6416	1.5289	1.4154	0.7141	0.6568
RFFL	ENSG00000092871	5.0019	4.0831	4.7694	4.9338	6.0736	5.4594	3.3775	2.7182	10.8161	8.7165	9.2768	17.0894	10.293	21.2645	16.2964	13.4501	12.2031
PCDH1	ENSG00000156453	0.6412	2.2108	0.4443	0.7081	0.1485	0.6751	4.6268	1.3213	17.4216	1.7094	4.1983	63.592	53.4384	93.9946	77.1314	61.2474	55.9424
TRAF4	ENSG00000076604	8.347	9.2447	8.4886	8.9799	5.4669	6.8462	7.1697	4.7587	15.6231	6.5437	10.0467	34.4046	27.9639	58.1003	49.3656	26.7721	37.9048
CANT1	ENSG00000171302	22.0931	20.4255	23.9617	30.1133	20.8697	24.0852	14.4711	12.9774	28.5253	34.5255	12.2029	73.9561	24.8955	80.0812	37.8254	57.6233	54.6691
PLEKHG6	ENSG00000008323	0.3267	0.2149	0.2608	0.3455	0.7471	0.1447	1.0319	0.528	0.0972381	0.6305	0.805	9.2454	11.4949	20.8216	7.0236	13.0551	7.6093
SH2D3A	ENSG00000125731	0.1262	0.0925	0.2327	0.1159	0.0106	0.2135	0.1406	0.1663	0.239432	0.7242	1.0905	27.5776	21.041	48.6038	18.9709	13.9856	18.3126
HOOK2	ENSG00000095066	2.7244	2.3205	2.904	2.8279	5.8951	2.1229	6.0365	3.7909	1.61008	2.1442	7.4915	18.1907	15.2344	41.6394	16.5449	15.8445	24.7032
ARRDC1	ENSG00000197070	6.776	6.8317	7.5634	5.9012	3.6543	7.092	4.4829	2.9472	26.9482	3.5613	6.3372	22.9485	21.6784	50.5131	15.0986	38.7357	39.2796
LY6E	ENSG00000160932	40.7933	44.3576	36.8925	50.3551	50.9582	55.8354	49.8039	34.3803	130.233	58.8471	136.098	150.398	202.435	397.08	154.893	365.826	241.352
ZNF33B	ENSG00000272373	0.1584	0.0891	0.1126	0.2266	0.1904	0.9163	0.179	0.2344	1.44504	1.5505	0.3605	0.8307	2.1735	3.7821	1.3568	2.4986	3.1571
MAP3K11	ENSG00000173327	6.819	7.5321	8.1673	10.3364	5.0617	8.6857	5.7538	4.4221	18.0839	16.666	10.2266	13.095	23.5942	26.5973	16.8833	30.5191	31.1029
GALE	ENSG00000117308	7.664	7.5797	11.4978	14.3755	5.2996	12.4062	5.7825	1.7171	18.0068	21.0486	11.1872	15.9756	40.6889	43.8924	25.3516	60.0187	57.9307
HIST1H2BD	ENSG00000158373	128.43	56.7604	107.441	126.848	75.3594	146.907	20.3777	60.1104	3.44656	174.361	291.323	219.499	324.642	547.451	285.57	391.232	769.604
HIST1H2BJ	ENSG00000124635	48.2398	22.6285	61.8924	74.8436	23.8596	68.2376	3.1689	14.7794	1.95275	71.4754	126.165	109.995	172.41	303.803	139.602	118.631	354.148
PA2G4P4	ENSG00000230457	2.5427	1.6942	2.1968	3.3095	0.9379	2.045	0.653	0.7324	0.0118162	2.1239	2.7431	1.6295	3.5716	7.2194	4.4494	4.1986	7.8978
HIST1H1C	ENSG00000187837	281.506	178.428	301.884	299.746	64.3149	144.518	20.8008	79.7917	14.4035	220.955	384.255	236.022	720.906	1032.13	690.1	696.42	1748.56
HIST2H3A	ENSG00000203852	28.0434	13.6725	30.4252	31.2462	2.6217	5.1573	0.0009	2.9386	0	9.8334	27.5513	12.7976	58.7793	176.864	64.4259	73.6901	241.568
VPS37C	ENSG00000167987	4.9036	4.4701	7.364	7.3892	4.4353	6.0144	2.9041	4.4208	8.76942	7.2407	4.3188	7.3858	7.3358	11.4177	8.2191	8.0379	13.536
WIBG	ENSG00000170473	10.3348	9.6297	10.5074	12.185	4.6673	7.2198	6.0847	9.3466	18.4087	14.4401	12.3729	11.572	19.6501	28.5029	18.7844	19.6303	28.7703
RBM14	ENSG00000239306	12.9868	9.3062	9.4661	15.7455	11.8134	15.4491	5.4508	8.0443	25.8448	19.8344	21.0263	16.0392	23.0198	33.6198	21.2381	28.174	42.3887
PLA2G6	ENSG00000184381	1.1212	0.709	1.2532	0.7634	2.3166	1.8915	2.1517	2.2461	0.539849	0.7007	0.8835	1.859	1.8615	5.6527	2.3657	3.0493	4.9459
LRTM2	ENSG00000166159	0	0	0	0	0	0	0	0	0	0.0171	0.0111	0	0.05	0.0766	0	0.0089	0.0677
MRPS16	ENSG00000182180	30.6985	26.9505	30.1856	32.376	27.6641	39.1094	17.2202	18.5385	49.0719	45.7571	44.9193	19.5995	25.6487	112.076	34.1857	56.7764	66.8929
WDSUB1	ENSG00000196151	3.2105	2.0389	2.2195	2.3956	2.3657	3.0011	1.2996	2.4373	4.70366	2.2862	1.3532	3.0921	1.6766	8.4875	3.1985	4.9664	4.6725
TUT1	ENSG00000149016	3.0149	3.0225	3.4232	4.1352	3.1823	4.2577	2.1881	2.4924	8.7034	3.2363	4.1968	4.9691	5.9813	15.1002	7.1494	8.1998	8.0444
MRPL15	ENSG00000137547	31.0352	24.7688	26.3942	42.5936	12.5648	17.6211	5.2134	11.423	59.5347	28.0857	15.1164	25.6008	44.3221	131.069	45.6833	55.6753	77.1815
KLHDC4	ENSG00000104731	4.5592	4.9023	5.9614	7.0221	3.7376	7.8801	2.1011	5.128	9.58629	11.6705	8.9718	13.6842	10.2079	24.7501	17.3123	15.9157	19.7214
EIF3H	ENSG00000147677	85.4385	81.6006	86.185	93.099	74.4255	120.172	57.3797	91.1482	127.566	144.571	145.019	149.554	126.73	247.887	149.458	186.099	188.291
BCL2L1	ENSG00000171552	43.1395	40.2433	42.3676	55.1653	22.5788	25	65.5624	22.3891	47.0743	59.5785	62.4631	94.1567	66.0762	194.068	75.0219	90.9672	108.009
ITPR3	ENSG00000096433	18.5145	12.0892	10.2168	11.2528	11.8078	14.5402	22.3857	7.0082	19.2958	27.637	42.33	37.8494	28.5709	93.9645	30.9738	45.6495	59.4145
ME3	ENSG00000151376	2.3627	2.3976	2.1537	3.0547	2.6905	3.4199	2.0223	2.6477	0.415669	9.4032	5.6531	9.7302	7.0298	19.9446	5.9274	10.6317	13.3147
DLG5	ENSG00000151208	12.4942	12.2676	13.7741	16.5697	14.7725	16.0002	10.9006	13.4356	6.08579	27.3827	16.3944	12.7294	20.2722	58.7671	19.4952	31.2972	34.406
TBC1D14	ENSG00000132405	9.2964	7.6247	8.8765	10.5052	11.926	16.503	8.432	10.9827	4.54749	20.1301	22.4344	18.1772	20.844	56.2906	16.6957	33.2443	26.1229
PTK2	ENSG00000169398	33.6279	31.0328	32.0815	30.5991	54.4414	39.1367	48.5404	47.4003	16.3169	61.3967	43.3164	57.4587	66.6928	83.3917	67.3914	60.3543	64.9494
BRD1	ENSG00000100425	7.2891	6.0401	7.0123	7.0114	8.406	7.4162	7.0048	7.251	6.78708	8.0047	7.294	9.8296	9.8346	11.2988	9.9569	8.3739	9.6917
HOXA3	ENSG00000105997	9.2311	4.3103	0.4911	0.0748	7.1114	9.1904	3.8439	4.2643	2.16326	9.6454	11.1269	6.4923	24.2717	37.2077	21.572	19.1449	17.0928
C12orf66	ENSG00000174206	1.9615	1.6891	1.9973	2.021	2.0938	3.3561	1.089	1.5456	1.37981	3.2526	3.0001	3.7897	6.5601	7.6975	5.0119	5.5091	5.2129
PDIK1L	ENSG00000175087	1.4589	1.0743	1.1455	1.0665	2.2661	3.3437	1.1632	1.5575	2.42555	4.238	4.1093	2.5418	8.7009	7.3399	8.5788	5.7061	6.3567
MSL2	ENSG00000174579	7.0244	4.212	5.7672	6.1344	8.994	12.6159	4.9648	7.7002	8.84381	18.7366	15.8306	12.5639	20.1415	22.749	20.3534	12.1333	21.135
ATP11A	ENSG00000068650	7.5339	6.4537	6.2979	8.3563	8.2593	11.8481	9.752	7.1647	2.2611	19.5492	11.7386	26.832	25.5743	37.2244	28.0276	18.4263	41.1225
STK35	ENSG00000125834	6.4489	5.4003	5.3377	6.7308	6.072	6.9272	4.0563	5.0732	7.4791	11.9833	12.1127	13.7232	18.929	19.9091	14.8246	13.5664	21.2286
SPINT2	ENSG00000167642	0.3754	1.5665	0.5819	0.3224	0.464	0.5762	2.1533	1.3911	7.7375	175.268	77.3156	156.169	444.056	382.302	248.722	183.74	448.146
ARL14	ENSG00000179674	0.0386	0	0	0	0	0.0772	0	0	0.128395	7.5224	2.2069	10.7669	11.5336	12.0884	24.8728	20.7197	17.4089
MBOAT1	ENSG00000172197	0.9437	0.2781	1.1915	1.9858	0.5395	3.1332	0.1148	0.2172	1.85902	6.3215	1.209	9.5737	15.6887	10.7748	30.4421	21.7294	25.3851
TPPP	ENSG00000171368	0.035	0.0368	0.0726	0.1397	0.1083	0.0787	0.0852	0.0432	0.562958	0.5518	0.2254	0.5328	1.2503	1.0178	1.721	1.017	1.5423
CEP72	ENSG00000112877	1.1557	0.6072	0.8673	1.2801	1.4059	3.2971	0.6107	1.0064	5.4846	7.048	6.6963	5.0927	10.0879	12.5147	17.0476	11.4099	13.8425
ZNF34	ENSG00000196378	1.0102	0.8572	0.9868	1.196	1.4955	1.586	1.1105	1.5526	1.10192	1.8923	1.2977	1.2033	1.8224	2.4503	3.1293	2.5062	2.6257
ZCCHC14	ENSG00000140948	5.9897	3.8971	4.3253	4.0028	12.2318	7.3776	5.4994	7.2679	9.1977	12.6945	6.2109	9.6202	9.2817	11.0931	21.6138	15.1457	17.567
TNRC18	ENSG00000182095	24.2042	22.1542	30.4158	31.0533	26.5272	33.2695	23.8705	31.3312	9.05481	69.422	43.2875	55.772	47.9722	56.331	90.6262	99.0286	74.1188
PPIA	ENSG00000196262	674.322	676.726	712.628	867.173	645.47	881.336	509.081	626.697	1080.84	1231.07	896.612	1149.37	960.588	1287.41	1312.12	1447.22	1635.29
TSPAN15	ENSG00000099282	0.1316	0.0409	0.8921	1.5274	0.0653	0.4091	0.1295	0.0651	16.4402	61.1084	5.5291	14.3007	22.6021	70.2979	38.6205	92.9598	80.2351
DPY19L1P1	ENSG00000229358	0.135	0.1108	0.1473	0.1597	0.3251	0.2809	0.0529	0.1714	0.295229	0.9023	0.2914	0.3927	0.1948	0.6767	1.1398	1.2972	1.0257
CAMK2G	ENSG00000148660	8.3519	8.4391	8.4891	8.217	19.4217	18.4338	11.8284	14.8289	7.42209	21.2029	14.0268	15.8192	9.4941	29.3214	21.6537	12.3539	25.0029
FAM27B	ENSG00000170215	0	0	0	0.0818	0	0	0	0	0	1.2008	0	0.0712	0	0.9989	0.7989	0.0468	0.8744
METTL2B	ENSG00000165055	11.6695	9.6876	14.1773	15.6998	11.9695	20.8479	5.0973	11.5031	14.3573	22.2747	12.8935	16.0691	16.844	16.8981	21.1427	17.2063	22.4672
ECT2	ENSG00000114346	22.0264	9.6416	19.7885	20.2412	50.5834	86.1926	7.2084	22.9941	76.8719	90.9065	55.6672	121.736	46.3537	114.098	164.799	47.2982	156.172
CENPN	ENSG00000166451	18.884	9.5279	15.2896	16.2805	25.6209	42.3058	3.4099	13.8573	42.3762	29.0971	24.0624	29.3283	34.2402	50.6639	64.7091	29.1498	49.5364
ST3GAL4	ENSG00000110080	10.1801	10.2598	12.2608	13.9598	9.8452	7.5889	7.3642	4.9649	12.3944	21.576	13.4893	17.583	17.5393	34.8529	29.7951	28.3288	1.87
INHBC	ENSG00000175189	0	0.0236	0	0.0189	0	0	0	0	0	0	0	0.0365	0.014	0.1224	0.0792	0.0626	0
IFI35	ENSG00000068079	3.1834	2.2157	3.4481	4.3701	2.2883	5.7898	4.102	5.6224	4.17839	8.5412	10.9876	20.0079	3.5645	32.9298	18.8191	13.4792	8.452
LGALS9	ENSG00000168961	0.4433	0.1669	0.2211	0.0989	0.5784	0.0609	0.072	0.213	0.0259611	0.1383	0.3141	14.8844	4.4853	21.783	13.9306	9.6631	3.9885
EIF1	ENSG00000173812	415.432	316.476	413.913	358.085	146.875	144.046	95.9227	214.392	316.663	149.311	139.578	240.38	281.31	810.331	750.888	306.186	213.258
IL1F10	ENSG00000136697	0	0	0	0	0	0	0	0	0	0	0	0	0	0.0677	0.0585	0	0
PIGV	ENSG00000060642	3.8204	5.1482	4.0845	4.0981	2.9501	4.9579	5.8286	2.3272	4.63333	5.0682	1.3114	3.8015	5.6526	9.63	6.8797	6.8209	5.3884
NIT1	ENSG00000158793	7.8165	9.3316	11.9443	12.156	8.479	7.6608	7.6527	5.7212	9.79434	6.6953	5.3641	11.5587	8.9466	19.6018	13.3038	15.1068	11.9499
PDE9A	ENSG00000160191	0.158	1.4826	4.1804	2.2985	0.2584	0	0	0.1569	1.05241	1.6148	0	1.7237	0.979	18.226	6.9023	9.1982	5.7695
RNU12	ENSG00000270022	5.1218	3.6157	7.9779	8.6094	1.6696	1.9429	1.0102	0.9423	0	1.5789	2.1371	0.3284	4.8417	20.3211	9.8204	11.2996	8.2918
C1orf192	ENSG00000188931	0.4169	0.6386	1.2473	1.069	1.1458	0.7265	2.2532	0.3804	0.537139	0.4926	0.8021	0.5165	0.6857	4.844	2.311	1.9	1.2761
HIST1H3D	ENSG00000197409	66.6196	39.0574	64.7835	80.5654	26.9571	78.4745	2.2848	18.5362	1.16118	40.5957	0	0.1131	45.467	275.468	102.193	145.551	0.445
MAGEF1	ENSG00000177383	9.1262	6.805	6.1995	6.6896	11.0794	14.3849	4.6686	11.0564	36.6906	9.5535	14.0339	15.2631	21.8011	35.5952	39.0265	5.7384	32.8167
POLR2H	ENSG00000163882	22.791	18.9511	19.0718	24.3565	10.4038	21.0519	9.393	12.2357	95.1343	37.9342	23.6851	21.7203	30.768	94.1492	80.0545	35.736	69.8961
CMTM7	ENSG00000153551	8.3489	4.3413	4.4071	5.8532	2.0033	3.0071	2.6242	3.4989	54.6055	11.2019	24.2335	22.0034	21.6095	60.7697	32.2191	7.9955	47.5666
TLCD1	ENSG00000160606	3.7422	7.0113	4.6087	4.5857	2.0269	3.1551	2.2756	1.5923	15.6167	9.6527	2.9214	14.649	7.5736	27.9206	24.3043	8.086	7.8691
CYB561	ENSG00000008283	9.6791	15.4772	4.454	7.912	1.8752	1.9258	2.4026	1.2112	22.3158	5.7139	5.9215	25.6662	16.6743	46.468	30.9488	10.9448	23.9547
ZMIZ2	ENSG00000122515	10.6509	12.2637	10.4334	15.0725	11.6304	14.0661	9.4131	7.312	36.1586	25.2974	10.5328	43.2855	28.9032	66.8647	42.3751	26.5852	40.3287
MTFP1	ENSG00000242114	6.3854	2.7875	4.0283	4.9518	4.6875	3.9523	0.9561	1.5531	15.4123	6.4816	7.1904	12.0696	11.4275	16.0771	14.4378	13.9134	12.5885
SLC50A1	ENSG00000169241	14.3726	14.7758	16.4547	14.2512	12.1749	10.3387	16.6629	8.0595	40.1711	19.8676	14.6533	32.4915	23.642	33.7408	50.0059	29.1538	36.1248
MRPS10	ENSG00000048544	19.7885	13.7319	19.2868	19.0897	22.9074	31.0726	13.4946	18.1053	50.0602	39.2979	18.7884	28.7116	31.3214	79.5411	35.2805	29.0126	31.7439
POLA2	ENSG00000014138	7.8669	4.6112	8.9197	8.5202	10.6336	22.4702	4.8196	3.7135	23.2853	19.5239	11.9069	13.3848	15.4785	28.8203	14.9571	15.5099	23.6934
NCEH1	ENSG00000144959	14.9423	12.9366	15.6035	26.7499	38.6609	33.6782	12.7554	13.6465	62.336	35.7677	10.239	53.3408	12.0573	66.6365	35.4233	24.2394	36.8856
LYPLA1	ENSG00000120992	25.393	22.917	21.4663	23.8062	48.5873	58.373	20.2067	26.5098	71.4591	70.1803	46.018	116.607	57.531	118.426	69.4263	55.8639	69.6105
TCEA1	ENSG00000187735	56.435	27.9823	39.7213	25.4256	72.35	56.3388	45.7983	58.3967	85.4863	95.029	40.559	95.6243	59.2768	137.572	72.0766	58.7692	80.4526
DAGLA	ENSG00000134780	0.5261	0.4293	0.4948	0.5235	0.8762	1.9586	0.7224	1.0932	1.37393	1.432	1.6338	2.8962	4.3941	4.6649	1.5691	1.0864	5.2498
FAM110A	ENSG00000125898	1.756	1.1109	1.362	1.9253	1.6412	4.8984	0.2457	0.8397	7.32418	2.3985	1.7269	8.2845	12.1806	10.6314	4.5135	2.4326	8.4384
CCDC85C	ENSG00000205476	4.4929	2.6655	4.418	5.6758	2.3258	8.2532	1.7326	1.5419	15.6806	11.5293	14.1476	19.14	17.9701	23.6864	9.1224	7.8848	26.4661
MED30	ENSG00000164758	5.731	2.9392	4.3225	4.262	2.5886	6.6299	1.9801	4.2852	13.096	3.3382	10.0098	10.7406	13.3327	20.6312	8.6002	9.7	16.3511
ITGA6	ENSG00000091409	1.0397	9.7838	15.7805	47.5878	14.0122	220.709	16.2815	21.1477	4.7492	62.8342	123.775	124.528	200.803	232.962	102.168	144.679	96.6635
LETM2	ENSG00000165046	1.6768	0.9573	2.7744	4.8422	2.2578	7.9344	1.166	1.7839	0.351781	0.278	7.5189	7.0862	14.871	11.0411	7.8563	1.6365	6.0689
ANKRD10	ENSG00000088448	5.8142	3.9968	5.6248	6.2185	21.8484	55.575	14.4641	13.578	5.81142	16.7456	17.5666	67.0343	77.9844	79.1831	55.8937	22.4797	32.6052
IL15RA	ENSG00000134470	1.7671	0.6287	2.9965	4.8699	0.4373	6.8597	0.1111	1.3298	1.89987	3.571	10.3953	6.1375	10.9706	10.6127	11.1359	10.7037	7.9536
HNRNPUL1	ENSG00000105323	68.5354	55.2752	57.9647	71.6321	74.6164	94.5716	35.9733	54.3828	87.6966	67.8331	113.175	90.6732	154.025	122.175	109.53	90.9775	94.4287
ADAT2	ENSG00000189007	1.6796	0.897	1.6495	1.2421	2.4604	4.111	1.0021	1.4658	2.60149	2.7215	3.6285	2.8524	6.0956	5.6595	3.564	4.6176	4.6593
CBLC	ENSG00000142273	0.0172	0	0	0.0238	0	0	0	0	0	0.1509	0	6.4404	31.7201	38.3522	16.4919	9.0499	18.6497
POLM	ENSG00000122678	2.4397	2.0188	2.1747	2.8934	2.0999	4.1039	1.4916	1.1294	2.31225	2.142	1.4743	1.3443	11.9662	14.1294	7.1587	5.5422	7.72
SCNN1A	ENSG00000111319	0.1093	0.1826	0.0573	0.3117	0	0	0.4202	0	8.5525	4.0915	5.1427	44.2529	108.632	130.567	63.2073	29.552	30.3785
IL20RA	ENSG00000016402	0.0491	0.0378	0	0	0.0913	0.0164	0.1989	0.0728	0.0101312	0	1.2453	4.6513	26.4122	40.3694	17.8827	16.5637	11.3913
HS3ST1	ENSG00000002587	0.0031	0	0	0	0.0752	0.0041	0	0.0092	0	0.0356	0.9828	2.9866	10.3358	7.5643	4.2738	3.9013	1.9348
PRKD2	ENSG00000105287	6.0746	6.3869	7.0775	9.3527	6.3716	7.628	5.0732	3.9739	6.60747	7.632	8.0534	12.9085	31.4351	21.8883	12.861	11.1377	16.1145
MTSS1L	ENSG00000132613	7.0587	7.8583	13.241	20.1113	11.5319	21.7463	14.0643	15.7978	15.6923	22.738	58.8303	23.0618	28.6696	56.9946	6.5796	15.8382	13.1574
PDP1	ENSG00000164951	12.1298	10.8475	13.3574	14.6343	11.7273	13.093	13.7287	12.4738	19.0846	6.6158	48.8637	39.7536	26.179	66.7659	20.5346	14.5579	18.6263
KDM6B	ENSG00000132510	5.0026	2.7657	4.8098	5.0082	3.3203	4.1951	4.892	3.016	1.90846	3.6733	9.2586	5.4677	7.6159	7.8905	5.7649	6.513	5.8746
TRIM8	ENSG00000171206	26.793	30.354	33.8579	42.6251	20.2592	35.6338	26.3001	19.5157	17.4874	21.2543	53.1889	32.5176	38.6612	63.4783	38.6708	29.4953	30.0438
MID1IP1	ENSG00000165175	18.8493	14.5885	19.1899	17.6404	5.2818	9.5262	3.9947	4.0136	4.79477	3.8347	25.2824	8.1571	30.21	50.7556	14.8866	14.9476	17.3131
FAM60A	ENSG00000139146	10.9835	5.6449	7.6668	6.9435	11.9533	21.7551	4.2707	7.8338	42.3539	32.4692	93.0156	54.6853	56.3709	99.7919	42.4508	104.766	69.1465
IL18	ENSG00000150782	0.0327	0.0216	0.0311	0.1143	0.2279	0.1208	5.9857	0.4897	0.376576	29.841	79.147	40.0326	57.572	54.4371	24.5271	111.866	45.1808
RFX2	ENSG00000087903	1.4349	0.9235	1.0975	1.5196	1.4812	1.9771	0.8213	2.3592	1.34437	1.7518	4.2098	2.6068	4.0183	5.7074	2.6735	4.0999	3.3569
C6orf141	ENSG00000197261	0	0	0	0	0.0832	2.524	0	0.0217	0.0242684	0.0815	12.1217	5.0239	5.7481	23.4814	7.8699	19.2519	7.2794
GCN1L1	ENSG00000089154	25.5651	26.9019	26.971	29.4663	22.0945	27.4888	19.4883	20.3233	20.106	31.8278	47.7798	22.0699	32.0436	49.2211	46.2836	49.3045	45.6328
SLC38A1	ENSG00000111371	54.4879	36.0995	36.3849	31.2562	26.9122	62.5611	19.2367	39.6468	20.3362	72.7928	104.971	71.9833	82.4472	124.43	52.4385	106.247	100.228
HIST2H2AC	ENSG00000184260	74.7285	46.8513	78.2313	102.332	40.0276	103.156	14.5049	80.0879	8.42162	245.664	508.064	285.091	209.389	475.433	231.699	262.895	340.842
TET3	ENSG00000187605	3.7256	1.7261	4.4857	3.9224	1.6518	4.115	1.9702	2.8367	2.11995	4.0401	6.5392	7.1988	4.9264	9.4543	6.9402	6.1733	8.7053
HIST2H2AA4	ENSG00000203812	226.134	121.344	237.905	293.552	123.989	380.719	26.4658	62.3656	0	284.969	855.562	567.493	617.355	1378.42	722.372	632.713	1293.75
HIST1H2BC	ENSG00000180596	136.771	73.5129	137.23	161.784	154.523	243.477	27.5508	86.9579	2.35422	255.472	446.204	323.617	292.858	530.935	265.037	328.875	625.258
FKBP2	ENSG00000173486	35.0702	46.3269	38.7123	37.9655	22.566	21.315	22.9256	46.0717	51.4275	54.5279	42.155	40.7517	44.3815	55.5116	38.9567	61.1602	55.9366
WBP2	ENSG00000132471	22.8347	27.8995	28.7076	30.0608	13.323	12.0955	19.3007	17.5738	29.9164	27.1071	33.0553	32.5995	37.5941	45.6601	24.0214	39.8894	19.2505
FTH1	ENSG00000167996	2017.82	2279.14	1326.98	1249.59	560.154	224.767	634.453	926.379	1364.83	513.311	719.679	1059.95	942.82	3921.13	1493.78	2879	1599.99
PCGF2	ENSG00000056661	13.128	13.9807	14.5289	17.3081	6.7174	9.5798	4.4595	7.197	17.879	7.4087	14.1448	12.0701	10.8869	28.9282	19.9995	13.2796	18.2378
RPS24	ENSG00000138326	1001.62	831.466	1005.43	980.573	327.564	576.17	188.216	722.351	1975.27	1196.91	1900.46	399.243	1359.22	2863.12	1836.88	1588.81	1578.8
RPL12	ENSG00000197958	858.689	679.851	815.496	754.27	117.231	317.232	63.6266	431.453	1292.04	406.389	1128.21	360.17	1128.28	1619.6	809.603	902.587	1026.59
RNU4ATAC	ENSG00000264229	0.5864	1.668	1.1695	0.5923	0	0	0	0	0	0	1.3967	1.1446	0.2199	1.9201	0	1.7664	1.4402
CDA	ENSG00000158825	5.2581	20.754	4.7286	0.8884	0.3454	0.7557	1.7761	0.9937	0.0890513	0.1251	4.1545	2.1783	14.8229	29.7032	3.3051	34.8914	1.5575
C14orf183	ENSG00000168260	0	0.0483	0.0254	0	0	0	0	0.0377	0	0	0	0	0.0286	0.0938	0	0.0767	0.075
IRS2	ENSG00000185950	9.2783	9.9477	10.1647	5.1371	1.5998	2.85	11.6345	1.4776	3.71521	1.3549	2.4203	7.5394	5.2162	20.5302	7.3325	29.4521	14.5406
C10orf54	ENSG00000107738	1.0491	3.0865	1.3878	3.0044	2.692	0.1058	6.9508	1.8556	2.38426	3.2436	2.1794	3.1164	0.006	18.2856	9.6738	21.219	11.1573
IER3	ENSG00000137331	70.3896	58.5118	69.7521	63.2426	114.454	33.0527	41.9493	21.3308	0	7.3167	31.9035	51.6496	58.4937	153.088	43.6353	164.038	113.879
FOXL1	ENSG00000176678	8.1884	7.9889	16.4455	18.0913	10.626	0.5601	9.4233	6.8899	0.709032	2.7197	12.8388	2.1082	5.5015	34.72	4.6128	37.0411	7.1802
CDKN2A	ENSG00000147889	14.5681	15.4273	16.0634	20.7961	1.43	1.0907	4.2334	3.4079	0	0	2.364	0	0.0373	62.7094	0	73.0361	22.5703
DUSP4	ENSG00000120875	0.115	0.0558	0.4649	1.5279	3.5762	7.9607	1.4923	1.051	0.314947	0.0602	31.6639	23.6331	51.5545	107.944	26.9225	64.2579	11.421
FAM83A	ENSG00000147689	0.0515	0.0358	0.1148	0.047	0	0.1616	0	0.0068	0	0.0298	0.2434	18.2566	38.6775	77.0262	3.0545	59.7941	0.503
IER2	ENSG00000160888	32.9919	20.9072	29.6861	32.9557	40.7467	25.5045	15.2508	41.2225	74.0507	45.442	67.4278	29.9873	53.755	155.132	27.1548	120.195	44.5276
RHOF	ENSG00000139725	0.7491	1.2517	1.2564	2.4626	1.226	1.6045	0.9013	0.8659	13.237	11.8885	26.9265	23.7208	20.3231	99.2416	14.2451	67.1618	31.2656
TMCC3	ENSG00000057704	0.0634	0.0054	0.0284	0.0192	0.0085	0.0685	0	0.0063	0.127747	0.1973	5.9676	3.3636	3.4853	36.2206	1.2365	16.5074	5.9353
RXFP4	ENSG00000173080	0.3033	0.1027	0.2592	0.0656	0.1612	0.1732	0.7024	0.4817	0.0935039	0.2911	0.7739	0.222	0.9018	1.2501	0.4591	1.5008	0.798
ADAP1	ENSG00000105963	0.512	0.9098	0.7839	0.7182	0.1187	0.052	0.2733	0.4608	4.32458	0.0863	1.9385	6.4309	21.6016	66.725	35.9422	85.852	34.5799
ALDH3B1	ENSG00000006534	4.2649	4.4183	5.9071	5.4311	8.1642	2.9426	12.2762	4.5675	6.7354	2.5204	4.2487	9.3617	12.9269	39.7302	16.6932	43.6593	20.5139
ITGB4	ENSG00000132470	0.3253	0.1367	0.2446	0.5069	0.1507	0.1538	0.4809	0.0199	14.2718	4.2005	11.2623	67.7832	112.354	294.581	27.2571	387.784	99.8544
ANO1	ENSG00000131620	0.0481	0.0428	2.7795	1.4708	0.0672	0	0	0.9672	2.05465	0.5436	6.0178	44.7286	115.308	158.03	68.8385	247.965	111.953
KLK10	ENSG00000129451	0	0	0.0451	0.0125	0	0	0	0	0.0240916	0	0.0807	31.1972	99.1072	172.209	28.6726	242.252	107.799
TRAK1	ENSG00000182606	11.2229	12.6369	18.3885	22.2363	16.5033	30.1578	27.572	23.8765	6.17906	13.405	37.0252	28.57	25.6925	15.4595	44.3735	26.322	22.4073
STK39	ENSG00000198648	14.6223	11.8591	17.7194	16.3585	32.5518	35.2146	34.7582	26.1917	7.78667	20.3467	54.2977	36.0753	16.0185	12.7316	56.2789	48.3326	42.6324
PDE4D	ENSG00000113448	7.7561	4.0771	3.6179	2.5552	5.1853	6.5048	7.6383	1.792	0.593611	0.1997	14.6532	4.4926	6.7497	3.0479	13.4616	11.8546	11.8954
PELI2	ENSG00000139946	2.0804	1.1811	2.9474	1.3491	1.3008	3.1419	0.1202	2.2425	0.00667648	0.148	8.4238	0.7134	2.4817	0.2786	10.0145	3.4275	4.1381
RUNX2	ENSG00000124813	6.083	5.1996	3.6311	3.443	4.3032	5.0196	1.8685	2.3701	0.854952	6.6881	7.4196	3.1124	2.8686	0.679	13.1504	2.9407	4.2766
ZNF552	ENSG00000178935	1.3647	1.1833	1.6645	1.8532	2.2138	4.6596	2.4	2.2084	2.25242	5.8459	7.1211	3.5292	3.8952	2.2655	10.4371	4.1194	5.1239
HOXA1	ENSG00000105991	0.9829	0.4867	0.0491	0.1046	0.1466	0.4102	0.4492	0.5057	0.296761	2.9062	3.413	0.1983	1.0253	0.9501	6.2561	0.4257	0.2229
GOLM1	ENSG00000135052	37.7821	22.2356	13.9757	17.2247	30.755	48.2938	35.1966	34.8603	64.724	37.4515	76.4886	24.3662	51.0571	49.6674	123.311	27.9469	77.319
FABP6	ENSG00000170231	0.1128	0.0355	0	0.0855	0	0.0752	0	0	0.116292	0.0833	0.9303	0.2498	0.5067	0.762	1.7932	0.4532	0.5518
ANXA10	ENSG00000109511	3.0266	0.1053	0.0349	0	10.2228	0.2568	0.142	0.2338	0.403663	0	114.165	1.4106	42.4028	0	228.489	0.6684	81.0468
IGSF9B	ENSG00000080854	0.0402	0	0	0	0.0553	0.0197	0.2183	0.0184	0.167496	0.3827	1.734	0.4394	0.1285	0.2869	4.9077	0.2787	2.2157
MAP2K6	ENSG00000108984	0.0576	0.0156	0	0.0873	0.2318	0.3824	0.2865	0.2386	0.240426	0.5716	1.2581	0.5402	0.3958	0.3602	4.3577	0.957	1.868
DAPK1	ENSG00000196730	0.1427	0.0056	0	0.0686	2.7418	0.3052	2.2938	13.7392	0.232693	0.0191	15.4165	24.2661	12.0082	0.0891	58.3152	0	19.2706
HAAO	ENSG00000162882	0	0.0285	0.076	0.0495	0.1282	0	0.0369	0.2827	0	0	0.3711	0.2642	0.0368	0	1.3234	0	0.1157
STRA6	ENSG00000137868	0.8263	0.07	0.125	0.4163	1.3238	0.0175	0.4506	0.948	5.35511	0.1167	4.6623	3.1771	0.811	0.2882	13.4886	0.9926	0.6564
EAPP	ENSG00000129518	10.2046	8.9653	10.1781	11.7322	19.9383	17.0918	14.0857	13.5062	18.9501	9.9991	18.7973	22.1079	26.5251	12.806	55.1522	11.8029	25.0683
TMX1	ENSG00000139921	19.535	14.4197	15.2638	20.0235	21.1069	24.9227	10.76	16.8807	34.0342	22.5496	37.2903	43.6452	37.8549	17.8277	76.4242	23.2587	31.6861
MICALL2	ENSG00000164877	4.621	4.7115	7.3455	7.0285	3.4655	3.1288	5.326	3.57	8.49922	11.5295	1.3499	2.953	15.6396	5.1886	17.7581	15.4313	6.6932
TMEM53	ENSG00000126106	1.3669	1.8618	1.5085	2.7121	2.7647	1.7207	1.453	1.1375	1.40469	3.7237	3.1594	3.1619	4.6068	1.5927	7.0945	5.8781	2.0303
CEACAM6	ENSG00000086548	0.1471	0.0262	0.1467	0.1254	0	0	0	0	0	0	1.3796	56.0873	1001.28	5.9609	827.449	1041.17	213.591
HOXA10	ENSG00000253293	0.0527	0.0326	0	0	0.1018	0.1823	1.1516	0.1527	0	0.15	6.045	0	14.5023	0.0324	16.7031	17.6476	0.699
RDH10	ENSG00000121039	2.9396	6.7811	2.5801	3.5239	3.6183	1.9331	2.7609	17.5271	2.83234	3.356	23.4177	11.4565	25.3424	6.8386	53.6927	30.5401	21.1993
[truncated: 1,454 more rows]
